# Supplementary material for: Three-dimensional spatiotemporal tracking of fluorine-18 radiolabeled yeast cells via positron emission particle tracking
Source: PLoS One. 2017 Jul 6;12(7):e0180503. doi: 10.1371/journal.pone.0180503 (PMC5500330; doi:10.1371/journal.pone.0180503)
Supplement: S1 File — Coincidence event locations for 6 hour background scan. Each row is a separate coincidence event. Column 1 is time mark (in ms). Columns 2–4 are the x, y, and z locations (in mm), respectively, for one detector crystal in the coincidence event. Columns 5–7 are the x, y, and z locations, respectively, for the other detector crystal in the coincidence event. (TXT) [file pone.0180503.s001.txt]

time (ms)	x1	y1	z1	x2	y2	z2
73	78.27571869	-18.79261971	42.93000031	-51.06878662	-62.22723389	81.09000397
445.2	-51.06878662	-62.22723389	85.86000061	-4.739095688	80.36038208	41.34000015
553.2	35.13127136	72.42958069	116.0699997	66.04216003	-46.02915192	81.09000397
653.8	71.72589874	-36.54648972	11.13000011	-80.4379425	-3.16031456	125.6100006
847.8	-80.36038971	-4.738990307	14.31000042	-12.59296417	79.50891113	7.950000286
966	73.10566711	33.70180893	79.5	40.70520782	-69.45024109	38.15999985
966	-29.33985138	74.96281433	77.91000366	40.70520782	-69.45024109	38.15999985
1231.4	-17.25207329	-78.62961578	27.03000069	-43.40060043	67.79850769	84.27000427
1452.8	-33.70208359	73.10553741	87.45000458	76.55996704	-24.87613297	95.40000153
1458.4	6.315756321	-80.25186157	52.47000122	-60.17438507	53.47236252	63.60000229
1559.8	-66.0422821	46.02898407	57.24000168	48.58654785	64.18408966	66.77999878
1569.8	79.24639893	14.15128517	76.31999969	-61.21278	-52.28045273	60.42000198
1569.8	76.05699158	26.37393379	23.85000038	-61.21278	-52.28045273	60.42000198
1569.8	-80.36038971	-4.738990307	95.40000153	76.05699158	26.37393379	23.85000038
1570.6	-80.36038971	-4.738990307	95.40000153	79.24639893	14.15128517	76.31999969
1584.4	-77.47762299	21.85103416	89.04000092	76.56015015	24.87554932	76.31999969
1671.2	-74.96285248	-29.33975601	28.62000084	27.86277962	75.5242691	100.1700058
2163	-26.37439537	-76.05683136	73.13999939	-79.50889587	12.59306145	98.58000183
2658.4	-27.86259079	-75.5243454	120.840004	-39.33398438	70.23594666	76.31999969
3230.2	-56.92206192	56.9221344	3.180000067	73.75302124	-32.26052094	85.86000061
3398	-55.79364014	-58.02860641	11.13000011	-49.83702469	63.21804428	17.48999977
3651	4.739490032	80.36035919	4.769999981	78.6295929	-17.25217438	1.590000033
4724.6	-9.461948395	-79.94198608	55.65000153	-80.43793488	3.160518408	109.7099991
4780.8	-65.1258316	47.31676102	117.6600037	73.10540771	-33.70236206	38.15999985
5362.2	-36.54639816	-71.72594452	122.4300003	-73.75309753	32.26035309	127.2000046
5427.4	47.31651688	-65.12600708	96.99000549	-77.47767639	-21.85083771	30.21000099
6257.4	-59.11292648	54.64350128	92.22000122	80.2518692	6.315654755	73.13999939
6416.2	-79.94202423	-9.461653709	52.47000122	51.06894684	62.22710419	69.95999908
6445.6	-80.36037445	4.739193916	66.77999878	74.96269226	-29.34015465	23.85000038
6861.4	-80.36038971	-4.738990307	74.73000336	43.40094757	67.79828644	17.48999977
6884.4	59.11320496	54.64319611	28.62000084	-1.580716848	-80.48447418	3.180000067
7793.6	-55.79349899	58.02875137	31.80000114	79.24628448	-14.15188885	52.47000122
7971.4	37.94721985	-70.99478149	93.81000519	-80.36037445	4.739193916	19.07999992
7989.2	-42.06110382	68.63755035	34.97999954	48.58605957	-64.18445587	20.67000008
8002.2	58.02853775	-55.79371643	100.1700058	-56.92220688	-56.92198944	87.45000458
8088	40.70573425	69.44992828	50.88000107	49.83687592	-63.21816254	112.8899994
8123.4	7.890770435	80.11233521	119.25	4.7388978	-80.36038971	73.13999939
8123.4	-79.24632263	14.15168762	55.65000153	76.05679321	-26.37451172	22.26000023
8123.4	-79.24632263	14.15168762	55.65000153	78.95316315	-15.70503998	42.93000031
8163.6	73.75327301	32.25996017	44.52000046	-44.72354507	-66.93321228	42.93000031
10450.8	-64.18439484	-48.58613968	101.7600021	6.316366673	80.2518158	71.55000305
10663	-71.7259903	36.54629517	73.13999939	74.96269226	-29.34015465	38.15999985
10663	72.42988586	35.13063049	9.539999962	12.59275913	-79.50894928	47.70000076
11055.6	79.74079132	-11.0297823	66.77999878	-37.94758224	-70.99459076	74.73000336
11165.2	-24.87603378	-76.55999756	73.13999939	18.79271889	78.27568817	34.97999954
11235.8	15.70513916	78.95314026	103.3499985	69.44998169	-40.70565033	116.0699997
11257	-62.22742462	-51.06855392	9.539999962	17.25227356	78.62957001	90.63000488
11860.8	-24.87603378	-76.55999756	101.7600021	-77.89170837	20.32564926	60.42000198
12255	66.04251099	46.02864838	103.3499985	24.8756485	-76.56011963	114.4800034
12836.8	-73.10549164	33.70217896	23.85000038	71.7261734	36.5459404	54.06000137
13886.6	-78.27575684	18.79244041	81.09000397	77.47773743	21.85063362	50.88000107
15207.6	-76.05692291	-26.37411499	34.97999954	35.13127136	72.42958069	31.80000114
15210	-77.03367615	23.36799622	47.70000076	78.6295929	-17.25217438	34.97999954
15350.6	-74.96277618	29.33994484	34.97999954	75.52430725	-27.86268425	120.840004
15544.6	-79.50892639	-12.59286022	76.31999969	7.890770435	80.11233521	77.91000366
15672.8	60.17425537	-53.47251129	87.45000458	-80.25183868	6.316052437	122.4300003
15719.6	18.79214096	-78.27583313	63.60000229	-76.05685425	26.37430954	58.83000183
16013.2	-68.63761139	-42.06101227	41.34000015	30.80637169	74.37215424	111.3000031
16800.6	-36.54620743	71.7260437	120.840004	69.45029449	40.70512009	79.5
16960.4	42.06092834	-68.63766479	125.6100006	-60.1745224	-53.4722023	116.0699997
16972	-18.7925396	-78.27573395	96.99000549	9.462169647	79.9419632	7.950000286
17229.2	-55.79349899	58.02875137	116.0699997	80.48448944	1.580187559	6.360000134
17441.6	-27.86259079	-75.5243454	85.86000061	-79.24632263	14.15168762	66.77999878
17856.6	69.45029449	40.70512009	42.93000031	-15.70495796	-78.95317841	9.539999962
18062.2	-23.36789894	77.03370667	57.24000168	15.70455837	-78.9532547	127.2000046
18471	-80.36038971	-4.738990307	69.95999908	71.7261734	36.5459404	84.27000427
18692.8	-35.13092041	72.42974854	90.63000488	80.43795013	3.160110712	69.95999908
18765.8	-79.24636078	-14.15148735	4.769999981	35.13127136	72.42958069	77.91000366
18831.4	-14.15159035	79.24634552	69.95999908	79.94197083	-9.462068558	79.5
18886.2	-54.64356995	-59.11285782	50.88000107	-46.02890015	66.04233551	34.97999954
19032.8	-56.92220688	-56.92198944	81.09000397	7.890770435	80.11233521	11.13000011
20242.2	35.13074112	-72.42983246	12.72000027	-80.36038971	-4.738990307	119.25
20258.4	80.11234283	-7.890668392	116.0699997	-17.25207329	-78.62961578	98.58000183
21379.8	-3.160620451	-80.43792725	25.44000053	-55.79349899	58.02875137	68.37000275
21480.4	-70.99472809	-37.9473114	76.31999969	-3.16041255	80.43793488	87.45000458
21549.6	-76.05692291	-26.37411499	93.81000519	-3.16041255	80.43793488	33.38999939
21614.6	-69.45018768	-40.70529556	85.86000061	-52.28053284	61.21270752	39.75
21816	77.03361511	-23.3682003	47.70000076	-20.32575798	-77.89167786	77.91000366
21851.6	-52.28068161	-61.21258545	103.3499985	-44.7233696	66.93332672	57.24000168
23617.4	-3.16041255	80.43793488	104.9400024	76.05679321	-26.37451172	96.99000549
23671.2	-7.890566826	-80.11235046	23.85000038	20.32595634	77.89162445	114.4800034
24805.6	68.63738251	-42.06137848	76.31999969	-37.94758224	-70.99459076	81.09000397
25117.8	-36.54639816	-71.72594452	117.6600037	55.79380417	58.02845383	30.21000099
25651.2	14.15198994	79.24626923	15.90000057	35.13074112	-72.42983246	82.68000031
26616	74.37242889	30.80570793	27.03000069	-4.739305496	-80.36036682	96.99000549
26951.8	-49.83702469	63.21804428	68.37000275	80.2518158	-6.316265106	81.09000397
26960.4	27.86277962	75.5242691	3.180000067	23.36771202	-77.03376007	25.44000053
27798.6	-35.13110733	-72.42965698	28.62000084	36.54657745	71.72584534	17.48999977
28161.2	39.33379745	-70.23604584	73.13999939	-79.74082184	11.02958965	60.42000198
28705.2	-60.17438507	53.47236252	55.65000153	77.89180756	20.32526588	84.27000427
28715.2	-17.25207329	-78.62961578	66.77999878	-36.54620743	71.7260437	95.40000153
29434.6	80.11234283	-7.890668392	22.26000023	-17.25207329	-78.62961578	7.950000286
29938	-21.85114288	-77.47759247	112.8899994	-39.33398438	70.23594666	46.11000061
30591.4	61.21291351	52.28029251	71.55000305	-49.83719254	-63.21790695	1.590000033
30973.4	35.13127136	72.42958069	38.15999985	3.160212517	-80.4379425	71.55000305
31479.6	-26.37439537	-76.05683136	77.91000366	-18.79233742	78.27577972	62.01000214
31543.8	-21.8509388	77.47764587	90.63000488	65.12571716	-47.3169136	119.25
31582.4	-42.06127548	-68.63744354	79.5	-66.93326569	44.72345734	101.7600021
32282	43.40042877	-67.79862213	54.06000137	-72.42979431	-35.13082886	117.6600037
33234.4	-80.5	0.0001020410637	58.83000183	42.0614624	68.6373291	74.73000336
33435.6	-35.13092041	72.42974854	73.13999939	70.23578644	-39.33425903	7.950000286
33838.8	52.2808342	61.21244812	31.80000114	66.04216003	-46.02915192	30.21000099
34187	-70.99472809	-37.9473114	116.0699997	58.02894592	55.79328918	85.86000061
34240.8	71.72589874	-36.54648972	100.1700058	-77.03372955	-23.36779976	6.360000134
34264.6	42.0614624	68.6373291	124.0200043	15.70455837	-78.9532547	87.45000458
35985.6	-33.70208359	73.10553741	6.360000134	55.79335022	-58.0288887	7.950000286
35985.6	78.95316315	-15.70503998	103.3499985	-42.06127548	-68.63744354	36.56999969
36063.6	-58.02882385	-55.79341888	93.81000519	4.739490032	80.36035919	11.13000011
36073.4	-58.02867889	55.79356766	60.42000198	77.03361511	-23.3682003	42.93000031
36213	-80.11238098	-7.890272141	54.06000137	27.86277962	75.5242691	98.58000183
36232	-37.94758224	-70.99459076	9.539999962	32.2606163	73.75298309	116.0699997
36883.8	-76.05692291	-26.37411499	65.19000244	32.2606163	73.75298309	106.5299988
36925.2	78.95327759	15.70443916	17.48999977	27.86220741	-75.52448273	17.48999977
36984.6	-4.739095688	80.36038208	1.590000033	18.79214096	-78.27583313	20.67000008
37404.8	-72.42971039	35.13100433	100.1700058	77.03379059	23.36761475	33.38999939
37542.4	-75.52444458	-27.86230278	114.4800034	73.10566711	33.70180893	95.40000153
37555.2	-40.70555878	-69.4500351	20.67000008	-4.739095688	80.36038208	71.55000305
41478.6	-61.21264267	52.28060913	76.31999969	39.33434677	70.23574066	33.38999939
42588.2	52.2803688	-61.21284866	49.29000092	-77.89170837	20.32564926	120.840004
42621.6	51.06894684	62.22710419	19.07999992	-6.316163063	-80.25183105	9.539999962
42890	-43.40060043	67.79850769	103.3499985	76.05679321	-26.37451172	20.67000008
43186.8	32.2600708	-73.7532196	27.03000069	-80.11235809	7.890475273	69.95999908
43636	68.63738251	-42.06137848	1.590000033	-80.48448181	-1.580410838	111.3000031
43664.2	-77.89175415	-20.3254528	68.37000275	1.580901742	80.48447418	62.01000214
43863.2	78.95327759	15.70443916	39.75	-46.02906799	-66.04222107	60.42000198
44991.6	-4.739095688	80.36038208	28.62000084	73.10540771	-33.70236206	125.6100006
45045.2	-32.26044464	-73.75305939	104.9400024	-46.02890015	66.04233551	3.180000067
45347.2	-7.89037323	80.11237335	1.590000033	80.11234283	-7.890668392	63.60000229
45461.2	23.36829758	77.03358459	34.97999954	7.890161037	-80.11239624	27.03000069
46072.4	-65.12595367	-47.3166008	73.13999939	-44.7233696	66.93332672	71.55000305
46347.6	79.24628448	-14.15188885	41.34000015	-80.5	0.0001020410637	14.31000042
46381.2	80.11240387	7.890058994	66.77999878	-46.02906799	-66.04222107	11.13000011
46985.2	71.7261734	36.5459404	54.06000137	39.33379745	-70.23604584	68.37000275
47033	-24.87584686	76.56005859	60.42000198	15.70455837	-78.9532547	69.95999908
47052.2	-78.95323944	-15.70465851	15.90000057	26.37460709	76.05675507	112.8899994
47204.2	18.79271889	78.27568817	15.90000057	80.43792725	-3.160722494	34.97999954
47464.2	-12.59316254	-79.50888062	17.48999977	-7.89037323	80.11237335	82.68000031
47990.6	18.79214096	-78.27583313	106.5299988	-80.48448181	-1.580410838	4.769999981
48011.4	-73.10549164	33.70217896	50.88000107	77.03379059	23.36761475	54.06000137
49609.6	75.52452087	27.86211014	42.93000031	-26.37439537	-76.05683136	125.6100006
49751	77.47756958	-21.85122299	112.8899994	-55.79364014	-58.02860641	71.55000305
49768.8	-74.37226868	30.80608749	81.09000397	80.36036682	-4.739387989	6.360000134
49797	37.94721985	-70.99478149	60.42000198	-61.21278	-52.28045273	52.47000122
49844.4	-40.70555878	-69.4500351	1.590000033	-29.33985138	74.96281433	1.590000033
50541.8	29.34024811	74.96265411	104.9400024	80.48447418	-1.580799818	62.01000214
50648.8	-80.43793488	3.160518408	96.99000549	74.96269226	-29.34015465	47.70000076
51697	-67.79845428	43.40068817	111.3000031	73.75302124	-32.26052094	34.97999954
51723.6	-73.75318146	-32.26016617	79.5	29.34024811	74.96265411	44.52000046
52028.6	71.7261734	36.5459404	79.5	53.47212982	-60.17459106	112.8899994
52316.6	20.32536507	-77.89177704	117.6600037	-43.40060043	67.79850769	104.9400024
52742.6	-78.62967682	-17.25177574	77.91000366	35.13127136	72.42958069	11.13000011
52838	-40.70539093	69.45013428	46.11000061	79.24628448	-14.15188885	79.5
52965	-4.739095688	80.36038208	20.67000008	77.89180756	20.32526588	28.62000084
52974.2	-35.13092041	72.42974854	17.48999977	76.05699158	26.37393379	98.58000183
53109.2	4.7388978	-80.36038971	109.7099991	-78.62963104	17.25197411	111.3000031
53762	32.2600708	-73.7532196	60.42000198	-73.10549164	33.70217896	89.04000092
53826.6	-66.0422821	46.02898407	106.5299988	35.13127136	72.42958069	74.73000336
53974.8	23.36771202	-77.03376007	19.07999992	-47.31667709	65.12589264	46.11000061
53974.8	-48.58638763	-64.18421173	55.65000153	-4.739095688	80.36038208	74.73000336
54183.4	-35.13110733	-72.42965698	109.7099991	49.83734131	63.21779251	63.60000229
54233.8	-35.13110733	-72.42965698	36.56999969	-33.70208359	73.10553741	38.15999985
54880.8	40.70520782	-69.45024109	103.3499985	-77.03367615	23.36799622	84.27000427
56272.8	-73.10549164	33.70217896	69.95999908	76.05679321	-26.37451172	95.40000153
56339.8	66.93314362	-44.72364426	104.9400024	-35.13110733	-72.42965698	100.1700058
56353	49.83687592	-63.21816254	116.0699997	-78.62967682	-17.25177574	74.73000336
57656.4	-46.02906799	-66.04222107	17.48999977	-37.94741058	70.99467468	65.19000244
57837.4	-9.461948395	-79.94198608	71.55000305	-17.25187302	78.62965393	11.13000011
58343.6	-12.59296417	79.50891113	3.180000067	15.70455837	-78.9532547	36.56999969
58390	-79.74082184	11.02958965	25.44000053	80.2518692	6.315654755	82.68000031
58816	-66.04239655	-46.02881622	20.67000008	-47.31667709	65.12589264	93.81000519
58936.6	-61.21278	-52.28045273	39.75	15.70513916	78.95314026	106.5299988
59079	61.21251678	-52.2807579	1.590000033	-80.4379425	-3.16031456	27.03000069
59463.8	40.70520782	-69.45024109	65.19000244	-79.74084473	-11.02938747	108.1200027
59466	33.70190048	-73.10562134	62.01000214	-79.74084473	-11.02938747	108.1200027
59507.6	65.12608337	47.31641769	122.4300003	-48.58638763	-64.18421173	125.6100006
59533.2	-32.26044464	-73.75305939	34.97999954	-29.33985138	74.96281433	6.360000134
59702.2	74.37242889	30.80570793	30.21000099	35.13074112	-72.42983246	41.34000015
60104.8	-71.7259903	36.54629517	96.99000549	78.27585602	18.79202461	55.65000153
60413	74.37242889	30.80570793	106.5299988	-33.70227432	-73.10544586	20.67000008
61598.4	-15.70495796	-78.95317841	66.77999878	-48.5862236	64.1843338	17.48999977
61641.4	-39.33398438	70.23594666	124.0200043	36.54603195	-71.72612762	12.72000027
61815	-53.472435	-60.17432022	58.83000183	12.59338284	79.50884247	22.26000023
62284.8	-74.96277618	29.33994484	36.56999969	56.92234802	56.92184448	9.539999962
62882.8	77.47773743	21.85063362	57.24000168	24.8756485	-76.56011963	79.5
64667	-66.0422821	46.02898407	15.90000057	40.70573425	69.44992828	22.26000023
65675	-58.02867889	55.79356766	25.44000053	65.12571716	-47.3169136	119.25
66419.8	-73.10557556	-33.70199585	112.8899994	44.72372437	66.93309021	124.0200043
66423.6	14.15138626	-79.24637604	27.03000069	-75.52444458	-27.86230278	7.950000286
66454	6.316366673	80.2518158	57.24000168	66.93314362	-44.72364426	62.01000214
66486.2	-77.03372955	-23.36779976	119.25	70.23608398	39.33372498	58.83000183
67084.2	-7.890566826	-80.11235046	11.13000011	-71.7259903	36.54629517	52.47000122
67338.8	-80.36037445	4.739193916	116.0699997	33.70245743	73.10536957	117.6600037
67842.2	-78.95323944	-15.70465851	47.70000076	15.70513916	78.95314026	100.1700058
67861.8	60.17425537	-53.47251129	44.52000046	-56.92220688	-56.92198944	81.09000397
69074.4	74.37219238	-30.80627441	112.8899994	-39.33415222	-70.23584747	103.3499985
69499	-55.79349899	58.02875137	60.42000198	61.21291351	52.28029251	100.1700058
69517.2	70.99482727	37.94713211	14.31000042	-12.59316254	-79.50888062	39.75
69850	70.23608398	39.33372498	96.99000549	55.79335022	-58.0288887	65.19000244
70939.2	29.34024811	74.96265411	89.04000092	20.32536507	-77.89177704	44.52000046
70943	-80.48448181	-1.580410838	92.22000122	73.75327301	32.25996017	79.5
71060.2	-79.74082184	11.02958965	90.63000488	48.58654785	64.18408966	112.8899994
71308.4	-51.0686264	62.2273674	85.86000061	80.2518158	-6.316265106	17.48999977
71579.2	-79.50892639	-12.59286022	117.6600037	44.72372437	66.93309021	19.07999992
71679.8	-9.461948395	-79.94198608	66.77999878	-48.5862236	64.1843338	106.5299988
71975.8	-78.95320129	15.70485878	3.180000067	74.37242889	30.80570793	49.29000092
75071	74.37242889	30.80570793	96.99000549	-46.02906799	-66.04222107	74.73000336
75445	-4.739305496	-80.36036682	33.38999939	-80.43793488	3.160518408	36.56999969
75465.4	-77.89175415	-20.3254528	47.70000076	48.58654785	64.18408966	103.3499985
75842.8	76.56015015	24.87554932	120.840004	-37.94758224	-70.99459076	96.99000549
76463.4	3.160824299	80.43791962	58.83000183	23.36771202	-77.03376007	87.45000458
77484.8	-58.02867889	55.79356766	42.93000031	80.43795013	3.160110712	27.03000069
78063	-27.86240387	75.52440643	6.360000134	49.83687592	-63.21816254	74.73000336
78134.2	80.43792725	-3.160722494	60.42000198	-58.02882385	-55.79341888	31.80000114
78842.4	-59.11292648	54.64350128	6.360000134	68.63738251	-42.06137848	46.11000061
79162.6	11.02988338	79.74078369	116.0699997	26.37401009	-76.05696106	58.83000183
79181.4	70.99453735	-37.94766998	63.60000229	-75.52437592	27.86249352	116.0699997
79473	-14.15159035	79.24634552	6.360000134	70.99453735	-37.94766998	116.0699997
79739.8	-40.70539093	69.45013428	47.70000076	56.92191696	-56.92227554	3.180000067
79875	-11.02948475	79.74082947	6.360000134	59.11278915	-54.64365005	125.6100006
81068.8	-17.25207329	-78.62961578	65.19000244	-60.17438507	53.47236252	116.0699997
81108.8	-30.80618095	-74.37223053	65.19000244	1.580901742	80.48447418	9.539999962
81178	67.79867554	43.40034485	60.42000198	-52.28068161	-61.21258545	73.13999939
81462	21.85132027	77.47754669	46.11000061	66.93314362	-44.72364426	33.38999939
81462	-33.70208359	73.10553741	100.1700058	70.99453735	-37.94766998	19.07999992
81465.2	-72.42971039	35.13100433	50.88000107	79.24628448	-14.15188885	41.34000015
81712.8	65.12608337	47.31641769	93.81000519	-42.06127548	-68.63744354	23.85000038
81747.4	-26.37439537	-76.05683136	89.04000092	14.15198994	79.24626923	27.03000069
81867.8	30.80637169	74.37215424	17.48999977	43.40042877	-67.79862213	54.06000137
83573.6	14.15138626	-79.24637604	76.31999969	-55.79349899	58.02875137	89.04000092
84126	-77.47767639	-21.85083771	62.01000214	70.23608398	39.33372498	77.91000366
84162.2	14.15138626	-79.24637604	114.4800034	-54.64342117	59.11299515	19.07999992
84177.6	36.54657745	71.72584534	79.5	21.85074997	-77.47770691	58.83000183
84207.6	-70.99462891	37.94750214	44.52000046	78.95327759	15.70443916	111.3000031
84271.2	64.18451691	48.58597946	20.67000008	26.37401009	-76.05696106	47.70000076
84799.8	-3.160620451	-80.43792725	50.88000107	-33.70208359	73.10553741	124.0200043
85002.2	-80.48448181	-1.580410838	63.60000229	44.72372437	66.93309021	6.360000134
85281.4	-36.54639816	-71.72594452	65.19000244	-47.31667709	65.12589264	65.19000244
85281.4	-36.54639816	-71.72594452	65.19000244	-47.31667709	65.12589264	63.60000229
85989.6	-11.02948475	79.74082947	34.97999954	70.99453735	-37.94766998	55.65000153
86538.2	-70.23600006	-39.33388519	119.25	-36.54620743	71.7260437	63.60000229
87438	-47.31684494	-65.12577057	62.01000214	-53.47228622	60.17444992	17.48999977
87569.4	-58.02882385	-55.79341888	76.31999969	-15.70475769	78.95321655	96.99000549
87569.4	77.89180756	20.32526588	112.8899994	-58.02882385	-55.79341888	76.31999969
87569.8	-15.70475769	78.95321655	96.99000549	77.89180756	20.32526588	112.8899994
87793.4	74.37219238	-30.80627441	30.21000099	-27.86259079	-75.5243454	38.15999985
89625	68.63770294	42.06085587	74.73000336	21.85074997	-77.47770691	65.19000244
90070	-79.94200134	9.461855888	12.72000027	24.87622833	76.55992889	68.37000275
90671.8	66.93314362	-44.72364426	49.29000092	-80.11238098	-7.890272141	87.45000458
90769.6	-78.27575684	18.79244041	77.91000366	21.85132027	77.47754669	20.67000008
91108	-53.47228622	60.17444992	9.539999962	78.27571869	-18.79261971	89.04000092
91208.6	18.79214096	-78.27583313	42.93000031	-66.93326569	44.72345734	116.0699997
92221.8	-39.33415222	-70.23584747	84.27000427	-46.02890015	66.04233551	6.360000134
92267	79.24639893	14.15128517	69.95999908	-42.06127548	-68.63744354	7.950000286
92917.2	75.52430725	-27.86268425	125.6100006	-48.58638763	-64.18421173	116.0699997
93017.8	79.50885773	-12.5932827	114.4800034	-67.7985611	-43.4005127	20.67000008
93639.8	59.11278915	-54.64365005	47.70000076	-46.02906799	-66.04222107	58.83000183
94020.6	-77.89170837	20.32564926	96.99000549	39.33434677	70.23574066	52.47000122
94069.2	-77.89175415	-20.3254528	63.60000229	76.56015015	24.87554932	74.73000336
94673.2	35.13127136	72.42958069	28.62000084	47.31651688	-65.12600708	96.99000549
95668.6	77.47756958	-21.85122299	119.25	-27.86259079	-75.5243454	3.180000067
96644.6	48.58605957	-64.18445587	93.81000519	-65.1258316	47.31676102	127.2000046
96812.2	35.13127136	72.42958069	90.63000488	49.83687592	-63.21816254	119.25
96847	-76.05692291	-26.37411499	116.0699997	55.79380417	58.02845383	114.4800034
97279.2	-3.16041255	80.43793488	81.09000397	52.2803688	-61.21284866	95.40000153
97759.2	39.33434677	70.23574066	77.91000366	4.7388978	-80.36038971	31.80000114
98195.2	18.79271889	78.27568817	4.769999981	79.24628448	-14.15188885	7.950000286
98386.4	-4.739305496	-80.36036682	71.55000305	6.316366673	80.2518158	17.48999977
98390.4	-7.890566826	-80.11235046	125.6100006	30.80637169	74.37215424	20.67000008
98531	-79.24636078	-14.15148735	76.31999969	4.739490032	80.36035919	77.91000366
99436	-65.12595367	-47.3166008	74.73000336	40.70573425	69.44992828	101.7600021
100136.2	-79.94202423	-9.461653709	12.72000027	72.42988586	35.13063049	38.15999985
100179.6	14.15198994	79.24626923	38.15999985	80.48447418	-1.580799818	119.25
101241.4	-14.15159035	79.24634552	42.93000031	75.52452087	27.86211014	82.68000031
101745.8	46.02923203	66.04210663	104.9400024	61.21251678	-52.2807579	84.27000427
102803.4	26.37460709	76.05675507	20.67000008	60.17425537	-53.47251129	87.45000458
103396.2	-47.31684494	-65.12577057	66.77999878	-59.11292648	54.64350128	39.75
103458.2	-37.94741058	70.99467468	57.24000168	59.11320496	54.64319611	98.58000183
103693	-14.15159035	79.24634552	15.90000057	76.55996704	-24.87613297	36.56999969
104086.6	37.94721985	-70.99478149	84.27000427	-78.62963104	17.25197411	27.03000069
104261.4	-14.15159035	79.24634552	69.95999908	42.06092834	-68.63766479	46.11000061
104263.4	-79.74082184	11.02958965	68.37000275	58.02894592	55.79328918	89.04000092
104671.2	-80.25183868	6.316052437	57.24000168	29.34024811	74.96265411	96.99000549
104883.2	39.33434677	70.23574066	90.63000488	-9.461948395	-79.94198608	19.07999992
105380.6	60.17425537	-53.47251129	42.93000031	-48.58638763	-64.18421173	68.37000275
105453.8	-35.13110733	-72.42965698	79.5	-70.23589325	39.33407211	68.37000275
105838.4	55.79380417	58.02845383	38.15999985	59.11278915	-54.64365005	6.360000134
105853.6	77.89164734	-20.32585907	3.180000067	-80.36038971	-4.738990307	79.5
105887.2	78.27585602	18.79202461	81.09000397	-70.23600006	-39.33388519	77.91000366
106137.4	80.5	-0.0003061231691	89.04000092	-36.54639816	-71.72594452	33.38999939
106181.2	53.47260284	60.17417145	127.2000046	-7.890566826	-80.11235046	82.68000031
106509.6	-79.50892639	-12.59286022	96.99000549	-14.15159035	79.24634552	82.68000031
106561	-35.13092041	72.42974854	42.93000031	30.80580521	-74.37239075	82.68000031
106823.4	-66.0422821	46.02898407	22.26000023	79.74079132	-11.0297823	109.7099991
107154.4	-14.15178776	-79.24630737	42.93000031	-12.59296417	79.50891113	17.48999977
107830.2	-6.316163063	-80.25183105	17.48999977	-78.95320129	15.70485878	125.6100006
107839	-26.37439537	-76.05683136	33.38999939	-64.18427277	48.58630371	104.9400024
107870.2	-29.34004211	-74.96273804	101.7600021	-30.80599213	74.37231445	65.19000244
108419.2	39.33434677	70.23574066	11.13000011	-29.34004211	-74.96273804	73.13999939
108607.8	66.04216003	-46.02915192	25.44000053	-77.47762299	21.85103416	120.840004
108889	14.15138626	-79.24637604	14.31000042	-72.42971039	35.13100433	90.63000488
109295.6	44.72320175	-66.93343353	114.4800034	-80.43793488	3.160518408	68.37000275
109497	78.6297226	17.25157547	57.24000168	-52.28068161	-61.21258545	57.24000168
110208.8	65.12571716	-47.3169136	62.01000214	-79.74082184	11.02958965	79.5
111237.6	-58.02867889	55.79356766	57.24000168	77.03361511	-23.3682003	52.47000122
111410.6	70.23578644	-39.33425903	55.65000153	-66.93338776	-44.72328568	58.83000183
112014.4	-20.3255558	77.89173126	117.6600037	66.93314362	-44.72364426	114.4800034
112027.6	-17.25187302	78.62965393	57.24000168	74.96291351	29.33958435	58.83000183
112177.2	47.31699371	65.12566376	89.04000092	-9.461948395	-79.94198608	65.19000244
112647	66.93348694	44.72313309	119.25	-35.13110733	-72.42965698	12.72000027
112658.2	14.15198994	79.24626923	111.3000031	78.6295929	-17.25217438	42.93000031
112802	11.02988338	79.74078369	33.38999939	70.23578644	-39.33425903	38.15999985
113318	-39.33398438	70.23594666	14.31000042	43.40042877	-67.79862213	60.42000198
113430	6.315756321	-80.25186157	95.40000153	-39.33398438	70.23594666	84.27000427
113989.2	-66.04239655	-46.02881622	25.44000053	1.580901742	80.48447418	66.77999878
114093.8	-15.70495796	-78.95317841	74.73000336	-20.3255558	77.89173126	125.6100006
114479.8	29.34024811	74.96265411	57.24000168	12.59275913	-79.50894928	108.1200027
114562.6	-80.43793488	3.160518408	58.83000183	80.48447418	-1.580799818	66.77999878
114629.6	63.21785736	-49.8372612	52.47000122	-77.47762299	21.85103416	120.840004
114696.8	74.37219238	-30.80627441	81.09000397	-30.80618095	-74.37223053	122.4300003
114714.6	80.43792725	-3.160722494	36.56999969	-60.1745224	-53.4722023	81.09000397
114823.8	-21.85114288	-77.47759247	68.37000275	-80.36037445	4.739193916	90.63000488
115133	-70.23589325	39.33407211	69.95999908	79.94204712	9.461460114	52.47000122
118589.2	64.18451691	48.58597946	84.27000427	44.72320175	-66.93343353	41.34000015
118657.2	61.21251678	-52.2807579	50.88000107	-76.05685425	26.37430954	93.81000519
119180.4	78.95316315	-15.70503998	6.360000134	-78.95323944	-15.70465851	41.34000015
119924	-72.42979431	-35.13082886	124.0200043	-26.37420845	76.0568924	30.21000099
119924	-72.42979431	-35.13082886	124.0200043	-33.70208359	73.10553741	96.99000549
119924	-33.70208359	73.10553741	96.99000549	73.10566711	33.70180893	33.38999939
119924	-77.89175415	-20.3254528	127.2000046	14.15198994	79.24626923	71.55000305
119928.2	-77.89175415	-20.3254528	127.2000046	73.10566711	33.70180893	33.38999939
119928.2	-72.42979431	-35.13082886	124.0200043	73.10566711	33.70180893	33.38999939
119928.2	-72.42979431	-35.13082886	124.0200043	14.15198994	79.24626923	71.55000305
119973.2	-11.02968121	-79.74080658	31.80000114	12.59338284	79.50884247	69.95999908
120038	-3.16041255	80.43793488	1.590000033	56.92191696	-56.92227554	112.8899994
120577.2	46.0287323	-66.04245758	36.56999969	-74.37226868	30.80608749	6.360000134
120620.8	-12.59296417	79.50891113	111.3000031	72.42961884	-35.13117981	79.5
120687.4	32.2606163	73.75298309	79.5	49.83687592	-63.21816254	23.85000038
120891.8	80.36036682	-4.739387989	7.950000286	-68.63761139	-42.06101227	44.52000046
120911.6	-77.03367615	23.36799622	55.65000153	32.2606163	73.75298309	112.8899994
121650.8	80.11240387	7.890058994	101.7600021	-9.461948395	-79.94198608	81.09000397
121683.2	69.45029449	40.70512009	15.90000057	-27.86259079	-75.5243454	42.93000031
122465.8	-18.79233742	78.27577972	17.48999977	79.50895691	12.59267712	76.31999969
122868.8	-79.74082184	11.02958965	41.34000015	77.03379059	23.36761475	9.539999962
123253.2	-70.23600006	-39.33388519	117.6600037	44.72372437	66.93309021	15.90000057
123271.2	-11.02968121	-79.74080658	93.81000519	4.739490032	80.36035919	39.75
123417.8	-77.47762299	21.85103416	49.29000092	47.31699371	65.12566376	52.47000122
123865.4	-79.24632263	14.15168762	117.6600037	69.45029449	40.70512009	49.29000092
125315	-14.15178776	-79.24630737	124.0200043	-23.36789894	77.03370667	93.81000519
125317.8	-14.15178776	-79.24630737	124.0200043	-4.739095688	80.36038208	104.9400024
125317.8	74.96269226	-29.34015465	69.95999908	-14.15178776	-79.24630737	124.0200043
125317.8	-4.739095688	80.36038208	104.9400024	62.22717285	-51.06887054	90.63000488
125317.8	-23.36789894	77.03370667	93.81000519	62.22717285	-51.06887054	90.63000488
125318	-4.739095688	80.36038208	104.9400024	74.96269226	-29.34015465	69.95999908
125318	-23.36789894	77.03370667	93.81000519	74.96269226	-29.34015465	69.95999908
125602	36.54603195	-71.72612762	125.6100006	-79.94200134	9.461855888	27.03000069
125636.6	-46.02906799	-66.04222107	101.7600021	-17.25187302	78.62965393	27.03000069
126280.2	40.70520782	-69.45024109	100.1700058	-72.42971039	35.13100433	44.52000046
126306.6	70.99453735	-37.94766998	98.58000183	-80.25185394	-6.315848351	92.22000122
126327.6	-49.83719254	-63.21790695	3.180000067	-21.8509388	77.47764587	1.590000033
126391.6	61.21291351	52.28029251	69.95999908	51.06847763	-62.22749329	17.48999977
126448	21.85074997	-77.47770691	50.88000107	-44.7233696	66.93332672	58.83000183
127723	3.160212517	-80.4379425	62.01000214	-79.50889587	12.59306145	41.34000015
127756.6	23.36771202	-77.03376007	111.3000031	-74.37226868	30.80608749	74.73000336
127850.2	-14.15178776	-79.24630737	9.539999962	-65.1258316	47.31676102	28.62000084
127858.4	-74.37226868	30.80608749	28.62000084	77.03379059	23.36761475	84.27000427
128160.4	-80.4379425	-3.16031456	117.6600037	-11.02948475	79.74082947	7.950000286
128237	-7.890566826	-80.11235046	85.86000061	-73.10549164	33.70217896	41.34000015
128815.6	-76.56002045	24.87594795	42.93000031	80.36040497	4.738777161	38.15999985
128947.6	-78.62963104	17.25197411	52.47000122	36.54657745	71.72584534	85.86000061
128993	-39.33415222	-70.23584747	22.26000023	-68.63749695	42.06118774	28.62000084
129587.4	-0	80.5	31.80000114	46.0287323	-66.04245758	124.0200043
130015.6	-77.47767639	-21.85083771	69.95999908	76.56015015	24.87554932	27.03000069
130821.2	14.15138626	-79.24637604	49.29000092	-80.25183868	6.316052437	98.58000183
131360.8	-64.18427277	48.58630371	11.13000011	79.74079132	-11.0297823	9.539999962
132175.4	77.47756958	-21.85122299	31.80000114	-29.34004211	-74.96273804	33.38999939
132364.4	-40.70539093	69.45013428	92.22000122	79.24639893	14.15128517	74.73000336
132678.8	32.2600708	-73.7532196	19.07999992	-78.95320129	15.70485878	25.44000053
132818.2	-59.11306763	-54.64334488	103.3499985	66.93348694	44.72313309	90.63000488
132824.4	64.1841507	-48.58646774	20.67000008	-51.06878662	-62.22723389	60.42000198
133152.8	-53.47228622	60.17444992	76.31999969	79.50895691	12.59267712	104.9400024
133421.2	55.79380417	58.02845383	33.38999939	63.21785736	-49.8372612	55.65000153
133685.4	77.03361511	-23.3682003	96.99000549	-79.24636078	-14.15148735	54.06000137
134121.6	21.85132027	77.47754669	114.4800034	37.94721985	-70.99478149	62.01000214
134274	67.79867554	43.40034485	104.9400024	-6.316163063	-80.25183105	108.1200027
134496	-54.64342117	59.11299515	33.38999939	59.11320496	54.64319611	54.06000137
134780.4	-21.8509388	77.47764587	58.83000183	79.50895691	12.59267712	81.09000397
135133.4	33.70190048	-73.10562134	84.27000427	-80.25183868	6.316052437	39.75
135534.2	37.94776154	70.99449158	73.13999939	-7.890566826	-80.11235046	25.44000053
135563.4	74.96291351	29.33958435	41.34000015	-40.70555878	-69.4500351	84.27000427
135602.2	80.48447418	-1.580799818	76.31999969	-48.58638763	-64.18421173	38.15999985
135619.4	47.31651688	-65.12600708	7.950000286	-79.24632263	14.15168762	42.93000031
136153.2	37.94776154	70.99449158	85.86000061	59.11278915	-54.64365005	87.45000458
136172.6	70.99482727	37.94713211	96.99000549	-40.70555878	-69.4500351	41.34000015
136189.6	69.45029449	40.70512009	65.19000244	-24.87603378	-76.55999756	1.590000033
136238.8	77.47773743	21.85063362	114.4800034	-26.37439537	-76.05683136	39.75
136406.6	73.10566711	33.70180893	96.99000549	33.70190048	-73.10562134	23.85000038
136625.6	70.23608398	39.33372498	15.90000057	29.33966064	-74.96289062	3.180000067
136659.2	21.85074997	-77.47770691	46.11000061	-80.11238098	-7.890272141	41.34000015
136935.6	66.04251099	46.02864838	112.8899994	20.32536507	-77.89177704	81.09000397
137083.2	-65.1258316	47.31676102	44.52000046	74.96291351	29.33958435	49.29000092
137632.4	-30.80599213	74.37231445	93.81000519	71.7261734	36.5459404	65.19000244
137648	48.58654785	64.18408966	30.21000099	-9.461948395	-79.94198608	4.769999981
137833.6	80.43792725	-3.160722494	108.1200027	-26.37439537	-76.05683136	101.7600021
137968.2	-54.64342117	59.11299515	31.80000114	66.04251099	46.02864838	19.07999992
138401.2	-4.739305496	-80.36036682	20.67000008	-54.64342117	59.11299515	104.9400024
138871	-69.45018768	-40.70529556	73.13999939	63.21823502	49.83678055	106.5299988
140332.4	-68.63749695	42.06118774	12.72000027	76.56015015	24.87554932	57.24000168
140533.8	44.72372437	66.93309021	96.99000549	11.02927685	-79.74085999	12.72000027
140600.8	-49.83702469	63.21804428	46.11000061	80.48447418	-1.580799818	103.3499985
140631	33.70245743	73.10536957	27.03000069	53.47212982	-60.17459106	63.60000229
140634.4	-30.80618095	-74.37223053	68.37000275	17.25227356	78.62957001	46.11000061
140675	-80.5	0.0001020410637	9.539999962	7.890770435	80.11233521	76.31999969
140966.6	76.55996704	-24.87613297	44.52000046	-66.04239655	-46.02881622	76.31999969
142480	-70.23589325	39.33407211	3.180000067	66.93348694	44.72313309	52.47000122
142677.8	-51.06878662	-62.22723389	111.3000031	-60.17438507	53.47236252	58.83000183
143995.4	56.92234802	56.92184448	101.7600021	66.93314362	-44.72364426	96.99000549
144361	44.72372437	66.93309021	112.8899994	71.72589874	-36.54648972	41.34000015
144392.6	-11.02968121	-79.74080658	27.03000069	-65.1258316	47.31676102	85.86000061
145164.2	20.32536507	-77.89177704	127.2000046	-80.25183868	6.316052437	57.24000168
145693.2	-77.47767639	-21.85083771	30.21000099	65.12608337	47.31641769	15.90000057
145951	12.59338284	79.50884247	4.769999981	66.04216003	-46.02915192	17.48999977
145951	11.02988338	79.74078369	15.90000057	80.2518158	-6.316265106	58.83000183
145969.6	-78.95323944	-15.70465851	117.6600037	11.02988338	79.74078369	27.03000069
146077.2	-33.70208359	73.10553741	4.769999981	77.89164734	-20.32585907	116.0699997
146653	-47.31667709	65.12589264	101.7600021	78.27585602	18.79202461	116.0699997
146681.2	-77.47762299	21.85103416	17.48999977	75.52452087	27.86211014	96.99000549
146943.6	-79.24632263	14.15168762	22.26000023	7.890770435	80.11233521	30.21000099
147011.8	63.21823502	49.83678055	90.63000488	-26.37439537	-76.05683136	12.72000027
147024.6	-4.739305496	-80.36036682	92.22000122	4.739490032	80.36035919	7.950000286
147380.8	52.2803688	-61.21284866	98.58000183	-74.37226868	30.80608749	47.70000076
147595.2	80.43795013	3.160110712	104.9400024	-4.739305496	-80.36036682	28.62000084
147817	79.94197083	-9.462068558	28.62000084	-61.21278	-52.28045273	17.48999977
149440.6	80.48447418	-1.580799818	93.81000519	-66.93338776	-44.72328568	57.24000168
149724.2	60.17464828	53.47206879	62.01000214	-46.02906799	-66.04222107	39.75
149727.6	-55.79349899	58.02875137	20.67000008	60.17464828	53.47206879	62.01000214
149742.6	58.02853775	-55.79371643	54.06000137	-70.23600006	-39.33388519	89.04000092
149828.4	66.93314362	-44.72364426	87.45000458	-79.94200134	9.461855888	122.4300003
150006.8	77.89180756	20.32526588	112.8899994	3.160212517	-80.4379425	33.38999939
151191.4	-78.95323944	-15.70465851	95.40000153	68.63770294	42.06085587	87.45000458
151211	40.70573425	69.44992828	74.73000336	70.23578644	-39.33425903	14.31000042
151423.4	-12.59296417	79.50891113	62.01000214	46.0287323	-66.04245758	65.19000244
151612.2	11.02988338	79.74078369	22.26000023	33.70190048	-73.10562134	28.62000084
151887.4	-7.890566826	-80.11235046	3.180000067	-6.315952301	80.25184631	7.950000286
152954.2	-79.94200134	9.461855888	69.95999908	58.02894592	55.79328918	12.72000027
153012.6	73.75327301	32.25996017	109.7099991	20.32536507	-77.89177704	63.60000229
153050.6	77.47773743	21.85063362	25.44000053	-46.02906799	-66.04222107	92.22000122
154802.6	70.99482727	37.94713211	39.75	24.8756485	-76.56011963	36.56999969
154896	-73.75318146	-32.26016617	119.25	73.75327301	32.25996017	79.5
155769.4	59.11278915	-54.64365005	57.24000168	-78.27575684	18.79244041	20.67000008
155906.8	17.25227356	78.62957001	111.3000031	79.50885773	-12.5932827	120.840004
155906.8	-15.70475769	78.95321655	81.09000397	77.89164734	-20.32585907	106.5299988
155908.4	-15.70475769	78.95321655	81.09000397	80.5	-0.0003061231691	15.90000057
155908.4	-39.33398438	70.23594666	106.5299988	80.5	-0.0003061231691	15.90000057
155908.4	-77.03367615	23.36799622	116.0699997	80.5	-0.0003061231691	15.90000057
155908.4	-77.03367615	23.36799622	116.0699997	80.43795013	3.160110712	114.4800034
155908.6	-39.33398438	70.23594666	106.5299988	77.89164734	-20.32585907	106.5299988
155908.6	-77.03367615	23.36799622	116.0699997	77.89164734	-20.32585907	106.5299988
155908.6	-79.50889587	12.59306145	33.38999939	80.5	-0.0003061231691	15.90000057
155909.8	-79.50889587	12.59306145	33.38999939	80.43795013	3.160110712	114.4800034
156003.4	-77.89170837	20.32564926	49.29000092	42.0614624	68.6373291	28.62000084
156066	-53.47228622	60.17444992	30.21000099	44.72320175	-66.93343353	101.7600021
156195.4	21.85132027	77.47754669	117.6600037	70.23578644	-39.33425903	90.63000488
156355.4	-80.43793488	3.160518408	117.6600037	3.160824299	80.43791962	41.34000015
156513.8	-75.52437592	27.86249352	68.37000275	15.70513916	78.95314026	109.7099991
157043.4	-51.06878662	-62.22723389	57.24000168	-3.16041255	80.43793488	4.769999981
157362	-70.99462891	37.94750214	77.91000366	80.11240387	7.890058994	71.55000305
157475.2	6.315756321	-80.25186157	103.3499985	-73.10549164	33.70217896	52.47000122
157647.4	-40.70539093	69.45013428	7.950000286	61.21251678	-52.2807579	11.13000011
158250.4	73.75327301	32.25996017	33.38999939	-29.34004211	-74.96273804	9.539999962
158855.4	-15.70495796	-78.95317841	14.31000042	-12.59296417	79.50891113	42.93000031
159393.4	-61.21278	-52.28045273	41.34000015	71.7261734	36.5459404	7.950000286
159963.8	-72.42979431	-35.13082886	7.950000286	54.64371872	59.11272049	17.48999977
160231.2	-78.62963104	17.25197411	124.0200043	27.86277962	75.5242691	111.3000031
160281.4	30.80637169	74.37215424	69.95999908	17.25167656	-78.62969971	108.1200027
160318.2	55.79335022	-58.0288887	28.62000084	-62.22742462	-51.06855392	65.19000244
160336	52.2808342	61.21244812	50.88000107	71.72589874	-36.54648972	14.31000042
160403.2	40.70520782	-69.45024109	14.31000042	-58.02867889	55.79356766	109.7099991
160495.2	-7.89037323	80.11237335	76.31999969	72.42961884	-35.13117981	66.77999878
161422.6	-79.24636078	-14.15148735	116.0699997	-0	80.5	9.539999962
161948.4	24.8756485	-76.56011963	52.47000122	-80.11238098	-7.890272141	71.55000305
162029.6	78.27585602	18.79202461	98.58000183	-49.83719254	-63.21790695	54.06000137
162147.8	59.11320496	54.64319611	6.360000134	-15.70495796	-78.95317841	44.52000046
162211.8	39.33379745	-70.23604584	104.9400024	-67.79845428	43.40068817	79.5
162216.6	-26.37439537	-76.05683136	114.4800034	-52.28053284	61.21270752	54.06000137
162277	76.55996704	-24.87613297	120.840004	-23.36810303	-77.033638	90.63000488
162743.2	-17.25187302	78.62965393	90.63000488	78.27585602	18.79202461	124.0200043
162751.8	-21.85114288	-77.47759247	49.29000092	-9.461752892	79.94200897	22.26000023
162785.4	71.7261734	36.5459404	95.40000153	-6.316163063	-80.25183105	98.58000183
163097.2	65.12571716	-47.3169136	44.52000046	-33.70227432	-73.10544586	7.950000286
163251	-70.99472809	-37.9473114	62.01000214	4.739490032	80.36035919	25.44000053
163423	36.54603195	-71.72612762	15.90000057	-66.93326569	44.72345734	65.19000244
163469.4	-37.94758224	-70.99459076	55.65000153	-18.79233742	78.27577972	96.99000549
163972.8	20.32595634	77.89162445	31.80000114	61.21251678	-52.2807579	77.91000366
164431.2	-26.37420845	76.0568924	101.7600021	14.15138626	-79.24637604	106.5299988
164460	15.70455837	-78.9532547	50.88000107	-79.24632263	14.15168762	36.56999969
164483.2	58.02853775	-55.79371643	125.6100006	-80.25185394	-6.315848351	6.360000134
165113.6	-77.03367615	23.36799622	95.40000153	80.48448944	1.580187559	112.8899994
165263.4	65.12608337	47.31641769	36.56999969	52.2803688	-61.21284866	12.72000027
166036	-54.64342117	59.11299515	63.60000229	48.58605957	-64.18445587	14.31000042
166221	75.52452087	27.86211014	106.5299988	-11.02968121	-79.74080658	14.31000042
166251.2	29.33966064	-74.96289062	30.21000099	-70.23589325	39.33407211	74.73000336
166425.2	-49.83719254	-63.21790695	124.0200043	12.59338284	79.50884247	106.5299988
166450.2	-43.40077209	-67.79840088	9.539999962	1.580901742	80.48447418	82.68000031
166657	77.03361511	-23.3682003	11.13000011	-32.26044464	-73.75305939	11.13000011
166672.6	-11.02968121	-79.74080658	85.86000061	-49.83702469	63.21804428	92.22000122
168133.6	-42.06127548	-68.63744354	57.24000168	-7.89037323	80.11237335	12.72000027
168341.8	-6.315952301	80.25184631	15.90000057	54.64326859	-59.11313629	58.83000183
168660.6	77.89180756	20.32526588	7.950000286	-36.54639816	-71.72594452	71.55000305
169237.6	-70.23600006	-39.33388519	122.4300003	49.83734131	63.21779251	7.950000286
169465.8	-68.63761139	-42.06101227	36.56999969	66.93348694	44.72313309	100.1700058
169684	46.02923203	66.04210663	11.13000011	62.22717285	-51.06887054	81.09000397
169697.4	15.70513916	78.95314026	103.3499985	53.47212982	-60.17459106	90.63000488
169738.6	-80.48448181	-1.580410838	98.58000183	35.13127136	72.42958069	127.2000046
169860.4	-24.87584686	76.56005859	17.48999977	78.6295929	-17.25217438	11.13000011
169862.2	-55.79349899	58.02875137	15.90000057	80.43795013	3.160110712	112.8899994
170515.4	-42.06110382	68.63755035	84.27000427	75.52430725	-27.86268425	27.03000069
170646.8	77.47756958	-21.85122299	38.15999985	-76.05692291	-26.37411499	85.86000061
170824.8	-77.89170837	20.32564926	6.360000134	64.18451691	48.58597946	49.29000092
171290.6	-72.42979431	-35.13082886	109.7099991	52.2808342	61.21244812	1.590000033
171370.4	-14.15159035	79.24634552	122.4300003	47.31651688	-65.12600708	73.13999939
171672.2	-68.63749695	42.06118774	52.47000122	56.92234802	56.92184448	69.95999908
172159.6	-77.47762299	21.85103416	122.4300003	49.83734131	63.21779251	74.73000336
172188	-1.580716848	-80.48447418	39.75	-63.21797562	49.8371048	76.31999969
172583.2	-73.75309753	32.26035309	95.40000153	68.63770294	42.06085587	55.65000153
172977.2	-46.02906799	-66.04222107	96.99000549	-51.0686264	62.2273674	85.86000061
173078	-79.74082184	11.02958965	31.80000114	29.34024811	74.96265411	14.31000042
174189.8	79.50885773	-12.5932827	7.950000286	-77.03372955	-23.36779976	69.95999908
174273.4	-47.31667709	65.12589264	11.13000011	40.70520782	-69.45024109	22.26000023
174441.8	79.50885773	-12.5932827	114.4800034	-27.86259079	-75.5243454	68.37000275
175078.8	-79.94202423	-9.461653709	119.25	-23.36789894	77.03370667	95.40000153
175631.8	73.75327301	32.25996017	57.24000168	26.37401009	-76.05696106	41.34000015
176534	37.94776154	70.99449158	31.80000114	47.31651688	-65.12600708	9.539999962
176609.6	79.74079132	-11.0297823	46.11000061	-73.10557556	-33.70199585	74.73000336
177022.2	-63.2181015	-49.83695221	57.24000168	53.47260284	60.17417145	22.26000023
177244.2	76.05699158	26.37393379	116.0699997	23.36771202	-77.03376007	87.45000458
177651.8	-71.7259903	36.54629517	63.60000229	32.2606163	73.75298309	4.769999981
177894.6	-44.7233696	66.93332672	17.48999977	58.02853775	-55.79371643	22.26000023
178139.4	-72.42971039	35.13100433	28.62000084	78.95316315	-15.70503998	49.29000092
178232.8	72.42988586	35.13063049	63.60000229	36.54603195	-71.72612762	71.55000305
178379.4	9.46154213	-79.94203186	79.5	-42.06110382	68.63755035	103.3499985
178437.6	43.40042877	-67.79862213	57.24000168	-68.63761139	-42.06101227	69.95999908
178820.2	21.85132027	77.47754669	58.83000183	65.12571716	-47.3169136	3.180000067
179642.6	-73.75309753	32.26035309	93.81000519	62.22717285	-51.06887054	63.60000229
179642.6	-71.7259903	36.54629517	1.590000033	73.10540771	-33.70236206	85.86000061
179683	-9.461948395	-79.94198608	55.65000153	-46.02890015	66.04233551	54.06000137
179866.2	72.42961884	-35.13117981	4.769999981	-37.94758224	-70.99459076	17.48999977
179877	80.36036682	-4.739387989	52.47000122	-44.72354507	-66.93321228	50.88000107
179894	80.43795013	3.160110712	41.34000015	-58.02882385	-55.79341888	90.63000488
179995.8	-7.89037323	80.11237335	1.590000033	14.15138626	-79.24637604	25.44000053
180182.6	-70.99472809	-37.9473114	49.29000092	-51.0686264	62.2273674	44.52000046
180280.4	-54.64356995	-59.11285782	71.55000305	6.316366673	80.2518158	44.52000046
181881	-67.79845428	43.40068817	116.0699997	66.04251099	46.02864838	33.38999939
181885.4	-67.79845428	43.40068817	116.0699997	66.04251099	46.02864838	31.80000114
182042.6	78.6297226	17.25157547	73.13999939	-7.890566826	-80.11235046	1.590000033
182047.4	-73.75309753	32.26035309	92.22000122	58.02894592	55.79328918	12.72000027
183177.6	36.54603195	-71.72612762	38.15999985	-80.11235809	7.890475273	122.4300003
183584.2	-7.89037323	80.11237335	11.13000011	79.50885773	-12.5932827	30.21000099
183652.2	-43.40077209	-67.79840088	7.950000286	7.890770435	80.11233521	11.13000011
183803.2	47.31651688	-65.12600708	7.950000286	-66.93338776	-44.72328568	57.24000168
184739.6	9.46154213	-79.94203186	87.45000458	-76.56008148	-24.8757534	15.90000057
184760.4	79.94197083	-9.462068558	44.52000046	-30.80618095	-74.37223053	12.72000027
185917.6	-76.56002045	24.87594795	77.91000366	78.6295929	-17.25217438	47.70000076
186494.4	-48.58638763	-64.18421173	34.97999954	42.0614624	68.6373291	34.97999954
187041.2	-40.70555878	-69.4500351	74.73000336	-58.02867889	55.79356766	38.15999985
187644.4	-79.50892639	-12.59286022	49.29000092	-15.70475769	78.95321655	42.93000031
187668.8	-78.95320129	15.70485878	111.3000031	76.56015015	24.87554932	92.22000122
188085	52.2803688	-61.21284866	73.13999939	-72.42979431	-35.13082886	92.22000122
188269.2	77.03361511	-23.3682003	42.93000031	-20.32575798	-77.89167786	82.68000031
188550.2	36.54657745	71.72584534	47.70000076	63.21785736	-49.8372612	27.03000069
188831.2	17.25167656	-78.62969971	69.95999908	-80.43793488	3.160518408	124.0200043
189001	-35.13092041	72.42974854	54.06000137	77.89164734	-20.32585907	7.950000286
189037.2	-79.74084473	-11.02938747	82.68000031	79.24639893	14.15128517	124.0200043
189263	40.70520782	-69.45024109	114.4800034	-80.43793488	3.160518408	12.72000027
190576	55.79335022	-58.0288887	96.99000549	-79.74084473	-11.02938747	39.75
190614.4	9.462169647	79.9419632	114.4800034	78.6295929	-17.25217438	71.55000305
190648.8	-12.59316254	-79.50888062	58.83000183	-73.10549164	33.70217896	22.26000023
192142.4	-77.89175415	-20.3254528	74.73000336	79.24639893	14.15128517	82.68000031
192243	18.79214096	-78.27583313	106.5299988	-73.10549164	33.70217896	19.07999992
192413.4	-55.79349899	58.02875137	30.21000099	76.56015015	24.87554932	15.90000057
192862.4	62.22717285	-51.06887054	22.26000023	-53.472435	-60.17432022	19.07999992
193550.6	80.36040497	4.738777161	124.0200043	-23.36810303	-77.033638	82.68000031
193598	-52.28053284	61.21270752	122.4300003	69.45029449	40.70512009	58.83000183
193668.2	-72.42971039	35.13100433	89.04000092	39.33434677	70.23574066	55.65000153
194602.6	49.83687592	-63.21816254	92.22000122	-60.17438507	53.47236252	38.15999985
194604.6	-80.36038971	-4.738990307	44.52000046	24.87622833	76.55992889	12.72000027
194614.4	-70.23600006	-39.33388519	65.19000244	73.75327301	32.25996017	55.65000153
194614.4	-70.23600006	-39.33388519	63.60000229	73.75327301	32.25996017	55.65000153
195077	-24.87584686	76.56005859	104.9400024	52.2803688	-61.21284866	71.55000305
196370.2	-55.79364014	-58.02860641	30.21000099	49.83734131	63.21779251	52.47000122
196657.8	66.93348694	44.72313309	69.95999908	43.40042877	-67.79862213	52.47000122
197123.8	9.462169647	79.9419632	20.67000008	78.95316315	-15.70503998	98.58000183
197146.8	-36.54620743	71.7260437	60.42000198	70.23608398	39.33372498	124.0200043
197645.4	49.83734131	63.21779251	28.62000084	46.0287323	-66.04245758	23.85000038
197667.6	66.93314362	-44.72364426	36.56999969	-74.96285248	-29.33975601	119.25
197681.4	75.52452087	27.86211014	52.47000122	-39.33415222	-70.23584747	100.1700058
197727.8	78.95316315	-15.70503998	114.4800034	-80.48448181	-1.580410838	114.4800034
198204.6	-64.18427277	48.58630371	57.24000168	77.89164734	-20.32585907	89.04000092
198332.2	-62.22730637	51.0687027	54.06000137	66.93348694	44.72313309	66.77999878
198616.4	-52.28068161	-61.21258545	104.9400024	26.37460709	76.05675507	79.5
198631.2	-66.04239655	-46.02881622	127.2000046	40.70573425	69.44992828	60.42000198
198683.8	60.17425537	-53.47251129	112.8899994	-69.45018768	-40.70529556	95.40000153
198819.8	77.03379059	23.36761475	34.97999954	-14.15178776	-79.24630737	27.03000069
199126.4	61.21251678	-52.2807579	66.77999878	-43.40077209	-67.79840088	124.0200043
199271.8	-71.7259903	36.54629517	65.19000244	77.47756958	-21.85122299	127.2000046
200367.6	-77.89170837	20.32564926	41.34000015	79.24628448	-14.15188885	14.31000042
201419.8	80.43795013	3.160110712	68.37000275	-68.63761139	-42.06101227	7.950000286
201586.6	80.11240387	7.890058994	62.01000214	-6.316163063	-80.25183105	6.360000134
201953	-46.02890015	66.04233551	76.31999969	66.93348694	44.72313309	38.15999985
202181.4	-74.37226868	30.80608749	39.75	71.7261734	36.5459404	15.90000057
202261.4	42.0614624	68.6373291	31.80000114	55.79335022	-58.0288887	127.2000046
202280.2	43.40042877	-67.79862213	65.19000244	-79.50892639	-12.59286022	108.1200027
202456.4	-6.316163063	-80.25183105	69.95999908	4.739490032	80.36035919	6.360000134
202691.2	-18.7925396	-78.27573395	14.31000042	-80.11235809	7.890475273	66.77999878
204327.4	76.05679321	-26.37451172	108.1200027	-47.31684494	-65.12577057	62.01000214
204372.6	60.17464828	53.47206879	87.45000458	-37.94758224	-70.99459076	63.60000229
204405.2	42.0614624	68.6373291	38.15999985	46.0287323	-66.04245758	55.65000153
204942.4	-64.18439484	-48.58613968	46.11000061	58.02894592	55.79328918	109.7099991
204958.2	29.33966064	-74.96289062	55.65000153	-70.23589325	39.33407211	84.27000427
205161.6	26.37460709	76.05675507	103.3499985	35.13074112	-72.42983246	52.47000122
205424	-32.26044464	-73.75305939	19.07999992	-12.59296417	79.50891113	68.37000275
206603.4	-77.47767639	-21.85083771	84.27000427	44.72372437	66.93309021	79.5
207053.2	-80.36037445	4.739193916	60.42000198	6.316366673	80.2518158	108.1200027
207923.8	-80.25185394	-6.315848351	65.19000244	24.87622833	76.55992889	3.180000067
208248.6	79.74079132	-11.0297823	76.31999969	-79.94202423	-9.461653709	109.7099991
209454.6	80.5	-0.0003061231691	22.26000023	-43.40077209	-67.79840088	63.60000229
209461.2	77.89164734	-20.32585907	17.48999977	-46.02906799	-66.04222107	95.40000153
210066.6	-66.93326569	44.72345734	124.0200043	67.79867554	43.40034485	116.0699997
211821.8	70.99482727	37.94713211	11.13000011	15.70455837	-78.9532547	33.38999939
212525.6	-1.580510974	80.48448181	34.97999954	30.80580521	-74.37239075	116.0699997
212626.2	39.33379745	-70.23604584	87.45000458	-66.93338776	-44.72328568	87.45000458
213163.2	79.24639893	14.15128517	62.01000214	14.15138626	-79.24637604	34.97999954
213214.6	-11.02948475	79.74082947	4.769999981	37.94721985	-70.99478149	114.4800034
213250.2	-49.83719254	-63.21790695	100.1700058	46.02923203	66.04210663	85.86000061
213682.4	14.15138626	-79.24637604	111.3000031	-54.64342117	59.11299515	119.25
214326.2	60.17425537	-53.47251129	125.6100006	-77.89175415	-20.3254528	57.24000168
214790.6	30.80580521	-74.37239075	22.26000023	-74.96277618	29.33994484	30.21000099
215897	49.83734131	63.21779251	111.3000031	-12.59316254	-79.50888062	77.91000366
216268	-9.461752892	79.94200897	85.86000061	14.15138626	-79.24637604	31.80000114
216836.8	40.70573425	69.44992828	120.840004	49.83687592	-63.21816254	12.72000027
216954.8	62.22717285	-51.06887054	34.97999954	-54.64356995	-59.11285782	96.99000549
217876.8	-20.32575798	-77.89167786	12.72000027	-52.28053284	61.21270752	85.86000061
218028.2	-75.52444458	-27.86230278	111.3000031	78.27585602	18.79202461	57.24000168
218230.6	-79.24636078	-14.15148735	101.7600021	15.70513916	78.95314026	1.590000033
218615.2	53.47212982	-60.17459106	1.590000033	-60.17438507	53.47236252	38.15999985
220050	-11.02968121	-79.74080658	15.90000057	-71.7259903	36.54629517	50.88000107
220053.6	9.46154213	-79.94203186	11.13000011	-71.7259903	36.54629517	50.88000107
220057.8	-11.02968121	-79.74080658	15.90000057	-80.25183868	6.316052437	71.55000305
220057.8	-11.02968121	-79.74080658	15.90000057	-76.05685425	26.37430954	55.65000153
220057.8	9.46154213	-79.94203186	11.13000011	-80.25183868	6.316052437	71.55000305
220057.8	9.46154213	-79.94203186	11.13000011	-76.05685425	26.37430954	55.65000153
220058	55.79335022	-58.0288887	12.72000027	-78.95323944	-15.70465851	62.01000214
220058	55.79335022	-58.0288887	12.72000027	-71.7259903	36.54629517	50.88000107
220058.6	55.79335022	-58.0288887	12.72000027	-76.05685425	26.37430954	55.65000153
220058.6	55.79335022	-58.0288887	12.72000027	-80.25183868	6.316052437	71.55000305
220093.2	-76.05685425	26.37430954	122.4300003	76.05679321	-26.37451172	39.75
220545	76.05679321	-26.37451172	33.38999939	-6.316163063	-80.25183105	124.0200043
220615.6	6.315756321	-80.25186157	89.04000092	-80.36038971	-4.738990307	22.26000023
220642.8	67.79833984	-43.40085983	87.45000458	-76.56008148	-24.8757534	101.7600021
220735	-36.54639816	-71.72594452	39.75	37.94776154	70.99449158	120.840004
220780.8	-15.70475769	78.95321655	76.31999969	55.79335022	-58.0288887	79.5
220965.6	-56.92220688	-56.92198944	19.07999992	-49.83702469	63.21804428	4.769999981
221018.4	-74.37226868	30.80608749	11.13000011	80.11240387	7.890058994	77.91000366
221937	-80.11235809	7.890475273	63.60000229	77.89180756	20.32526588	74.73000336
222425	-60.17438507	53.47236252	90.63000488	61.21291351	52.28029251	111.3000031
223815.8	-79.50892639	-12.59286022	7.950000286	49.83734131	63.21779251	79.5
224487.2	27.86220741	-75.52448273	68.37000275	-44.7233696	66.93332672	15.90000057
225003.2	56.92191696	-56.92227554	4.769999981	-74.37226868	30.80608749	41.34000015
225007.8	-23.36789894	77.03370667	81.09000397	46.0287323	-66.04245758	69.95999908
225091.8	-70.23589325	39.33407211	120.840004	49.83734131	63.21779251	39.75
225258.8	-37.94758224	-70.99459076	69.95999908	-48.5862236	64.1843338	34.97999954
225868.8	-39.33415222	-70.23584747	50.88000107	-68.63749695	42.06118774	81.09000397
226903.2	77.89164734	-20.32585907	63.60000229	-9.461948395	-79.94198608	23.85000038
227944	49.83734131	63.21779251	63.60000229	71.72589874	-36.54648972	103.3499985
228446.6	-29.33985138	74.96281433	3.180000067	6.315756321	-80.25186157	81.09000397
229520.4	-48.5862236	64.1843338	19.07999992	75.52452087	27.86211014	39.75
229595.4	-76.56002045	24.87594795	76.31999969	74.96291351	29.33958435	41.34000015
229671.8	-66.0422821	46.02898407	66.77999878	59.11320496	54.64319611	116.0699997
229688.8	30.80580521	-74.37239075	93.81000519	-77.89170837	20.32564926	104.9400024
230298.4	47.31699371	65.12566376	66.77999878	42.06092834	-68.63766479	116.0699997
230617.4	-37.94758224	-70.99459076	89.04000092	20.32595634	77.89162445	108.1200027
230832.4	-51.0686264	62.2273674	119.25	37.94721985	-70.99478149	125.6100006
231453.8	-17.25207329	-78.62961578	85.86000061	-77.89170837	20.32564926	9.539999962
231663.4	58.02894592	55.79328918	62.01000214	-39.33415222	-70.23584747	1.590000033
231786.8	-61.21264267	52.28060913	95.40000153	80.2518158	-6.316265106	111.3000031
232223	80.43795013	3.160110712	58.83000183	-32.26044464	-73.75305939	114.4800034
232842.8	-9.461752892	79.94200897	12.72000027	80.36040497	4.738777161	104.9400024
233882.2	-80.43793488	3.160518408	7.950000286	78.6295929	-17.25217438	66.77999878
234453.4	60.17464828	53.47206879	17.48999977	-47.31684494	-65.12577057	77.91000366
234471	44.72372437	66.93309021	81.09000397	58.02853775	-55.79371643	120.840004
234895.2	-17.25187302	78.62965393	74.73000336	49.83687592	-63.21816254	82.68000031
235338	74.37219238	-30.80627441	112.8899994	-80.4379425	-3.16031456	25.44000053
235346	-79.74082184	11.02958965	109.7099991	4.739490032	80.36035919	19.07999992
236029.8	27.86220741	-75.52448273	7.950000286	-80.25185394	-6.315848351	100.1700058
236081.8	-80.36037445	4.739193916	104.9400024	79.50895691	12.59267712	103.3499985
236365.6	-53.472435	-60.17432022	57.24000168	-62.22730637	51.0687027	42.93000031
236768	-17.25207329	-78.62961578	4.769999981	-79.94200134	9.461855888	106.5299988
236782.4	17.25167656	-78.62969971	12.72000027	-36.54620743	71.7260437	114.4800034
237378.2	-30.80599213	74.37231445	76.31999969	80.11234283	-7.890668392	119.25
237405.8	33.70190048	-73.10562134	63.60000229	-74.3723526	-30.80589867	41.34000015
238032.6	-1.580716848	-80.48447418	95.40000153	-20.3255558	77.89173126	108.1200027
238703.8	60.17464828	53.47206879	124.0200043	7.890161037	-80.11239624	4.769999981
238709.8	-66.0422821	46.02898407	12.72000027	60.17464828	53.47206879	124.0200043
238748	-4.739095688	80.36038208	28.62000084	80.11240387	7.890058994	41.34000015
239254.4	-43.40077209	-67.79840088	44.52000046	-68.63749695	42.06118774	104.9400024
239458.6	80.43792725	-3.160722494	17.48999977	-7.890566826	-80.11235046	63.60000229
240493.2	-64.18439484	-48.58613968	104.9400024	-20.3255558	77.89173126	119.25
240995.8	-21.85114288	-77.47759247	49.29000092	6.316366673	80.2518158	47.70000076
241013	-17.25207329	-78.62961578	15.90000057	-72.42971039	35.13100433	33.38999939
241226.4	-72.42971039	35.13100433	92.22000122	61.21291351	52.28029251	55.65000153
241226.4	-70.23600006	-39.33388519	79.5	23.36829758	77.03358459	90.63000488
241226.4	-70.23600006	-39.33388519	79.5	61.21291351	52.28029251	55.65000153
241685.4	-44.72354507	-66.93321228	119.25	-63.21797562	49.8371048	103.3499985
242050.4	-21.8509388	77.47764587	46.11000061	48.58605957	-64.18445587	39.75
242071.4	-27.86259079	-75.5243454	114.4800034	18.79271889	78.27568817	68.37000275
242304.8	-0.0002040821273	-80.5	42.93000031	-78.27575684	18.79244041	111.3000031
242367.2	-65.12595367	-47.3166008	73.13999939	37.94776154	70.99449158	4.769999981
243714.4	18.79214096	-78.27583313	36.56999969	-78.27575684	18.79244041	69.95999908
243795.2	-80.4379425	-3.16031456	15.90000057	49.83734131	63.21779251	52.47000122
244251.4	-75.52437592	27.86249352	17.48999977	66.04251099	46.02864838	76.31999969
244788.2	-14.15178776	-79.24630737	77.91000366	15.70513916	78.95314026	77.91000366
246063.2	-66.04239655	-46.02881622	76.31999969	30.80637169	74.37215424	25.44000053
246165	79.94197083	-9.462068558	68.37000275	-18.7925396	-78.27573395	98.58000183
247206.6	-14.15178776	-79.24630737	112.8899994	-37.94741058	70.99467468	90.63000488
247555.8	46.02923203	66.04210663	12.72000027	35.13074112	-72.42983246	50.88000107
247606	75.52430725	-27.86268425	38.15999985	-74.96285248	-29.33975601	90.63000488
248452.8	74.37219238	-30.80627441	109.7099991	-79.50892639	-12.59286022	119.25
249421.2	-80.11238098	-7.890272141	14.31000042	72.42988586	35.13063049	69.95999908
249485.8	-20.32575798	-77.89167786	19.07999992	-74.37226868	30.80608749	71.55000305
250493.6	-75.52437592	27.86249352	125.6100006	60.17464828	53.47206879	111.3000031
250554.4	-80.36037445	4.739193916	74.73000336	80.11234283	-7.890668392	41.34000015
251024.2	-67.7985611	-43.4005127	34.97999954	-23.36789894	77.03370667	1.590000033
251768.6	-39.33415222	-70.23584747	87.45000458	-52.28053284	61.21270752	66.77999878
251768.6	36.54603195	-71.72612762	92.22000122	-78.95323944	-15.70465851	44.52000046
251801	-77.47762299	21.85103416	20.67000008	62.22755432	51.06839371	100.1700058
251817.2	79.74087524	11.02917576	104.9400024	-54.64356995	-59.11285782	111.3000031
251834.2	56.92234802	56.92184448	120.840004	-26.37439537	-76.05683136	66.77999878
251948.8	76.05699158	26.37393379	44.52000046	-73.10557556	-33.70199585	42.93000031
252014.6	23.36771202	-77.03376007	44.52000046	-77.47762299	21.85103416	34.97999954
252640	-14.15159035	79.24634552	71.55000305	77.47773743	21.85063362	66.77999878
253473.6	29.33966064	-74.96289062	93.81000519	-56.92206192	56.9221344	4.769999981
253607.8	42.0614624	68.6373291	89.04000092	-6.316163063	-80.25183105	68.37000275
253949.6	-58.02867889	55.79356766	65.19000244	79.74079132	-11.0297823	71.55000305
253968.8	-80.36037445	4.739193916	104.9400024	79.94197083	-9.462068558	93.81000519
254199.6	80.48448944	1.580187559	98.58000183	-4.739305496	-80.36036682	112.8899994
254251.6	11.02988338	79.74078369	9.539999962	73.75302124	-32.26052094	47.70000076
254570.2	-79.74082184	11.02958965	74.73000336	42.0614624	68.6373291	69.95999908
255218.4	-58.02882385	-55.79341888	25.44000053	20.32595634	77.89162445	57.24000168
255273.2	-64.18439484	-48.58613968	30.21000099	-14.15159035	79.24634552	19.07999992
255814.4	-39.33415222	-70.23584747	81.09000397	-73.10549164	33.70217896	22.26000023
255839.8	-69.45018768	-40.70529556	98.58000183	39.33434677	70.23574066	92.22000122
256001	80.2518692	6.315654755	46.11000061	-73.75318146	-32.26016617	71.55000305
257068.8	-42.06110382	68.63755035	108.1200027	73.10540771	-33.70236206	63.60000229
257208.8	-53.472435	-60.17432022	31.80000114	-40.70539093	69.45013428	101.7600021
257672.6	-18.79233742	78.27577972	27.03000069	55.79335022	-58.0288887	49.29000092
258525.4	55.79380417	58.02845383	58.83000183	1.580308914	-80.48448944	100.1700058
258842.2	-80.43793488	3.160518408	85.86000061	80.11234283	-7.890668392	82.68000031
259177.8	-27.86259079	-75.5243454	77.91000366	-70.99462891	37.94750214	12.72000027
259467.6	75.52452087	27.86211014	46.11000061	-62.22742462	-51.06855392	109.7099991
259836.6	52.2808342	61.21244812	66.77999878	27.86220741	-75.52448273	1.590000033
259990.6	-72.42979431	-35.13082886	119.25	-40.70539093	69.45013428	31.80000114
260592.4	6.315756321	-80.25186157	6.360000134	-80.11235809	7.890475273	87.45000458
260809.8	-21.85114288	-77.47759247	22.26000023	-79.74082184	11.02958965	85.86000061
261396.8	-42.06110382	68.63755035	39.75	71.7261734	36.5459404	41.34000015
261414	-27.86259079	-75.5243454	42.93000031	-12.59296417	79.50891113	124.0200043
262420.6	-61.21278	-52.28045273	12.72000027	-32.26025772	73.75314331	60.42000198
262489.2	76.05679321	-26.37451172	20.67000008	-79.50892639	-12.59286022	34.97999954
262685	59.11320496	54.64319611	77.91000366	-32.26044464	-73.75305939	12.72000027
262688.8	77.89164734	-20.32585907	12.72000027	-6.316163063	-80.25183105	28.62000084
262868.8	-14.15178776	-79.24630737	112.8899994	14.15198994	79.24626923	116.0699997
263746.4	75.52452087	27.86211014	71.55000305	-1.580716848	-80.48447418	69.95999908
263747.6	-1.580716848	-80.48447418	69.95999908	11.02988338	79.74078369	1.590000033
263766.8	58.02853775	-55.79371643	25.44000053	-79.50892639	-12.59286022	103.3499985
264349.6	61.21291351	52.28029251	33.38999939	11.02927685	-79.74085999	42.93000031
264445.8	-79.50889587	12.59306145	4.769999981	1.580901742	80.48447418	38.15999985
264620	-79.94200134	9.461855888	93.81000519	9.462169647	79.9419632	84.27000427
265486	-77.89170837	20.32564926	77.91000366	7.890770435	80.11233521	4.769999981
265780	-68.63761139	-42.06101227	17.48999977	52.2808342	61.21244812	93.81000519
266463.6	-74.3723526	-30.80589867	12.72000027	9.462169647	79.9419632	47.70000076
266482.2	-55.79364014	-58.02860641	62.01000214	-11.02948475	79.74082947	57.24000168
266645.6	-46.02890015	66.04233551	103.3499985	35.13074112	-72.42983246	25.44000053
267101.2	-9.461948395	-79.94198608	9.539999962	-27.86240387	75.52440643	101.7600021
267176.2	56.92191696	-56.92227554	12.72000027	-59.11306763	-54.64334488	58.83000183
267248.4	-51.0686264	62.2273674	55.65000153	70.99453735	-37.94766998	62.01000214
267772.6	44.72372437	66.93309021	3.180000067	-4.739305496	-80.36036682	74.73000336
267807.6	-7.89037323	80.11237335	38.15999985	63.21785736	-49.8372612	122.4300003
268143.2	-56.92206192	56.9221344	9.539999962	39.33434677	70.23574066	15.90000057
268255.2	-40.70555878	-69.4500351	71.55000305	49.83734131	63.21779251	117.6600037
269640.2	17.25167656	-78.62969971	122.4300003	-42.06110382	68.63755035	62.01000214
269987.2	9.462169647	79.9419632	14.31000042	65.12571716	-47.3169136	68.37000275
270055.8	-54.64356995	-59.11285782	33.38999939	52.2808342	61.21244812	25.44000053
270082.8	-11.02968121	-79.74080658	27.03000069	3.160824299	80.43791962	125.6100006
272341.2	14.15198994	79.24626923	3.180000067	30.80580521	-74.37239075	90.63000488
272759.4	-55.79349899	58.02875137	96.99000549	80.2518158	-6.316265106	127.2000046
272807.2	72.42988586	35.13063049	27.03000069	43.40042877	-67.79862213	112.8899994
273270.4	-70.23600006	-39.33388519	73.13999939	-15.70475769	78.95321655	12.72000027
274080.8	40.70520782	-69.45024109	17.48999977	-78.95320129	15.70485878	31.80000114
274417.8	-42.06110382	68.63755035	124.0200043	72.42961884	-35.13117981	52.47000122
276261.4	79.50885773	-12.5932827	116.0699997	-37.94758224	-70.99459076	108.1200027
276631	-26.37439537	-76.05683136	3.180000067	-39.33398438	70.23594666	104.9400024
276644.8	1.580308914	-80.48448944	25.44000053	-56.92206192	56.9221344	124.0200043
277083.6	-18.7925396	-78.27573395	95.40000153	-69.45008087	40.70548248	101.7600021
277672.6	70.23608398	39.33372498	54.06000137	27.86220741	-75.52448273	87.45000458
277805.4	-4.739095688	80.36038208	22.26000023	66.93314362	-44.72364426	9.539999962
277818.2	-40.70555878	-69.4500351	1.590000033	46.02923203	66.04210663	95.40000153
277821.8	21.85074997	-77.47770691	114.4800034	-79.50889587	12.59306145	17.48999977
277851.8	75.52430725	-27.86268425	77.91000366	-3.160620451	-80.43792725	3.180000067
278984.8	-79.94202423	-9.461653709	119.25	77.03379059	23.36761475	71.55000305
279063.6	-77.03372955	-23.36779976	46.11000061	46.02923203	66.04210663	6.360000134
280879.6	-72.42971039	35.13100433	19.07999992	79.74079132	-11.0297823	81.09000397
281417.6	78.95316315	-15.70503998	28.62000084	-23.36810303	-77.033638	79.5
282067.2	-48.5862236	64.1843338	76.31999969	80.11234283	-7.890668392	77.91000366
282085	-43.40060043	67.79850769	44.52000046	61.21251678	-52.2807579	38.15999985
282766.2	-12.59296417	79.50891113	89.04000092	61.21251678	-52.2807579	81.09000397
283006	36.54657745	71.72584534	116.0699997	53.47212982	-60.17459106	116.0699997
283053.6	47.31699371	65.12566376	22.26000023	71.72589874	-36.54648972	79.5
283148.2	65.12571716	-47.3169136	92.22000122	-39.33415222	-70.23584747	89.04000092
283287.6	39.33379745	-70.23604584	85.86000061	-67.79845428	43.40068817	12.72000027
283380.4	-26.37420845	76.0568924	84.27000427	24.8756485	-76.56011963	98.58000183
283411.2	-56.92220688	-56.92198944	106.5299988	12.59338284	79.50884247	108.1200027
284064.8	33.70190048	-73.10562134	62.01000214	-76.56002045	24.87594795	38.15999985
285472.4	39.33434677	70.23574066	66.77999878	-21.85114288	-77.47759247	39.75
286076.4	-0.0002040821273	-80.5	7.950000286	-80.25185394	-6.315848351	114.4800034
287267.8	9.46154213	-79.94203186	68.37000275	-78.95323944	-15.70465851	41.34000015
287704.2	-80.5	0.0001020410637	54.06000137	68.63770294	42.06085587	28.62000084
287720.4	70.23608398	39.33372498	79.5	48.58605957	-64.18445587	82.68000031
287821.2	74.96291351	29.33958435	66.77999878	-11.02968121	-79.74080658	1.590000033
289350.2	-53.472435	-60.17432022	112.8899994	-21.8509388	77.47764587	122.4300003
289449	79.94197083	-9.462068558	124.0200043	-78.27581024	-18.79224205	85.86000061
290052.4	-46.02890015	66.04233551	101.7600021	33.70190048	-73.10562134	7.950000286
290192.6	15.70455837	-78.9532547	31.80000114	-37.94741058	70.99467468	3.180000067
290388.6	78.27585602	18.79202461	112.8899994	9.46154213	-79.94203186	109.7099991
290422.2	46.02923203	66.04210663	58.83000183	-14.15178776	-79.24630737	1.590000033
290472	77.89164734	-20.32585907	23.85000038	-79.24636078	-14.15148735	117.6600037
291679.6	11.02927685	-79.74085999	36.56999969	-69.45008087	40.70548248	85.86000061
291697.2	-78.27575684	18.79244041	124.0200043	70.99482727	37.94713211	41.34000015
291718.4	-43.40077209	-67.79840088	28.62000084	21.85132027	77.47754669	41.34000015
291797.8	-30.80618095	-74.37223053	28.62000084	-51.0686264	62.2273674	111.3000031
292032	-44.72354507	-66.93321228	117.6600037	-27.86240387	75.52440643	79.5
292602.6	-56.92206192	56.9221344	127.2000046	56.92191696	-56.92227554	124.0200043
293055.6	-33.70227432	-73.10544586	46.11000061	54.64371872	59.11272049	38.15999985
293122.8	-79.94202423	-9.461653709	93.81000519	-11.02948475	79.74082947	103.3499985
293678.6	69.44998169	-40.70565033	74.73000336	-80.36038971	-4.738990307	4.769999981
294215	70.23608398	39.33372498	120.840004	-27.86259079	-75.5243454	65.19000244
294249	-15.70475769	78.95321655	119.25	79.94197083	-9.462068558	14.31000042
294464.8	32.2600708	-73.7532196	120.840004	-66.93326569	44.72345734	7.950000286
295320.8	-40.70555878	-69.4500351	68.37000275	-18.79233742	78.27577972	101.7600021
295661.2	80.11240387	7.890058994	47.70000076	-51.06878662	-62.22723389	17.48999977
295790.2	44.72372437	66.93309021	109.7099991	26.37401009	-76.05696106	46.11000061
296696.8	80.2518692	6.315654755	117.6600037	23.36771202	-77.03376007	49.29000092
296696.8	80.2518692	6.315654755	117.6600037	9.46154213	-79.94203186	103.3499985
297200.2	-26.37420845	76.0568924	17.48999977	75.52430725	-27.86268425	58.83000183
297652.2	-44.72354507	-66.93321228	125.6100006	1.580901742	80.48447418	62.01000214
299280.4	-67.7985611	-43.4005127	6.360000134	20.32595634	77.89162445	27.03000069
299543.4	-30.80618095	-74.37223053	122.4300003	-42.06110382	68.63755035	111.3000031
299665.8	72.42988586	35.13063049	127.2000046	33.70190048	-73.10562134	127.2000046
300173.4	-47.31667709	65.12589264	27.03000069	75.52430725	-27.86268425	101.7600021
300287	-54.64342117	59.11299515	76.31999969	56.92191696	-56.92227554	103.3499985
301293.8	55.79380417	58.02845383	28.62000084	37.94721985	-70.99478149	27.03000069
302539.8	47.31699371	65.12566376	34.97999954	26.37401009	-76.05696106	22.26000023
302540.6	-58.02882385	-55.79341888	58.83000183	46.02923203	66.04210663	96.99000549
303828.4	61.21291351	52.28029251	87.45000458	43.40042877	-67.79862213	17.48999977
303979.2	-80.48448181	-1.580410838	9.539999962	80.48448944	1.580187559	27.03000069
304013.2	-80.25183868	6.316052437	41.34000015	64.18451691	48.58597946	22.26000023
304796.8	-1.580510974	80.48448181	1.590000033	14.15138626	-79.24637604	124.0200043
304818	-60.1745224	-53.4722023	73.13999939	29.34024811	74.96265411	17.48999977
304857.8	-79.24636078	-14.15148735	22.26000023	75.52452087	27.86211014	22.26000023
304884	35.13127136	72.42958069	76.31999969	40.70520782	-69.45024109	66.77999878
305828.2	35.13127136	72.42958069	42.93000031	32.2600708	-73.7532196	98.58000183
306595.2	-54.64356995	-59.11285782	25.44000053	33.70245743	73.10536957	22.26000023
306599.8	-61.21278	-52.28045273	41.34000015	4.739490032	80.36035919	101.7600021
307010.8	69.44998169	-40.70565033	4.769999981	-72.42979431	-35.13082886	52.47000122
307065	11.02988338	79.74078369	108.1200027	21.85074997	-77.47770691	41.34000015
307635.4	-71.7259903	36.54629517	52.47000122	79.74087524	11.02917576	62.01000214
307819.4	78.95316315	-15.70503998	89.04000092	-76.56008148	-24.8757534	74.73000336
307831.2	-76.05692291	-26.37411499	101.7600021	46.02923203	66.04210663	120.840004
308559.6	-53.472435	-60.17432022	9.539999962	-69.45008087	40.70548248	46.11000061
309113	77.03379059	23.36761475	52.47000122	23.36771202	-77.03376007	49.29000092
309823.8	-43.40060043	67.79850769	76.31999969	61.21291351	52.28029251	27.03000069
310286.2	-12.59316254	-79.50888062	55.65000153	-76.56002045	24.87594795	66.77999878
310539.4	-23.36810303	-77.033638	11.13000011	18.79271889	78.27568817	38.15999985
310671.2	76.05679321	-26.37451172	98.58000183	-11.02968121	-79.74080658	14.31000042
310991	-75.52444458	-27.86230278	3.180000067	35.13127136	72.42958069	104.9400024
311004.4	-72.42971039	35.13100433	108.1200027	39.33434677	70.23574066	82.68000031
311091.6	-44.72354507	-66.93321228	54.06000137	-68.63749695	42.06118774	84.27000427
311795.6	-42.06110382	68.63755035	116.0699997	79.74087524	11.02917576	41.34000015
311809.2	71.7261734	36.5459404	92.22000122	-9.461948395	-79.94198608	52.47000122
311913	-77.47767639	-21.85083771	49.29000092	-23.36789894	77.03370667	34.97999954
312080.6	-55.79349899	58.02875137	108.1200027	66.93314362	-44.72364426	122.4300003
312193.2	-71.72608185	-36.5461235	20.67000008	35.13127136	72.42958069	3.180000067
312215	-47.31684494	-65.12577057	55.65000153	-14.15159035	79.24634552	31.80000114
312533.8	-24.87584686	76.56005859	111.3000031	6.315756321	-80.25186157	28.62000084
313087.4	-42.06110382	68.63755035	106.5299988	80.36036682	-4.739387989	76.31999969
313669.6	-62.22730637	51.0687027	28.62000084	79.74087524	11.02917576	69.95999908
313943.8	-79.74084473	-11.02938747	101.7600021	-20.3255558	77.89173126	108.1200027
315285.8	78.6295929	-17.25217438	81.09000397	-49.83719254	-63.21790695	125.6100006
315440.8	3.160824299	80.43791962	25.44000053	29.33966064	-74.96289062	73.13999939
316421	-77.89175415	-20.3254528	77.91000366	44.72372437	66.93309021	116.0699997
316501.2	6.316366673	80.2518158	15.90000057	64.1841507	-48.58646774	17.48999977
316555.2	-49.83702469	63.21804428	55.65000153	78.6295929	-17.25217438	27.03000069
316628	78.95327759	15.70443916	20.67000008	-66.93338776	-44.72328568	11.13000011
317588.2	14.15138626	-79.24637604	17.48999977	-61.21264267	52.28060913	6.360000134
317617.2	62.22755432	51.06839371	46.11000061	29.33966064	-74.96289062	41.34000015
317688.8	6.316366673	80.2518158	3.180000067	46.0287323	-66.04245758	84.27000427
318171.6	70.99482727	37.94713211	79.5	-32.26044464	-73.75305939	124.0200043
318870.6	66.93348694	44.72313309	46.11000061	-14.15178776	-79.24630737	11.13000011
318963.8	6.315756321	-80.25186157	114.4800034	-72.42971039	35.13100433	101.7600021
318989.8	74.96269226	-29.34015465	73.13999939	-66.04239655	-46.02881622	4.769999981
319615.6	-79.74084473	-11.02938747	92.22000122	-23.36789894	77.03370667	112.8899994
320055	80.11240387	7.890058994	57.24000168	-30.80618095	-74.37223053	36.56999969
320514.6	-79.24636078	-14.15148735	46.11000061	80.11240387	7.890058994	47.70000076
320558.4	-77.89175415	-20.3254528	117.6600037	58.02894592	55.79328918	27.03000069
320788.8	75.52430725	-27.86268425	125.6100006	-17.25207329	-78.62961578	63.60000229
320972.6	-79.50889587	12.59306145	23.85000038	79.24639893	14.15128517	22.26000023
320984.4	-79.74084473	-11.02938747	33.38999939	-23.36789894	77.03370667	101.7600021
321058.4	18.79271889	78.27568817	82.68000031	26.37401009	-76.05696106	76.31999969
321981.6	76.56015015	24.87554932	25.44000053	-20.32575798	-77.89167786	101.7600021
322180.6	-70.23600006	-39.33388519	58.83000183	48.58654785	64.18408966	116.0699997
322345.6	44.72372437	66.93309021	33.38999939	-0.0002040821273	-80.5	114.4800034
322633.8	73.75327301	32.25996017	9.539999962	49.83687592	-63.21816254	100.1700058
323958.8	-6.315952301	80.25184631	46.11000061	79.24639893	14.15128517	7.950000286
324685.6	-80.43793488	3.160518408	57.24000168	67.79867554	43.40034485	55.65000153
325486.4	78.95327759	15.70443916	25.44000053	15.70455837	-78.9532547	7.950000286
325591.4	76.56015015	24.87554932	106.5299988	-44.72354507	-66.93321228	62.01000214
325755	17.25167656	-78.62969971	114.4800034	-68.63749695	42.06118774	68.37000275
325804.4	-76.56002045	24.87594795	4.769999981	80.48447418	-1.580799818	63.60000229
326324.8	49.83734131	63.21779251	33.38999939	-23.36810303	-77.033638	33.38999939
326480	18.79271889	78.27568817	66.77999878	3.160212517	-80.4379425	44.52000046
326681.4	78.27585602	18.79202461	95.40000153	-53.472435	-60.17432022	60.42000198
327647.2	-52.28068161	-61.21258545	101.7600021	-49.83702469	63.21804428	119.25
327700.4	54.64371872	59.11272049	76.31999969	-15.70495796	-78.95317841	52.47000122
328254	-77.03367615	23.36799622	112.8899994	77.47773743	21.85063362	112.8899994
328668.4	79.94197083	-9.462068558	28.62000084	-78.95323944	-15.70465851	62.01000214
328673.6	9.46154213	-79.94203186	4.769999981	-55.79349899	58.02875137	19.07999992
328774.8	-62.22742462	-51.06855392	104.9400024	4.739490032	80.36035919	120.840004
328776	44.72372437	66.93309021	98.58000183	15.70455837	-78.9532547	116.0699997
328869.6	-44.72354507	-66.93321228	114.4800034	-51.0686264	62.2273674	66.77999878
328936.8	-44.72354507	-66.93321228	3.180000067	-27.86240387	75.52440643	66.77999878
329634	9.462169647	79.9419632	50.88000107	7.890161037	-80.11239624	52.47000122
330553.2	-71.72608185	-36.5461235	119.25	59.11320496	54.64319611	41.34000015
330636	42.0614624	68.6373291	114.4800034	3.160212517	-80.4379425	95.40000153
330721	26.37401009	-76.05696106	55.65000153	-62.22730637	51.0687027	85.86000061
330795.4	-7.890566826	-80.11235046	84.27000427	-53.47228622	60.17444992	125.6100006
331807.6	-43.40060043	67.79850769	20.67000008	64.1841507	-48.58646774	6.360000134
331969.8	24.87622833	76.55992889	12.72000027	79.24628448	-14.15188885	44.52000046
332023.8	58.02894592	55.79328918	101.7600021	46.0287323	-66.04245758	58.83000183
332197.4	66.04251099	46.02864838	73.13999939	-11.02968121	-79.74080658	57.24000168
332808.6	-20.3255558	77.89173126	4.769999981	60.17425537	-53.47251129	73.13999939
333015.6	-65.1258316	47.31676102	104.9400024	78.27585602	18.79202461	125.6100006
333270.6	-59.11306763	-54.64334488	120.840004	-23.36789894	77.03370667	93.81000519
333392.2	-70.23589325	39.33407211	1.590000033	59.11320496	54.64319611	101.7600021
333409.6	-46.02906799	-66.04222107	17.48999977	-36.54620743	71.7260437	15.90000057
333909.8	26.37401009	-76.05696106	28.62000084	-79.94200134	9.461855888	68.37000275
335083	-0.0002040821273	-80.5	27.03000069	-80.43793488	3.160518408	77.91000366
335132.4	-70.23600006	-39.33388519	82.68000031	35.13127136	72.42958069	114.4800034
335154.4	-53.47228622	60.17444992	54.06000137	53.47212982	-60.17459106	92.22000122
335217.2	-48.58638763	-64.18421173	42.93000031	-42.06110382	68.63755035	36.56999969
335250.2	80.36036682	-4.739387989	117.6600037	-55.79364014	-58.02860641	127.2000046
335300.2	-80.25183868	6.316052437	85.86000061	76.05679321	-26.37451172	68.37000275
335599.4	77.89164734	-20.32585907	28.62000084	-44.72354507	-66.93321228	38.15999985
335599.6	-30.80618095	-74.37223053	28.62000084	-36.54620743	71.7260437	3.180000067
335633	40.70573425	69.44992828	93.81000519	44.72320175	-66.93343353	50.88000107
335687	51.06847763	-62.22749329	42.93000031	-78.95323944	-15.70465851	79.5
336002.2	79.74079132	-11.0297823	77.91000366	-26.37439537	-76.05683136	1.590000033
336210.8	-78.62967682	-17.25177574	92.22000122	1.580901742	80.48447418	23.85000038
337016.2	-78.95323944	-15.70465851	127.2000046	20.32595634	77.89162445	106.5299988
337399.2	1.580308914	-80.48448944	39.75	-32.26025772	73.75314331	27.03000069
337445	-79.74082184	11.02958965	57.24000168	80.2518158	-6.316265106	82.68000031
337499	6.316366673	80.2518158	71.55000305	51.06847763	-62.22749329	108.1200027
337615.6	30.80580521	-74.37239075	22.26000023	-66.93326569	44.72345734	109.7099991
338049	30.80580521	-74.37239075	31.80000114	-80.43793488	3.160518408	81.09000397
338257.6	-48.58638763	-64.18421173	58.83000183	53.47260284	60.17417145	116.0699997
338554.8	17.25167656	-78.62969971	89.04000092	-80.25185394	-6.315848351	69.95999908
338572.8	49.83734131	63.21779251	79.5	70.99453735	-37.94766998	3.180000067
338639.8	73.10566711	33.70180893	100.1700058	39.33379745	-70.23604584	104.9400024
339579.4	-37.94758224	-70.99459076	25.44000053	4.739490032	80.36035919	3.180000067
340653	-56.92206192	56.9221344	34.97999954	79.24639893	14.15128517	11.13000011
341801.2	76.56015015	24.87554932	22.26000023	-65.12595367	-47.3166008	33.38999939
342082.4	-1.580716848	-80.48447418	109.7099991	-33.70208359	73.10553741	6.360000134
342163.8	-80.36037445	4.739193916	12.72000027	7.890770435	80.11233521	76.31999969
342296.6	37.94721985	-70.99478149	19.07999992	-70.23600006	-39.33388519	20.67000008
342330.8	-39.33398438	70.23594666	38.15999985	73.10566711	33.70180893	84.27000427
342626.8	-14.15159035	79.24634552	9.539999962	17.25167656	-78.62969971	73.13999939
342632.8	-11.02968121	-79.74080658	11.13000011	-73.10549164	33.70217896	125.6100006
343420.2	-59.11292648	54.64350128	41.34000015	53.47260284	60.17417145	11.13000011
343652.6	-78.27575684	18.79244041	36.56999969	32.2606163	73.75298309	111.3000031
344042.8	37.94776154	70.99449158	90.63000488	73.75302124	-32.26052094	25.44000053
344415.4	-71.7259903	36.54629517	93.81000519	71.72589874	-36.54648972	119.25
344561.2	9.46154213	-79.94203186	81.09000397	-80.4379425	-3.16031456	41.34000015
345015.2	-27.86240387	75.52440643	95.40000153	66.04216003	-46.02915192	101.7600021
345249.4	-15.70475769	78.95321655	103.3499985	32.2600708	-73.7532196	93.81000519
345841	-58.02882385	-55.79341888	19.07999992	29.34024811	74.96265411	41.34000015
346022.4	80.36036682	-4.739387989	25.44000053	-63.2181015	-49.83695221	46.11000061
346619.8	-77.47762299	21.85103416	30.21000099	21.85132027	77.47754669	11.13000011
346639	-30.80599213	74.37231445	39.75	60.17464828	53.47206879	112.8899994
347008	-42.06127548	-68.63744354	50.88000107	11.02988338	79.74078369	17.48999977
347142.2	-80.25183868	6.316052437	77.91000366	20.32595634	77.89162445	31.80000114
347196.8	35.13074112	-72.42983246	3.180000067	-72.42971039	35.13100433	90.63000488
347264.4	-80.25183868	6.316052437	12.72000027	68.63770294	42.06085587	1.590000033
349127.2	-76.56008148	-24.8757534	28.62000084	26.37460709	76.05675507	19.07999992
349585.8	-80.48448181	1.580614924	50.88000107	58.02894592	55.79328918	120.840004
349746.4	-9.461948395	-79.94198608	15.90000057	7.890770435	80.11233521	22.26000023
349746.4	68.63738251	-42.06137848	93.81000519	-54.64356995	-59.11285782	104.9400024
350195.6	-4.739095688	80.36038208	58.83000183	43.40042877	-67.79862213	111.3000031
350283.2	-78.95320129	15.70485878	87.45000458	61.21291351	52.28029251	119.25
350533.8	-68.63749695	42.06118774	90.63000488	73.75327301	32.25996017	4.769999981
350854.2	-77.89175415	-20.3254528	101.7600021	79.24639893	14.15128517	28.62000084
350887.2	-65.1258316	47.31676102	84.27000427	63.21785736	-49.8372612	28.62000084
351624.8	-17.25207329	-78.62961578	108.1200027	-20.3255558	77.89173126	100.1700058
351909.4	-35.13110733	-72.42965698	58.83000183	-9.461752892	79.94200897	27.03000069
352887.4	-44.7233696	66.93332672	11.13000011	68.63770294	42.06085587	22.26000023
353450.4	78.27571869	-18.79261971	54.06000137	-70.23600006	-39.33388519	89.04000092
353571.6	-62.22730637	51.0687027	17.48999977	66.93314362	-44.72364426	36.56999969
353687.8	-26.37439537	-76.05683136	111.3000031	-4.739095688	80.36038208	100.1700058
353886.6	42.06092834	-68.63766479	90.63000488	-70.99462891	37.94750214	109.7099991
354011.8	-72.42971039	35.13100433	12.72000027	67.79867554	43.40034485	22.26000023
354283.4	-24.87584686	76.56005859	109.7099991	49.83687592	-63.21816254	23.85000038
354459.6	-78.95320129	15.70485878	30.21000099	78.27585602	18.79202461	77.91000366
355216.8	-79.74082184	11.02958965	90.63000488	64.18451691	48.58597946	79.5
356475.6	-27.86259079	-75.5243454	1.590000033	-53.47228622	60.17444992	15.90000057
356544	-23.36810303	-77.033638	111.3000031	3.160824299	80.43791962	46.11000061
356544	-51.0686264	62.2273674	36.56999969	62.22755432	51.06839371	44.52000046
356573.6	32.2600708	-73.7532196	58.83000183	-62.22742462	-51.06855392	12.72000027
357167	-71.72608185	-36.5461235	25.44000053	63.21823502	49.83678055	104.9400024
357180.2	66.93348694	44.72313309	49.29000092	7.890161037	-80.11239624	100.1700058
357397.2	70.23578644	-39.33425903	6.360000134	-47.31684494	-65.12577057	9.539999962
357585	-68.63761139	-42.06101227	57.24000168	-48.5862236	64.1843338	96.99000549
357631.6	-80.4379425	-3.16031456	74.73000336	24.87622833	76.55992889	73.13999939
358203.2	33.70190048	-73.10562134	65.19000244	-80.25183868	6.316052437	17.48999977
358239.6	-9.461948395	-79.94198608	108.1200027	-72.42971039	35.13100433	92.22000122
358672.2	32.2606163	73.75298309	52.47000122	-29.34004211	-74.96273804	23.85000038
358973.8	-49.83719254	-63.21790695	57.24000168	-14.15159035	79.24634552	27.03000069
359962.4	-62.22742462	-51.06855392	22.26000023	-48.5862236	64.1843338	103.3499985
360451.2	-80.25185394	-6.315848351	71.55000305	-6.315952301	80.25184631	124.0200043
360591.6	-46.02890015	66.04233551	12.72000027	63.21823502	49.83678055	4.769999981
360789.8	-7.89037323	80.11237335	85.86000061	42.06092834	-68.63766479	1.590000033
360819.4	-64.18427277	48.58630371	111.3000031	78.27585602	18.79202461	4.769999981
360852.2	66.93314362	-44.72364426	100.1700058	-42.06127548	-68.63744354	62.01000214
361101	-24.87603378	-76.55999756	108.1200027	-80.25183868	6.316052437	125.6100006
361188.4	39.33379745	-70.23604584	112.8899994	-73.75309753	32.26035309	11.13000011
361859.8	54.64371872	59.11272049	87.45000458	64.1841507	-48.58646774	42.93000031
362093.8	-30.80618095	-74.37223053	50.88000107	-47.31667709	65.12589264	77.91000366
362463.8	42.06092834	-68.63766479	116.0699997	-80.4379425	-3.16031456	74.73000336
363335.8	-1.580716848	-80.48447418	54.06000137	26.37460709	76.05675507	112.8899994
363619.8	53.47212982	-60.17459106	101.7600021	-71.7259903	36.54629517	58.83000183
363637.8	-9.461948395	-79.94198608	60.42000198	-33.70208359	73.10553741	77.91000366
363886	-77.89170837	20.32564926	103.3499985	77.03361511	-23.3682003	54.06000137
364813.4	-6.316163063	-80.25183105	12.72000027	-11.02948475	79.74082947	19.07999992
364846	-40.70539093	69.45013428	34.97999954	71.7261734	36.5459404	44.52000046
364995.8	80.43795013	3.160110712	90.63000488	24.8756485	-76.56011963	52.47000122
365062.6	68.63738251	-42.06137848	30.21000099	-79.24636078	-14.15148735	38.15999985
365202	-80.4379425	-3.16031456	104.9400024	53.47260284	60.17417145	14.31000042
365349.2	-20.3255558	77.89173126	31.80000114	71.72589874	-36.54648972	106.5299988
365482.8	74.96269226	-29.34015465	66.77999878	-29.34004211	-74.96273804	109.7099991
365868	44.72372437	66.93309021	31.80000114	55.79335022	-58.0288887	112.8899994
365968.6	75.52452087	27.86211014	7.950000286	-47.31684494	-65.12577057	20.67000008
365986.6	78.6295929	-17.25217438	125.6100006	-53.472435	-60.17432022	19.07999992
366819.4	-7.89037323	80.11237335	36.56999969	80.36036682	-4.739387989	39.75
367322.6	-72.42971039	35.13100433	90.63000488	80.11240387	7.890058994	34.97999954
368250.4	-3.16041255	80.43793488	11.13000011	79.50885773	-12.5932827	112.8899994
369053.2	-79.94202423	-9.461653709	28.62000084	43.40094757	67.79828644	69.95999908
369347.2	-36.54639816	-71.72594452	109.7099991	-65.1258316	47.31676102	76.31999969
369456	56.92234802	56.92184448	6.360000134	-11.02968121	-79.74080658	98.58000183
369470.2	-33.70227432	-73.10544586	116.0699997	-3.16041255	80.43793488	116.0699997
369691	23.36829758	77.03358459	119.25	77.47756958	-21.85122299	58.83000183
369831.2	79.94197083	-9.462068558	124.0200043	-9.461948395	-79.94198608	1.590000033
370033.8	-27.86259079	-75.5243454	124.0200043	-79.74082184	11.02958965	125.6100006
370080.2	-70.23600006	-39.33388519	120.840004	35.13127136	72.42958069	124.0200043
370248.2	80.11240387	7.890058994	14.31000042	-48.58638763	-64.18421173	4.769999981
370248.2	-60.1745224	-53.4722023	92.22000122	9.462169647	79.9419632	9.539999962
370488	78.6297226	17.25157547	31.80000114	-9.461948395	-79.94198608	11.13000011
370845.8	-32.26044464	-73.75305939	25.44000053	-40.70539093	69.45013428	22.26000023
370851.6	-40.70539093	69.45013428	22.26000023	46.0287323	-66.04245758	33.38999939
371476.6	70.23578644	-39.33425903	20.67000008	-80.25185394	-6.315848351	38.15999985
372280.6	-46.02890015	66.04233551	17.48999977	75.52430725	-27.86268425	101.7600021
372797.6	-33.70227432	-73.10544586	49.29000092	47.31699371	65.12566376	76.31999969
372844.8	-6.316163063	-80.25183105	1.590000033	23.36829758	77.03358459	84.27000427
373484.8	-43.40077209	-67.79840088	65.19000244	-54.64342117	59.11299515	12.72000027
373650.4	-59.11306763	-54.64334488	31.80000114	20.32595634	77.89162445	103.3499985
373686.2	-30.80599213	74.37231445	1.590000033	52.2803688	-61.21284866	15.90000057
374429.4	-54.64356995	-59.11285782	84.27000427	23.36829758	77.03358459	62.01000214
374556	54.64326859	-59.11313629	33.38999939	-62.22742462	-51.06855392	39.75
374664.2	-79.50889587	12.59306145	34.97999954	42.0614624	68.6373291	114.4800034
374681.2	70.23578644	-39.33425903	112.8899994	-35.13110733	-72.42965698	81.09000397
374973	-36.54639816	-71.72594452	104.9400024	32.2606163	73.75298309	84.27000427
374983	-59.11306763	-54.64334488	63.60000229	46.02923203	66.04210663	6.360000134
375053.6	-30.80618095	-74.37223053	9.539999962	-80.36037445	4.739193916	39.75
376321.4	-4.739305496	-80.36036682	25.44000053	24.87622833	76.55992889	84.27000427
376474.8	-77.03372955	-23.36779976	36.56999969	6.316366673	80.2518158	47.70000076
376658	-77.03372955	-23.36779976	109.7099991	35.13127136	72.42958069	108.1200027
376876.8	18.79214096	-78.27583313	22.26000023	-53.47228622	60.17444992	74.73000336
377542.8	77.47756958	-21.85122299	36.56999969	-80.25185394	-6.315848351	112.8899994
377764.4	-66.04239655	-46.02881622	85.86000061	-43.40060043	67.79850769	36.56999969
378569.8	43.40094757	67.79828644	69.95999908	-14.15178776	-79.24630737	79.5
380132.2	-0.0002040821273	-80.5	31.80000114	-68.63749695	42.06118774	63.60000229
380247.4	-47.31667709	65.12589264	47.70000076	54.64326859	-59.11313629	74.73000336
380717.2	62.22755432	51.06839371	25.44000053	51.06847763	-62.22749329	101.7600021
380732.6	-23.36810303	-77.033638	95.40000153	-9.461752892	79.94200897	74.73000336
380783.6	51.06894684	62.22710419	73.13999939	67.79833984	-43.40085983	69.95999908
380851.2	-75.52444458	-27.86230278	101.7600021	-11.02948475	79.74082947	11.13000011
380998.4	-3.16041255	80.43793488	125.6100006	9.46154213	-79.94203186	15.90000057
382078.4	63.21785736	-49.8372612	1.590000033	-68.63761139	-42.06101227	12.72000027
382214.8	66.04216003	-46.02915192	27.03000069	-76.56002045	24.87594795	106.5299988
382623.4	44.72320175	-66.93343353	119.25	-78.95320129	15.70485878	69.95999908
382865.6	-1.580510974	80.48448181	44.52000046	76.55996704	-24.87613297	15.90000057
383233.6	-37.94758224	-70.99459076	55.65000153	-9.461752892	79.94200897	9.539999962
383819.6	66.93348694	44.72313309	44.52000046	-15.70495796	-78.95317841	42.93000031
383819.6	-39.33398438	70.23594666	49.29000092	66.93348694	44.72313309	44.52000046
384173.2	-18.79233742	78.27577972	39.75	77.89180756	20.32526588	125.6100006
384460.2	-46.02890015	66.04233551	85.86000061	61.21251678	-52.2807579	116.0699997
384877.2	42.0614624	68.6373291	58.83000183	27.86220741	-75.52448273	127.2000046
385262.4	36.54657745	71.72584534	55.65000153	-9.461948395	-79.94198608	93.81000519
385301	-79.74082184	11.02958965	84.27000427	62.22755432	51.06839371	109.7099991
385951.4	52.2803688	-61.21284866	38.15999985	-68.63749695	42.06118774	47.70000076
386000.6	-80.36038971	-4.738990307	20.67000008	79.74087524	11.02917576	66.77999878
386220.2	23.36771202	-77.03376007	57.24000168	-53.47228622	60.17444992	33.38999939
386661.2	69.44998169	-40.70565033	116.0699997	-80.25185394	-6.315848351	41.34000015
387980.2	-42.06110382	68.63755035	82.68000031	73.75302124	-32.26052094	85.86000061
390564	66.04216003	-46.02915192	7.950000286	-44.72354507	-66.93321228	30.21000099
390837.6	-77.89170837	20.32564926	101.7600021	76.05699158	26.37393379	92.22000122
390866	-58.02882385	-55.79341888	7.950000286	-32.26025772	73.75314331	9.539999962
390866	-56.92220688	-56.92198944	6.360000134	-32.26025772	73.75314331	9.539999962
391286.6	-11.02948475	79.74082947	42.93000031	6.315756321	-80.25186157	125.6100006
391454	-47.31667709	65.12589264	17.48999977	54.64326859	-59.11313629	95.40000153
393031.2	79.94204712	9.461460114	77.91000366	18.79214096	-78.27583313	100.1700058
393870.2	-67.7985611	-43.4005127	69.95999908	-42.06110382	68.63755035	9.539999962
394004.6	14.15138626	-79.24637604	114.4800034	-77.47762299	21.85103416	119.25
394038	69.44998169	-40.70565033	11.13000011	-52.28068161	-61.21258545	47.70000076
394072	-63.2181015	-49.83695221	120.840004	-29.33985138	74.96281433	81.09000397
394340	-14.15178776	-79.24630737	112.8899994	-23.36789894	77.03370667	66.77999878
394386.6	-39.33398438	70.23594666	89.04000092	56.92191696	-56.92227554	82.68000031
394453.8	-26.37420845	76.0568924	12.72000027	26.37401009	-76.05696106	119.25
395231.2	4.739490032	80.36035919	28.62000084	51.06847763	-62.22749329	28.62000084
395883.4	-72.42979431	-35.13082886	71.55000305	59.11320496	54.64319611	54.06000137
395999.8	58.02853775	-55.79371643	9.539999962	-80.25185394	-6.315848351	17.48999977
396018	70.99482727	37.94713211	9.539999962	20.32536507	-77.89177704	109.7099991
396601.8	6.316366673	80.2518158	4.769999981	39.33379745	-70.23604584	1.590000033
396640.6	73.10566711	33.70180893	68.37000275	30.80580521	-74.37239075	65.19000244
396688.6	-48.58638763	-64.18421173	4.769999981	-30.80599213	74.37231445	19.07999992
396755.6	-21.85114288	-77.47759247	14.31000042	-15.70475769	78.95321655	112.8899994
396794.6	73.75302124	-32.26052094	65.19000244	-76.56002045	24.87594795	90.63000488
396796.8	-49.83719254	-63.21790695	112.8899994	29.34024811	74.96265411	87.45000458
397680.6	-54.64356995	-59.11285782	27.03000069	40.70573425	69.44992828	50.88000107
398885.4	9.462169647	79.9419632	3.180000067	17.25167656	-78.62969971	76.31999969
398903	60.17425537	-53.47251129	34.97999954	-52.28068161	-61.21258545	79.5
399071	-68.63761139	-42.06101227	41.34000015	73.10566711	33.70180893	81.09000397
399291.4	-70.99462891	37.94750214	9.539999962	73.75327301	32.25996017	114.4800034
399291.4	-11.02968121	-79.74080658	9.539999962	-74.37226868	30.80608749	54.06000137
399339.4	-4.739305496	-80.36036682	39.75	-60.17438507	53.47236252	84.27000427
399440.4	67.79833984	-43.40085983	96.99000549	-56.92220688	-56.92198944	57.24000168
399741.8	-61.21264267	52.28060913	63.60000229	80.36036682	-4.739387989	95.40000153
399742.4	-51.0686264	62.2273674	44.52000046	80.11240387	7.890058994	120.840004
399783.2	-37.94741058	70.99467468	22.26000023	66.04216003	-46.02915192	73.13999939
399850.2	-79.24636078	-14.15148735	49.29000092	37.94776154	70.99449158	15.90000057
399856.6	70.23608398	39.33372498	81.09000397	-46.02906799	-66.04222107	117.6600037
400279	-51.06878662	-62.22723389	49.29000092	12.59338284	79.50884247	44.52000046
402039.6	-24.87603378	-76.55999756	23.85000038	4.739490032	80.36035919	17.48999977
402393.2	-73.75318146	-32.26016617	44.52000046	42.0614624	68.6373291	101.7600021
402426.4	79.24628448	-14.15188885	106.5299988	-77.89175415	-20.3254528	114.4800034
402493.4	17.25227356	78.62957001	49.29000092	73.75302124	-32.26052094	77.91000366
402527	80.11240387	7.890058994	69.95999908	-74.3723526	-30.80589867	42.93000031
402890	-15.70475769	78.95321655	11.13000011	61.21251678	-52.2807579	27.03000069
403683.6	-35.13110733	-72.42965698	98.58000183	-1.580510974	80.48448181	106.5299988
403918.4	42.0614624	68.6373291	9.539999962	65.12571716	-47.3169136	47.70000076
404022.4	-80.48448181	-1.580410838	22.26000023	66.04251099	46.02864838	46.11000061
404271.8	-51.0686264	62.2273674	57.24000168	63.21823502	49.83678055	66.77999878
404674.4	-12.59316254	-79.50888062	42.93000031	20.32595634	77.89162445	106.5299988
405177.8	-77.03367615	23.36799622	57.24000168	80.5	-0.0003061231691	127.2000046
405244.8	-79.94202423	-9.461653709	116.0699997	60.17464828	53.47206879	100.1700058
405647.6	-51.0686264	62.2273674	19.07999992	62.22755432	51.06839371	33.38999939
405876.4	51.06847763	-62.22749329	4.769999981	-67.7985611	-43.4005127	31.80000114
407411.6	64.1841507	-48.58646774	63.60000229	-79.74084473	-11.02938747	62.01000214
407943	66.04216003	-46.02915192	81.09000397	-80.11238098	-7.890272141	82.68000031
407982	-71.72608185	-36.5461235	109.7099991	-35.13092041	72.42974854	41.34000015
408406.6	58.02853775	-55.79371643	34.97999954	-52.28068161	-61.21258545	4.769999981
408420	-30.80618095	-74.37223053	17.48999977	-77.89170837	20.32564926	31.80000114
408902.2	23.36829758	77.03358459	71.55000305	80.11234283	-7.890668392	116.0699997
408969.8	-29.34004211	-74.96273804	106.5299988	-78.95320129	15.70485878	117.6600037
409084.2	70.99482727	37.94713211	33.38999939	21.85074997	-77.47770691	7.950000286
409091.2	51.06847763	-62.22749329	12.72000027	-71.72608185	-36.5461235	74.73000336
409103.6	-73.10557556	-33.70199585	103.3499985	42.0614624	68.6373291	62.01000214
409827.2	-79.50889587	12.59306145	74.73000336	32.2606163	73.75298309	20.67000008
409842.2	-17.25207329	-78.62961578	116.0699997	23.36829758	77.03358459	119.25
409879.4	3.160212517	-80.4379425	34.97999954	-79.24632263	14.15168762	79.5
409943.2	-18.79233742	78.27577972	68.37000275	80.36036682	-4.739387989	98.58000183
411486	-78.27575684	18.79244041	68.37000275	79.94197083	-9.462068558	84.27000427
411655.4	20.32595634	77.89162445	11.13000011	78.6295929	-17.25217438	120.840004
411802	30.80637169	74.37215424	124.0200043	64.1841507	-48.58646774	38.15999985
411826.8	21.85132027	77.47754669	3.180000067	24.8756485	-76.56011963	63.60000229
412090.4	-44.72354507	-66.93321228	76.31999969	14.15198994	79.24626923	103.3499985
412191.4	-17.25207329	-78.62961578	79.5	-42.06110382	68.63755035	15.90000057
412258.2	47.31651688	-65.12600708	74.73000336	-73.10557556	-33.70199585	66.77999878
412291.2	-76.05685425	26.37430954	120.840004	24.87622833	76.55992889	112.8899994
412291.6	30.80637169	74.37215424	92.22000122	29.33966064	-74.96289062	65.19000244
412312.4	76.56015015	24.87554932	25.44000053	12.59275913	-79.50894928	89.04000092
412399.6	-66.93338776	-44.72328568	50.88000107	54.64371872	59.11272049	12.72000027
412881	52.2808342	61.21244812	39.75	-9.461948395	-79.94198608	57.24000168
413017	-4.739095688	80.36038208	17.48999977	76.05699158	26.37393379	90.63000488
413098.2	-43.40077209	-67.79840088	95.40000153	29.34024811	74.96265411	39.75
413432	18.79271889	78.27568817	46.11000061	74.96269226	-29.34015465	57.24000168
413467.2	-18.7925396	-78.27573395	15.90000057	-79.24632263	14.15168762	85.86000061
413566.4	-42.06127548	-68.63744354	55.65000153	-15.70475769	78.95321655	109.7099991
413599.8	-1.580510974	80.48448181	69.95999908	78.95327759	15.70443916	84.27000427
413641.2	-49.83719254	-63.21790695	15.90000057	-17.25187302	78.62965393	101.7600021
413834.6	-36.54639816	-71.72594452	125.6100006	-27.86240387	75.52440643	106.5299988
414285.2	-43.40077209	-67.79840088	12.72000027	-15.70475769	78.95321655	89.04000092
414525.2	-23.36789894	77.03370667	57.24000168	23.36771202	-77.03376007	76.31999969
414552.8	-24.87584686	76.56005859	117.6600037	71.72589874	-36.54648972	15.90000057
414608.2	-42.06110382	68.63755035	114.4800034	63.21785736	-49.8372612	81.09000397
414841.8	-79.74084473	-11.02938747	52.47000122	1.580901742	80.48447418	12.72000027
414841.8	1.580308914	-80.48448944	76.31999969	-46.02890015	66.04233551	4.769999981
415050.4	-66.93326569	44.72345734	74.73000336	58.02853775	-55.79371643	82.68000031
415156.8	-26.37420845	76.0568924	100.1700058	14.15138626	-79.24637604	20.67000008
415164.6	-7.89037323	80.11237335	39.75	79.74079132	-11.0297823	15.90000057
415229.4	-47.31684494	-65.12577057	58.83000183	-64.18427277	48.58630371	50.88000107
417190.6	63.21785736	-49.8372612	76.31999969	-63.2181015	-49.83695221	39.75
417195.6	47.31651688	-65.12600708	33.38999939	-68.63761139	-42.06101227	104.9400024
418096.2	61.21291351	52.28029251	111.3000031	52.2803688	-61.21284866	92.22000122
418344.4	-42.06110382	68.63755035	100.1700058	46.0287323	-66.04245758	73.13999939
418365	-18.7925396	-78.27573395	15.90000057	-30.80599213	74.37231445	47.70000076
418378.8	32.2606163	73.75298309	73.13999939	-17.25207329	-78.62961578	3.180000067
418855.6	-21.8509388	77.47764587	52.47000122	46.0287323	-66.04245758	4.769999981
419050	-80.25185394	-6.315848351	84.27000427	66.93348694	44.72313309	27.03000069
419203.8	49.83734131	63.21779251	82.68000031	-1.580716848	-80.48447418	98.58000183
419236.8	44.72372437	66.93309021	85.86000061	-4.739305496	-80.36036682	12.72000027
419552.4	-17.25207329	-78.62961578	58.83000183	-24.87584686	76.56005859	14.31000042
419686.6	56.92234802	56.92184448	36.56999969	-27.86259079	-75.5243454	7.950000286
420158.6	70.99482727	37.94713211	12.72000027	47.31651688	-65.12600708	95.40000153
420243.6	-78.27575684	18.79244041	71.55000305	79.50895691	12.59267712	106.5299988
420662	77.03361511	-23.3682003	27.03000069	-21.85114288	-77.47759247	42.93000031
420948.8	-18.7925396	-78.27573395	114.4800034	17.25227356	78.62957001	120.840004
420981.8	43.40042877	-67.79862213	30.21000099	-77.47767639	-21.85083771	66.77999878
421082.2	-21.8509388	77.47764587	66.77999878	60.17425537	-53.47251129	108.1200027
422765.6	53.47212982	-60.17459106	122.4300003	-66.0422821	46.02898407	3.180000067
422895.2	17.25227356	78.62957001	124.0200043	74.96269226	-29.34015465	119.25
423043	-40.70539093	69.45013428	3.180000067	64.18451691	48.58597946	30.21000099
423599.6	-59.11292648	54.64350128	114.4800034	51.06894684	62.22710419	25.44000053
423632.4	-20.32575798	-77.89167786	82.68000031	-18.79233742	78.27577972	63.60000229
424069.6	-1.580510974	80.48448181	6.360000134	48.58605957	-64.18445587	31.80000114
424319.4	74.96291351	29.33958435	89.04000092	-56.92220688	-56.92198944	96.99000549
424475.4	-78.95320129	15.70485878	85.86000061	23.36829758	77.03358459	27.03000069
425460.2	78.6295929	-17.25217438	96.99000549	-33.70227432	-73.10544586	19.07999992
425572.6	78.95316315	-15.70503998	47.70000076	-63.2181015	-49.83695221	23.85000038
425679.2	-78.27575684	18.79244041	41.34000015	63.21823502	49.83678055	17.48999977
425948	7.890770435	80.11233521	38.15999985	47.31651688	-65.12600708	89.04000092
425994.8	-15.70495796	-78.95317841	69.95999908	-73.10549164	33.70217896	58.83000183
426383.8	-70.99472809	-37.9473114	33.38999939	55.79380417	58.02845383	81.09000397
426450.8	15.70513916	78.95314026	73.13999939	40.70520782	-69.45024109	58.83000183
426567.6	-51.0686264	62.2273674	116.0699997	66.04251099	46.02864838	65.19000244
426619.8	65.12571716	-47.3169136	103.3499985	-49.83719254	-63.21790695	127.2000046
427663	-11.02968121	-79.74080658	30.21000099	-79.50889587	12.59306145	31.80000114
428680	56.92234802	56.92184448	98.58000183	-17.25207329	-78.62961578	42.93000031
429054.2	53.47212982	-60.17459106	82.68000031	-80.11235809	7.890475273	92.22000122
429654.6	39.33379745	-70.23604584	87.45000458	-64.18439484	-48.58613968	38.15999985
430042	-61.21264267	52.28060913	34.97999954	69.44998169	-40.70565033	30.21000099
430801	-47.31684494	-65.12577057	31.80000114	-59.11292648	54.64350128	30.21000099
430813.4	-77.89175415	-20.3254528	79.5	-24.87584686	76.56005859	77.91000366
430826.6	60.17464828	53.47206879	50.88000107	18.79214096	-78.27583313	55.65000153
431075.4	37.94776154	70.99449158	90.63000488	-12.59316254	-79.50888062	54.06000137
431082.2	76.56015015	24.87554932	31.80000114	-58.02882385	-55.79341888	96.99000549
431182	-72.42979431	-35.13082886	11.13000011	-49.83702469	63.21804428	82.68000031
431774	47.31699371	65.12566376	106.5299988	70.99453735	-37.94766998	66.77999878
432269.4	21.85132027	77.47754669	77.91000366	77.03361511	-23.3682003	127.2000046
432726.8	79.94197083	-9.462068558	96.99000549	-40.70555878	-69.4500351	111.3000031
432893.2	61.21291351	52.28029251	79.5	-46.02906799	-66.04222107	17.48999977
433377.8	-79.94200134	9.461855888	17.48999977	42.0614624	68.6373291	58.83000183
434350.8	-78.62963104	17.25197411	95.40000153	15.70513916	78.95314026	117.6600037
434585.8	-1.580510974	80.48448181	46.11000061	17.25167656	-78.62969971	124.0200043
435463.2	-32.26025772	73.75314331	15.90000057	42.06092834	-68.63766479	11.13000011
435846.4	63.21823502	49.83678055	60.42000198	-55.79364014	-58.02860641	96.99000549
435995	-80.4379425	-3.16031456	50.88000107	-21.8509388	77.47764587	57.24000168
436216.4	66.04251099	46.02864838	87.45000458	29.33966064	-74.96289062	124.0200043
436584	-77.89175415	-20.3254528	112.8899994	-15.70475769	78.95321655	36.56999969
436636.6	79.94204712	9.461460114	89.04000092	-56.92220688	-56.92198944	63.60000229
436679	-74.3723526	-30.80589867	122.4300003	-15.70475769	78.95321655	111.3000031
437039.2	-3.16041255	80.43793488	47.70000076	78.95327759	15.70443916	79.5
437462.4	-14.15159035	79.24634552	27.03000069	72.42961884	-35.13117981	17.48999977
437591.4	-6.316163063	-80.25183105	54.06000137	-14.15159035	79.24634552	28.62000084
437978.6	-29.33985138	74.96281433	73.13999939	58.02853775	-55.79371643	73.13999939
438229.8	-60.17438507	53.47236252	38.15999985	56.92191696	-56.92227554	90.63000488
438278	-69.45018768	-40.70529556	42.93000031	70.23608398	39.33372498	58.83000183
438368.2	-72.42979431	-35.13082886	34.97999954	1.580901742	80.48447418	3.180000067
439061.4	-78.62967682	-17.25177574	104.9400024	36.54657745	71.72584534	108.1200027
440007.2	-0	80.5	120.840004	80.11234283	-7.890668392	125.6100006
440056.4	-79.94200134	9.461855888	3.180000067	66.04251099	46.02864838	25.44000053
440068	-80.43793488	3.160518408	112.8899994	73.75327301	32.25996017	28.62000084
440168.6	-73.75309753	32.26035309	127.2000046	80.5	-0.0003061231691	108.1200027
441029.4	-12.59296417	79.50891113	7.950000286	1.580308914	-80.48448944	6.360000134
441094.2	35.13127136	72.42958069	47.70000076	18.79214096	-78.27583313	30.21000099
441166.2	49.83687592	-63.21816254	41.34000015	-80.11238098	-7.890272141	76.31999969
441938	-11.02948475	79.74082947	71.55000305	33.70190048	-73.10562134	55.65000153
442154	-70.99462891	37.94750214	60.42000198	59.11320496	54.64319611	68.37000275
444536.4	-35.13092041	72.42974854	27.03000069	62.22755432	51.06839371	28.62000084
445750.2	18.79271889	78.27568817	65.19000244	11.02927685	-79.74085999	77.91000366
445866.8	48.58654785	64.18408966	46.11000061	73.10540771	-33.70236206	11.13000011
445884.4	-73.75318146	-32.26016617	71.55000305	-18.79233742	78.27577972	19.07999992
446250	79.74087524	11.02917576	15.90000057	-63.2181015	-49.83695221	89.04000092
446885	46.0287323	-66.04245758	106.5299988	-80.11238098	-7.890272141	60.42000198
447202.2	67.79867554	43.40034485	77.91000366	37.94721985	-70.99478149	42.93000031
447670.8	-61.21278	-52.28045273	108.1200027	-26.37420845	76.0568924	1.590000033
447979	-11.02948475	79.74082947	114.4800034	54.64326859	-59.11313629	36.56999969
448679.8	-61.21278	-52.28045273	69.95999908	-30.80599213	74.37231445	116.0699997
449233.8	-78.62963104	17.25197411	74.73000336	71.7261734	36.5459404	12.72000027
449301	-46.02890015	66.04233551	84.27000427	70.99453735	-37.94766998	9.539999962
449820.6	26.37401009	-76.05696106	27.03000069	-78.27575684	18.79244041	50.88000107
449853.2	26.37460709	76.05675507	55.65000153	80.2518158	-6.316265106	25.44000053
450254.4	-74.96285248	-29.33975601	36.56999969	80.5	-0.0003061231691	14.31000042
450360	-66.93326569	44.72345734	1.590000033	32.2606163	73.75298309	1.590000033
450815.4	-62.22730637	51.0687027	25.44000053	63.21823502	49.83678055	3.180000067
452254.6	-37.94741058	70.99467468	111.3000031	69.44998169	-40.70565033	9.539999962
452441.8	-78.62967682	-17.25177574	85.86000061	3.160824299	80.43791962	41.34000015
452456.2	33.70190048	-73.10562134	73.13999939	-80.36037445	4.739193916	23.85000038
452459.4	-44.72354507	-66.93321228	95.40000153	7.890770435	80.11233521	4.769999981
453164.2	-80.25183868	6.316052437	76.31999969	27.86277962	75.5242691	100.1700058
453279.2	-44.72354507	-66.93321228	103.3499985	-7.89037323	80.11237335	50.88000107
453566.8	56.92191696	-56.92227554	15.90000057	-67.7985611	-43.4005127	69.95999908
453696.4	-78.62963104	17.25197411	114.4800034	78.6297226	17.25157547	34.97999954
454201.6	-51.06878662	-62.22723389	84.27000427	-71.7259903	36.54629517	46.11000061
454237.8	44.72320175	-66.93343353	87.45000458	-78.95320129	15.70485878	95.40000153
454269.4	-51.06878662	-62.22723389	55.65000153	21.85132027	77.47754669	20.67000008
454435.6	80.11240387	7.890058994	117.6600037	-3.160620451	-80.43792725	44.52000046
454587.8	-40.70555878	-69.4500351	84.27000427	-18.79233742	78.27577972	63.60000229
455139.2	-74.37226868	30.80608749	63.60000229	79.94197083	-9.462068558	108.1200027
455659	-30.80599213	74.37231445	103.3499985	54.64326859	-59.11313629	14.31000042
456430.8	-7.89037323	80.11237335	114.4800034	47.31651688	-65.12600708	46.11000061
456549.6	1.580901742	80.48447418	69.95999908	76.55996704	-24.87613297	71.55000305
456855	-12.59296417	79.50891113	27.03000069	78.6297226	17.25157547	76.31999969
458025	-71.72608185	-36.5461235	120.840004	-42.06110382	68.63755035	42.93000031
458130.2	66.04216003	-46.02915192	111.3000031	-51.06878662	-62.22723389	27.03000069
458193.8	-56.92220688	-56.92198944	92.22000122	-33.70208359	73.10553741	3.180000067
458427.6	-62.22742462	-51.06855392	74.73000336	9.462169647	79.9419632	127.2000046
458495.8	7.890161037	-80.11239624	34.97999954	-80.4379425	-3.16031456	122.4300003
458617.6	63.21785736	-49.8372612	36.56999969	-76.56008148	-24.8757534	96.99000549
459031.6	35.13074112	-72.42983246	89.04000092	-70.99462891	37.94750214	27.03000069
459864.8	-70.23600006	-39.33388519	84.27000427	-51.0686264	62.2273674	81.09000397
460255	-69.45018768	-40.70529556	120.840004	-14.15159035	79.24634552	90.63000488
460744.2	72.42988586	35.13063049	27.03000069	49.83687592	-63.21816254	4.769999981
460770.8	43.40094757	67.79828644	120.840004	73.10540771	-33.70236206	57.24000168
460849.6	-79.94202423	-9.461653709	109.7099991	-4.739095688	80.36038208	28.62000084
461013.2	14.15138626	-79.24637604	54.06000137	-47.31667709	65.12589264	42.93000031
461315.2	79.74087524	11.02917576	111.3000031	-44.72354507	-66.93321228	4.769999981
461315.8	-53.47228622	60.17444992	6.360000134	66.04216003	-46.02915192	7.950000286
461631.6	80.2518692	6.315654755	36.56999969	-32.26044464	-73.75305939	42.93000031
461634	-58.02867889	55.79356766	120.840004	80.36036682	-4.739387989	81.09000397
463019	-76.05685425	26.37430954	106.5299988	4.739490032	80.36035919	3.180000067
463829.8	47.31699371	65.12566376	66.77999878	39.33379745	-70.23604584	71.55000305
463829.8	36.54657745	71.72584534	117.6600037	-14.15178776	-79.24630737	92.22000122
464047.6	-79.94202423	-9.461653709	85.86000061	-11.02948475	79.74082947	15.90000057
464416.8	-78.95323944	-15.70465851	100.1700058	35.13127136	72.42958069	66.77999878
464570	77.89180756	20.32526588	73.13999939	-43.40077209	-67.79840088	111.3000031
465005.6	46.0287323	-66.04245758	120.840004	-79.74084473	-11.02938747	73.13999939
465478.4	-79.24636078	-14.15148735	68.37000275	73.10566711	33.70180893	44.52000046
465588.8	4.7388978	-80.36038971	69.95999908	-68.63749695	42.06118774	7.950000286
465626.8	-60.17438507	53.47236252	79.5	55.79380417	58.02845383	92.22000122
465664	-1.580510974	80.48448181	22.26000023	53.47212982	-60.17459106	68.37000275
465792.4	74.96291351	29.33958435	119.25	-54.64356995	-59.11285782	95.40000153
466388.6	-77.89175415	-20.3254528	22.26000023	43.40094757	67.79828644	11.13000011
466681.8	-11.02948475	79.74082947	109.7099991	52.2803688	-61.21284866	20.67000008
466683.4	-61.21264267	52.28060913	125.6100006	49.83734131	63.21779251	112.8899994
466755.2	64.1841507	-48.58646774	41.34000015	-32.26044464	-73.75305939	3.180000067
466796.8	14.15138626	-79.24637604	11.13000011	-59.11292648	54.64350128	42.93000031
466799	-18.79233742	78.27577972	1.590000033	62.22717285	-51.06887054	58.83000183
469099	68.63770294	42.06085587	38.15999985	37.94721985	-70.99478149	36.56999969
469131.2	43.40042877	-67.79862213	41.34000015	-77.89170837	20.32564926	77.91000366
469268.2	-74.37226868	30.80608749	57.24000168	12.59338284	79.50884247	85.86000061
469268.2	72.42961884	-35.13117981	34.97999954	-75.52444458	-27.86230278	30.21000099
470046	46.02923203	66.04210663	112.8899994	68.63738251	-42.06137848	103.3499985
470446.2	-75.52437592	27.86249352	119.25	33.70245743	73.10536957	63.60000229
470490	-1.580716848	-80.48447418	90.63000488	-65.1258316	47.31676102	42.93000031
470513.2	-58.02882385	-55.79341888	92.22000122	73.10566711	33.70180893	25.44000053
470556.4	23.36771202	-77.03376007	77.91000366	-67.79845428	43.40068817	77.91000366
470825.6	-72.42971039	35.13100433	74.73000336	77.47756958	-21.85122299	3.180000067
470844	-79.74082184	11.02958965	106.5299988	9.462169647	79.9419632	60.42000198
471849	-3.160620451	-80.43792725	106.5299988	-12.59296417	79.50891113	101.7600021
471877.2	-12.59316254	-79.50888062	11.13000011	-78.27575684	18.79244041	41.34000015
471919	-9.461752892	79.94200897	23.85000038	6.315756321	-80.25186157	66.77999878
471966.4	80.2518158	-6.316265106	90.63000488	-26.37439537	-76.05683136	57.24000168
471999.2	-59.11306763	-54.64334488	1.590000033	-3.16041255	80.43793488	3.180000067
472050.4	3.160824299	80.43791962	50.88000107	29.33966064	-74.96289062	124.0200043
472883.8	36.54603195	-71.72612762	4.769999981	-61.21278	-52.28045273	12.72000027
473662.4	74.37219238	-30.80627441	19.07999992	-62.22742462	-51.06855392	22.26000023
474216.6	63.21785736	-49.8372612	12.72000027	-80.43793488	3.160518408	81.09000397
474817.8	60.17464828	53.47206879	81.09000397	18.79214096	-78.27583313	109.7099991
475025.8	-47.31684494	-65.12577057	31.80000114	-71.7259903	36.54629517	33.38999939
475441.6	-0	80.5	14.31000042	74.96291351	29.33958435	96.99000549
475774.8	-80.11238098	-7.890272141	62.01000214	73.75327301	32.25996017	7.950000286
476229.8	-23.36789894	77.03370667	47.70000076	24.8756485	-76.56011963	90.63000488
476486	-12.59316254	-79.50888062	76.31999969	21.85132027	77.47754669	124.0200043
477639	-75.52437592	27.86249352	74.73000336	6.316366673	80.2518158	12.72000027
477797	60.17464828	53.47206879	49.29000092	18.79214096	-78.27583313	58.83000183
478462.2	-78.95320129	15.70485878	119.25	79.24639893	14.15128517	47.70000076
478967.2	-80.11238098	-7.890272141	50.88000107	80.43795013	3.160110712	17.48999977
479113.4	-67.79845428	43.40068817	25.44000053	73.10566711	33.70180893	65.19000244
479230.8	-7.89037323	80.11237335	39.75	62.22717285	-51.06887054	114.4800034
479569	-74.96277618	29.33994484	54.06000137	27.86277962	75.5242691	119.25
479616.8	-55.79364014	-58.02860641	44.52000046	23.36829758	77.03358459	28.62000084
480002.6	-66.93338776	-44.72328568	38.15999985	3.160824299	80.43791962	98.58000183
480037.6	-17.25187302	78.62965393	62.01000214	24.8756485	-76.56011963	60.42000198
480071.2	80.2518692	6.315654755	127.2000046	-20.32575798	-77.89167786	38.15999985
480958.4	80.5	-0.0003061231691	109.7099991	-56.92220688	-56.92198944	19.07999992
482049.4	-76.05692291	-26.37411499	79.5	80.5	-0.0003061231691	47.70000076
482667.8	15.70455837	-78.9532547	36.56999969	-80.36038971	-4.738990307	47.70000076
483010	26.37460709	76.05675507	68.37000275	77.47756958	-21.85122299	84.27000427
483263.8	-71.7259903	36.54629517	104.9400024	73.10540771	-33.70236206	77.91000366
483695.4	76.05679321	-26.37451172	116.0699997	-11.02968121	-79.74080658	52.47000122
484718.8	20.32536507	-77.89177704	9.539999962	-80.5	0.0001020410637	19.07999992
484721.4	-32.26025772	73.75314331	47.70000076	71.7261734	36.5459404	87.45000458
484817.6	24.87622833	76.55992889	96.99000549	66.93314362	-44.72364426	108.1200027
484886.6	18.79214096	-78.27583313	90.63000488	-80.48448181	1.580614924	108.1200027
485385.8	-24.87584686	76.56005859	120.840004	63.21785736	-49.8372612	15.90000057
485723.6	15.70455837	-78.9532547	120.840004	-78.95320129	15.70485878	85.86000061
486568.4	52.2808342	61.21244812	50.88000107	72.42961884	-35.13117981	112.8899994
487082.4	-71.7259903	36.54629517	47.70000076	70.23578644	-39.33425903	7.950000286
487334.2	-70.23600006	-39.33388519	90.63000488	-49.83702469	63.21804428	74.73000336
488541.6	80.5	-0.0003061231691	17.48999977	26.37401009	-76.05696106	7.950000286
488822	-78.95323944	-15.70465851	39.75	68.63770294	42.06085587	39.75
488980.2	-63.21797562	49.8371048	34.97999954	66.04216003	-46.02915192	103.3499985
489902.8	-75.52437592	27.86249352	76.31999969	78.27585602	18.79202461	96.99000549
490253.4	-80.25185394	-6.315848351	108.1200027	74.96291351	29.33958435	27.03000069
490287	-63.2181015	-49.83695221	34.97999954	73.75327301	32.25996017	76.31999969
490365.6	-33.70208359	73.10553741	34.97999954	70.23608398	39.33372498	54.06000137
490421.2	6.315756321	-80.25186157	7.950000286	-37.94741058	70.99467468	50.88000107
490439.6	-35.13092041	72.42974854	23.85000038	66.04216003	-46.02915192	3.180000067
490439.8	78.95327759	15.70443916	55.65000153	-27.86259079	-75.5243454	55.65000153
491439.2	-58.02882385	-55.79341888	96.99000549	71.7261734	36.5459404	85.86000061
491446.4	-20.3255558	77.89173126	60.42000198	80.36036682	-4.739387989	124.0200043
491573.4	11.02988338	79.74078369	77.91000366	80.43792725	-3.160722494	108.1200027
492076.8	-77.89170837	20.32564926	116.0699997	76.56015015	24.87554932	42.93000031
492365	-4.739305496	-80.36036682	81.09000397	-54.64342117	59.11299515	108.1200027
492400.4	-3.16041255	80.43793488	63.60000229	1.580308914	-80.48448944	55.65000153
494244	79.74079132	-11.0297823	49.29000092	-1.580716848	-80.48447418	20.67000008
494769.6	55.79335022	-58.0288887	4.769999981	-79.74082184	11.02958965	77.91000366
495842	79.74079132	-11.0297823	7.950000286	-77.03372955	-23.36779976	42.93000031
496645.2	-12.59296417	79.50891113	85.86000061	53.47212982	-60.17459106	30.21000099
496782.8	73.10566711	33.70180893	39.75	9.46154213	-79.94203186	39.75
496802.6	74.96269226	-29.34015465	84.27000427	-18.7925396	-78.27573395	101.7600021
496816	51.06894684	62.22710419	34.97999954	73.75302124	-32.26052094	25.44000053
496917	-62.22730637	51.0687027	25.44000053	32.2606163	73.75298309	124.0200043
496930.8	79.94204712	9.461460114	81.09000397	-62.22742462	-51.06855392	87.45000458
497066.6	73.10566711	33.70180893	77.91000366	-21.85114288	-77.47759247	66.77999878
497440.2	35.13074112	-72.42983246	57.24000168	-58.02882385	-55.79341888	68.37000275
497486	-76.56008148	-24.8757534	54.06000137	18.79271889	78.27568817	82.68000031
498815.8	-35.13092041	72.42974854	108.1200027	32.2600708	-73.7532196	77.91000366
499068	78.27571869	-18.79261971	44.52000046	-72.42979431	-35.13082886	30.21000099
499391.6	62.22717285	-51.06887054	25.44000053	-36.54639816	-71.72594452	15.90000057
499413.8	42.06092834	-68.63766479	20.67000008	-71.72608185	-36.5461235	12.72000027
499847.6	11.02988338	79.74078369	19.07999992	70.99453735	-37.94766998	58.83000183
499972	66.93314362	-44.72364426	39.75	-59.11306763	-54.64334488	62.01000214
500051	-52.28068161	-61.21258545	120.840004	15.70513916	78.95314026	47.70000076
500422	-59.11292648	54.64350128	23.85000038	76.55996704	-24.87613297	122.4300003
500661.4	-73.10557556	-33.70199585	4.769999981	54.64371872	59.11272049	106.5299988
500661.4	68.63738251	-42.06137848	111.3000031	-59.11306763	-54.64334488	25.44000053
500824.6	24.8756485	-76.56011963	3.180000067	-80.25185394	-6.315848351	119.25
501784	42.06092834	-68.63766479	39.75	-65.1258316	47.31676102	122.4300003
501829.6	-44.72354507	-66.93321228	69.95999908	44.72372437	66.93309021	81.09000397
502822.2	-77.89170837	20.32564926	17.48999977	80.48448944	1.580187559	93.81000519
503641.2	-56.92206192	56.9221344	81.09000397	40.70573425	69.44992828	34.97999954
503983.2	61.21251678	-52.2807579	81.09000397	-33.70227432	-73.10544586	25.44000053
504111.2	80.43795013	3.160110712	92.22000122	-37.94758224	-70.99459076	84.27000427
504279.2	-58.02867889	55.79356766	79.5	60.17464828	53.47206879	100.1700058
504734	-4.739095688	80.36038208	85.86000061	40.70520782	-69.45024109	19.07999992
505033.8	-78.27575684	18.79244041	79.5	20.32595634	77.89162445	27.03000069
505151.2	37.94776154	70.99449158	31.80000114	52.2803688	-61.21284866	22.26000023
505184.8	-80.11238098	-7.890272141	20.67000008	32.2606163	73.75298309	117.6600037
505839	-80.43793488	3.160518408	4.769999981	56.92234802	56.92184448	19.07999992
505844	-11.02948475	79.74082947	27.03000069	64.1841507	-48.58646774	85.86000061
506028.6	-77.47762299	21.85103416	28.62000084	23.36829758	77.03358459	30.21000099
506191.4	3.160824299	80.43791962	95.40000153	48.58605957	-64.18445587	103.3499985
506445	21.85132027	77.47754669	25.44000053	48.58605957	-64.18445587	15.90000057
506449.8	-77.03372955	-23.36779976	119.25	-23.36789894	77.03370667	46.11000061
506452.6	80.5	-0.0003061231691	27.03000069	-17.25207329	-78.62961578	87.45000458
506459.8	73.10540771	-33.70236206	17.48999977	-59.11306763	-54.64334488	93.81000519
506460	49.83734131	63.21779251	95.40000153	67.79833984	-43.40085983	71.55000305
506476.6	-32.26044464	-73.75305939	17.48999977	-67.79845428	43.40068817	116.0699997
506478.8	-64.18427277	48.58630371	112.8899994	80.5	-0.0003061231691	34.97999954
507265.4	-80.48448181	-1.580410838	50.88000107	37.94776154	70.99449158	6.360000134
507890.8	-4.739305496	-80.36036682	25.44000053	-67.79845428	43.40068817	90.63000488
507976.2	-40.70555878	-69.4500351	27.03000069	-67.79845428	43.40068817	96.99000549
508249.8	-29.34004211	-74.96273804	47.70000076	-32.26025772	73.75314331	9.539999962
508612.2	51.06894684	62.22710419	30.21000099	66.93314362	-44.72364426	96.99000549
509869	-78.27581024	-18.79224205	23.85000038	-14.15159035	79.24634552	89.04000092
510162.4	53.47260284	60.17417145	49.29000092	-30.80618095	-74.37223053	23.85000038
511256	-9.461752892	79.94200897	6.360000134	80.43792725	-3.160722494	92.22000122
511326.8	58.02894592	55.79328918	6.360000134	-47.31684494	-65.12577057	58.83000183
511358.8	-80.25183868	6.316052437	11.13000011	37.94776154	70.99449158	87.45000458
512291	46.0287323	-66.04245758	28.62000084	-80.4379425	-3.16031456	101.7600021
512425.2	-66.93326569	44.72345734	49.29000092	52.2808342	61.21244812	66.77999878
513041.4	-59.11292648	54.64350128	92.22000122	80.43795013	3.160110712	55.65000153
513058.2	-47.31667709	65.12589264	85.86000061	80.11240387	7.890058994	85.86000061
513628.6	79.24628448	-14.15188885	71.55000305	-21.85114288	-77.47759247	96.99000549
513640.6	-26.37420845	76.0568924	36.56999969	9.46154213	-79.94203186	12.72000027
513808.4	-79.94200134	9.461855888	49.29000092	26.37460709	76.05675507	101.7600021
513834.4	51.06847763	-62.22749329	116.0699997	-78.95323944	-15.70465851	34.97999954
513999.6	-56.92206192	56.9221344	114.4800034	48.58654785	64.18408966	50.88000107
514479.6	-76.05685425	26.37430954	116.0699997	78.95316315	-15.70503998	85.86000061
514484.2	-77.89175415	-20.3254528	1.590000033	63.21823502	49.83678055	47.70000076
514801.6	6.316366673	80.2518158	14.31000042	68.63738251	-42.06137848	20.67000008
514915.8	-73.10549164	33.70217896	108.1200027	80.11234283	-7.890668392	82.68000031
515002.8	-67.7985611	-43.4005127	68.37000275	-0	80.5	103.3499985
515888.8	-17.25187302	78.62965393	42.93000031	36.54603195	-71.72612762	96.99000549
515888.8	-39.33398438	70.23594666	63.60000229	36.54603195	-71.72612762	96.99000549
515888.8	-39.33398438	70.23594666	63.60000229	40.70520782	-69.45024109	89.04000092
516068	-58.02867889	55.79356766	82.68000031	44.72372437	66.93309021	119.25
516862	80.43792725	-3.160722494	4.769999981	-12.59316254	-79.50888062	109.7099991
517365.2	-52.28053284	61.21270752	57.24000168	54.64326859	-59.11313629	69.95999908
517683.6	80.2518692	6.315654755	28.62000084	26.37401009	-76.05696106	117.6600037
517717	78.27585602	18.79202461	66.77999878	-49.83719254	-63.21790695	23.85000038
517767.8	71.7261734	36.5459404	109.7099991	39.33379745	-70.23604584	87.45000458
517786.4	71.72589874	-36.54648972	127.2000046	-78.27581024	-18.79224205	119.25
517887.2	52.2808342	61.21244812	79.5	-0.0002040821273	-80.5	3.180000067
518390.6	80.2518158	-6.316265106	46.11000061	-47.31684494	-65.12577057	42.93000031
518692.6	-70.99462891	37.94750214	109.7099991	76.05699158	26.37393379	68.37000275
518793	-20.32575798	-77.89167786	15.90000057	-77.47762299	21.85103416	65.19000244
519025.6	56.92234802	56.92184448	20.67000008	-9.461948395	-79.94198608	68.37000275
519566	-65.1258316	47.31676102	58.83000183	79.24639893	14.15128517	17.48999977
519613.4	-80.48448181	-1.580410838	27.03000069	-12.59296417	79.50891113	22.26000023
519781.2	-69.45018768	-40.70529556	39.75	-42.06110382	68.63755035	49.29000092
519866.8	-69.45018768	-40.70529556	106.5299988	62.22755432	51.06839371	6.360000134
520069.6	-29.34004211	-74.96273804	81.09000397	18.79271889	78.27568817	39.75
520271	79.24639893	14.15128517	85.86000061	-54.64356995	-59.11285782	74.73000336
520472.2	-36.54620743	71.7260437	15.90000057	74.96269226	-29.34015465	74.73000336
520605	-14.15178776	-79.24630737	77.91000366	-37.94741058	70.99467468	76.31999969
520669.8	-20.32575798	-77.89167786	108.1200027	-14.15159035	79.24634552	125.6100006
520707.2	43.40094757	67.79828644	41.34000015	-29.34004211	-74.96273804	49.29000092
520821.4	60.17464828	53.47206879	33.38999939	7.890161037	-80.11239624	49.29000092
520888.4	-51.0686264	62.2273674	84.27000427	65.12608337	47.31641769	76.31999969
520986.8	-23.36810303	-77.033638	84.27000427	17.25227356	78.62957001	117.6600037
521087.4	64.1841507	-48.58646774	82.68000031	-73.10557556	-33.70199585	122.4300003
521317.2	70.99482727	37.94713211	96.99000549	-29.34004211	-74.96273804	1.590000033
521374.4	55.79380417	58.02845383	42.93000031	48.58605957	-64.18445587	79.5
521590.8	65.12571716	-47.3169136	108.1200027	-32.26044464	-73.75305939	66.77999878
521593	-79.94200134	9.461855888	9.539999962	65.12608337	47.31641769	119.25
521947.2	-67.79845428	43.40068817	87.45000458	42.0614624	68.6373291	6.360000134
523356.4	70.23578644	-39.33425903	11.13000011	-67.7985611	-43.4005127	30.21000099
523416.4	-78.62963104	17.25197411	85.86000061	80.36036682	-4.739387989	84.27000427
523692.2	-4.739095688	80.36038208	12.72000027	78.27585602	18.79202461	15.90000057
523793.8	-27.86240387	75.52440643	9.539999962	80.36040497	4.738777161	41.34000015
523841.2	63.21823502	49.83678055	65.19000244	-49.83719254	-63.21790695	106.5299988
524006.8	-18.7925396	-78.27573395	116.0699997	-59.11292648	54.64350128	23.85000038
524265.2	78.27585602	18.79202461	71.55000305	-51.06878662	-62.22723389	81.09000397
524799.4	-69.45008087	40.70548248	117.6600037	76.05699158	26.37393379	93.81000519
525204.8	-77.47762299	21.85103416	54.06000137	79.94197083	-9.462068558	49.29000092
525679.2	65.12571716	-47.3169136	9.539999962	-67.7985611	-43.4005127	117.6600037
525720.2	-48.5862236	64.1843338	125.6100006	47.31651688	-65.12600708	114.4800034
525738.8	27.86220741	-75.52448273	84.27000427	-76.05692291	-26.37411499	65.19000244
525832.2	68.63770294	42.06085587	6.360000134	43.40042877	-67.79862213	73.13999939
526033.6	62.22755432	51.06839371	106.5299988	4.7388978	-80.36038971	34.97999954
526042	-79.50889587	12.59306145	15.90000057	76.05679321	-26.37451172	124.0200043
526242.2	-64.18439484	-48.58613968	109.7099991	-36.54620743	71.7260437	71.55000305
526973	79.74079132	-11.0297823	125.6100006	-77.47767639	-21.85083771	42.93000031
527404.2	-24.87603378	-76.55999756	4.769999981	-29.33985138	74.96281433	90.63000488
527886.6	26.37460709	76.05675507	109.7099991	30.80580521	-74.37239075	65.19000244
527886.6	26.37460709	76.05675507	109.7099991	24.8756485	-76.56011963	58.83000183
528221.8	-11.02948475	79.74082947	50.88000107	78.27571869	-18.79261971	28.62000084
528289	56.92191696	-56.92227554	55.65000153	-77.03372955	-23.36779976	39.75
528511.6	-67.7985611	-43.4005127	98.58000183	18.79271889	78.27568817	122.4300003
529867.4	-76.56002045	24.87594795	46.11000061	78.6297226	17.25157547	9.539999962
529881	-24.87584686	76.56005859	104.9400024	54.64326859	-59.11313629	95.40000153
529897	-69.45008087	40.70548248	54.06000137	32.2606163	73.75298309	106.5299988
530652.6	39.33434677	70.23574066	93.81000519	-18.7925396	-78.27573395	60.42000198
531275.4	-11.02968121	-79.74080658	100.1700058	-66.93326569	44.72345734	11.13000011
531574.8	-80.25183868	6.316052437	100.1700058	75.52452087	27.86211014	116.0699997
531846	23.36829758	77.03358459	103.3499985	74.96269226	-29.34015465	100.1700058
531879.6	11.02988338	79.74078369	3.180000067	24.8756485	-76.56011963	36.56999969
533087.2	9.46154213	-79.94203186	82.68000031	-79.74084473	-11.02938747	77.91000366
533590.8	33.70190048	-73.10562134	90.63000488	-77.47767639	-21.85083771	57.24000168
533691.2	-21.8509388	77.47764587	23.85000038	74.96269226	-29.34015465	57.24000168
534076.2	51.06894684	62.22710419	28.62000084	-12.59316254	-79.50888062	1.590000033
535069.6	21.85074997	-77.47770691	20.67000008	-80.5	0.0001020410637	15.90000057
535284.2	-48.5862236	64.1843338	62.01000214	80.36036682	-4.739387989	120.840004
535571.4	78.27571869	-18.79261971	46.11000061	-70.99472809	-37.9473114	122.4300003
535618.8	-79.24636078	-14.15148735	84.27000427	-21.8509388	77.47764587	85.86000061
536141.8	40.70520782	-69.45024109	114.4800034	-63.21797562	49.8371048	9.539999962
536984.2	-62.22742462	-51.06855392	92.22000122	73.75327301	32.25996017	7.950000286
537013.4	-9.461752892	79.94200897	111.3000031	77.89164734	-20.32585907	15.90000057
537464.2	-27.86240387	75.52440643	111.3000031	61.21251678	-52.2807579	25.44000053
537986.2	-62.22742462	-51.06855392	111.3000031	14.15198994	79.24626923	11.13000011
538236.2	-76.05685425	26.37430954	38.15999985	36.54657745	71.72584534	55.65000153
539426.4	-70.99462891	37.94750214	44.52000046	43.40094757	67.79828644	34.97999954
540618.4	24.8756485	-76.56011963	54.06000137	-77.03372955	-23.36779976	101.7600021
541442.4	66.93314362	-44.72364426	124.0200043	-80.25183868	6.316052437	116.0699997
541462.2	-70.23600006	-39.33388519	106.5299988	67.79867554	43.40034485	22.26000023
541468.4	75.52452087	27.86211014	77.91000366	18.79214096	-78.27583313	69.95999908
541656.2	17.25167656	-78.62969971	44.52000046	-76.05685425	26.37430954	22.26000023
542281.2	-20.3255558	77.89173126	103.3499985	59.11278915	-54.64365005	104.9400024
543020.6	-40.70555878	-69.4500351	114.4800034	9.462169647	79.9419632	42.93000031
543055.4	63.21823502	49.83678055	28.62000084	-26.37439537	-76.05683136	108.1200027
543067.8	11.02927685	-79.74085999	42.93000031	-33.70208359	73.10553741	66.77999878
543135.2	18.79271889	78.27568817	27.03000069	66.04216003	-46.02915192	112.8899994
543188.6	-80.11235809	7.890475273	6.360000134	78.95316315	-15.70503998	41.34000015
543381	-17.25187302	78.62965393	20.67000008	80.5	-0.0003061231691	71.55000305
543437.2	78.27585602	18.79202461	14.31000042	24.8756485	-76.56011963	28.62000084
543571.8	-6.315952301	80.25184631	74.73000336	80.48447418	-1.580799818	38.15999985
544363	-77.89170837	20.32564926	12.72000027	64.18451691	48.58597946	31.80000114
544381.4	-15.70475769	78.95321655	77.91000366	75.52430725	-27.86268425	41.34000015
544862	21.85132027	77.47754669	112.8899994	69.44998169	-40.70565033	98.58000183
545260	48.58605957	-64.18445587	84.27000427	-80.43793488	3.160518408	14.31000042
546429.6	-11.02948475	79.74082947	57.24000168	18.79214096	-78.27583313	1.590000033
546770	70.99482727	37.94713211	95.40000153	-1.580716848	-80.48447418	73.13999939
546993.6	61.21251678	-52.2807579	111.3000031	-80.43793488	3.160518408	62.01000214
547618.8	18.79271889	78.27568817	68.37000275	80.43792725	-3.160722494	112.8899994
547784.2	-54.64342117	59.11299515	92.22000122	79.94197083	-9.462068558	98.58000183
547799.2	4.739490032	80.36035919	50.88000107	1.580308914	-80.48448944	22.26000023
548577.2	-69.45018768	-40.70529556	79.5	67.79867554	43.40034485	82.68000031
548720.8	-78.95323944	-15.70465851	111.3000031	77.89180756	20.32526588	65.19000244
548738.8	-53.472435	-60.17432022	17.48999977	-17.25187302	78.62965393	7.950000286
549242.4	-80.5	0.0001020410637	33.38999939	24.87622833	76.55992889	119.25
549838.4	-76.05692291	-26.37411499	44.52000046	36.54657745	71.72584534	69.95999908
549969.8	-76.05692291	-26.37411499	103.3499985	46.02923203	66.04210663	104.9400024
550013.8	43.40042877	-67.79862213	108.1200027	-70.23589325	39.33407211	49.29000092
550447.4	77.03379059	23.36761475	39.75	23.36771202	-77.03376007	15.90000057
550483.2	-64.18439484	-48.58613968	127.2000046	4.739490032	80.36035919	98.58000183
550484	-0.0002040821273	-80.5	116.0699997	-65.1258316	47.31676102	68.37000275
550602.8	-62.22730637	51.0687027	58.83000183	73.75327301	32.25996017	38.15999985
552851	-79.24632263	14.15168762	7.950000286	70.99482727	37.94713211	96.99000549
553436.6	-56.92220688	-56.92198944	44.52000046	44.72372437	66.93309021	11.13000011
553857.6	-71.7259903	36.54629517	33.38999939	60.17425537	-53.47251129	15.90000057
554025.4	-79.24636078	-14.15148735	114.4800034	64.18451691	48.58597946	22.26000023
554058.8	3.160212517	-80.4379425	54.06000137	-52.28053284	61.21270752	12.72000027
554214.2	-15.70495796	-78.95317841	11.13000011	-80.11235809	7.890475273	47.70000076
554219	4.7388978	-80.36038971	87.45000458	-55.79349899	58.02875137	19.07999992
554241.4	-74.37226868	30.80608749	124.0200043	66.04251099	46.02864838	52.47000122
554677.6	-80.25185394	-6.315848351	112.8899994	1.580901742	80.48447418	15.90000057
554830.6	-37.94741058	70.99467468	109.7099991	78.27571869	-18.79261971	74.73000336
554879.4	-67.79845428	43.40068817	65.19000244	76.56015015	24.87554932	38.15999985
555449.8	35.13127136	72.42958069	20.67000008	66.93314362	-44.72364426	74.73000336
555469.4	79.94204712	9.461460114	57.24000168	-59.11306763	-54.64334488	39.75
555604.8	44.72372437	66.93309021	14.31000042	-20.32575798	-77.89167786	38.15999985
555684.2	-55.79349899	58.02875137	124.0200043	72.42988586	35.13063049	82.68000031
555684.8	-78.27575684	18.79244041	109.7099991	75.52452087	27.86211014	79.5
556288.6	66.93314362	-44.72364426	27.03000069	-79.50892639	-12.59286022	58.83000183
556840.8	60.17464828	53.47206879	108.1200027	43.40042877	-67.79862213	17.48999977
557059.8	-43.40060043	67.79850769	6.360000134	62.22755432	51.06839371	109.7099991
557066.4	29.34024811	74.96265411	77.91000366	29.33966064	-74.96289062	49.29000092
557113.6	-52.28053284	61.21270752	33.38999939	30.80580521	-74.37239075	109.7099991
557339.6	80.11240387	7.890058994	96.99000549	-35.13110733	-72.42965698	3.180000067
557463	-23.36810303	-77.033638	124.0200043	-0	80.5	6.360000134
557682.6	-70.23589325	39.33407211	3.180000067	72.42988586	35.13063049	104.9400024
558121.2	24.8756485	-76.56011963	66.77999878	-78.95323944	-15.70465851	85.86000061
558871.6	30.80580521	-74.37239075	11.13000011	-68.63749695	42.06118774	85.86000061
558887.6	-79.94202423	-9.461653709	46.11000061	78.27585602	18.79202461	30.21000099
558890.8	-80.5	0.0001020410637	96.99000549	73.75327301	32.25996017	1.590000033
558891.8	79.50895691	12.59267712	22.26000023	-64.18439484	-48.58613968	92.22000122
559006	78.6297226	17.25157547	25.44000053	17.25167656	-78.62969971	69.95999908
559609.8	76.05679321	-26.37451172	57.24000168	-23.36810303	-77.033638	11.13000011
559677	55.79380417	58.02845383	108.1200027	-20.32575798	-77.89167786	69.95999908
560531.6	-70.23600006	-39.33388519	27.03000069	-36.54620743	71.7260437	125.6100006
560885.6	-42.06110382	68.63755035	69.95999908	74.37219238	-30.80627441	71.55000305
561030.4	-27.86259079	-75.5243454	120.840004	-60.17438507	53.47236252	69.95999908
561274.2	-79.94200134	9.461855888	76.31999969	78.95316315	-15.70503998	31.80000114
561321.2	-21.8509388	77.47764587	3.180000067	7.890161037	-80.11239624	60.42000198
561643.4	47.31651688	-65.12600708	58.83000183	-75.52444458	-27.86230278	22.26000023
561791	-52.28068161	-61.21258545	119.25	6.316366673	80.2518158	92.22000122
561840.2	-60.1745224	-53.4722023	36.56999969	-32.26025772	73.75314331	14.31000042
562026.4	29.34024811	74.96265411	3.180000067	78.6295929	-17.25217438	33.38999939
562026.4	-74.3723526	-30.80589867	71.55000305	29.34024811	74.96265411	3.180000067
562171.4	76.56015015	24.87554932	65.19000244	-47.31684494	-65.12577057	17.48999977
562452	54.64326859	-59.11313629	63.60000229	-70.23589325	39.33407211	7.950000286
562459.8	-64.18427277	48.58630371	30.21000099	70.23608398	39.33372498	52.47000122
563335	78.95327759	15.70443916	100.1700058	-70.99472809	-37.9473114	3.180000067
563440.4	-62.22742462	-51.06855392	36.56999969	-44.7233696	66.93332672	82.68000031
563588.4	78.6295929	-17.25217438	106.5299988	-55.79364014	-58.02860641	3.180000067
563623.2	-46.02890015	66.04233551	38.15999985	77.89164734	-20.32585907	101.7600021
563670	67.79833984	-43.40085983	90.63000488	-80.25183868	6.316052437	31.80000114
563815.4	-54.64342117	59.11299515	92.22000122	62.22755432	51.06839371	92.22000122
564073.2	-0	80.5	44.52000046	77.89180756	20.32526588	11.13000011
564251.6	66.93314362	-44.72364426	46.11000061	-70.23600006	-39.33388519	44.52000046
565281	71.7261734	36.5459404	116.0699997	-0.0002040821273	-80.5	119.25
565717.2	32.2606163	73.75298309	69.95999908	6.315756321	-80.25186157	87.45000458
566004.2	-15.70475769	78.95321655	14.31000042	6.315756321	-80.25186157	93.81000519
566004.4	-26.37420845	76.0568924	4.769999981	4.7388978	-80.36038971	7.950000286
566273.8	-20.3255558	77.89173126	30.21000099	79.50885773	-12.5932827	17.48999977
566375.6	36.54603195	-71.72612762	124.0200043	-76.56002045	24.87594795	117.6600037
566440.6	80.43795013	3.160110712	92.22000122	-46.02906799	-66.04222107	1.590000033
566441.6	-77.47762299	21.85103416	39.75	60.17464828	53.47206879	122.4300003
566541.2	-55.79364014	-58.02860641	15.90000057	-70.23589325	39.33407211	84.27000427
567212.2	-27.86240387	75.52440643	19.07999992	78.27585602	18.79202461	19.07999992
567640.6	-9.461948395	-79.94198608	22.26000023	-74.37226868	30.80608749	62.01000214
567682	-73.10557556	-33.70199585	6.360000134	4.739490032	80.36035919	9.539999962
567682	-69.45008087	40.70548248	7.950000286	63.21785736	-49.8372612	49.29000092
567753.6	-68.63761139	-42.06101227	92.22000122	-32.26025772	73.75314331	74.73000336
567864.2	77.89180756	20.32526588	116.0699997	-12.59316254	-79.50888062	46.11000061
568326.8	-42.06127548	-68.63744354	39.75	46.02923203	66.04210663	39.75
568580.2	-4.739305496	-80.36036682	66.77999878	15.70513916	78.95314026	25.44000053
569942.4	-58.02867889	55.79356766	73.13999939	66.93348694	44.72313309	22.26000023
569997.2	24.8756485	-76.56011963	106.5299988	-44.7233696	66.93332672	73.13999939
570035.2	-6.315952301	80.25184631	11.13000011	69.44998169	-40.70565033	33.38999939
570295.8	29.33966064	-74.96289062	119.25	-61.21264267	52.28060913	103.3499985
570414.4	-14.15159035	79.24634552	9.539999962	80.43795013	3.160110712	14.31000042
571217.6	-39.33415222	-70.23584747	44.52000046	-6.315952301	80.25184631	11.13000011
572044	-75.52444458	-27.86230278	69.95999908	-14.15159035	79.24634552	120.840004
572211.8	-32.26025772	73.75314331	14.31000042	70.99453735	-37.94766998	122.4300003
572400.8	-51.06878662	-62.22723389	79.5	-56.92206192	56.9221344	57.24000168
572480.2	-74.96277618	29.33994484	69.95999908	74.96291351	29.33958435	111.3000031
573181.4	67.79867554	43.40034485	34.97999954	46.0287323	-66.04245758	17.48999977
573568.4	37.94721985	-70.99478149	55.65000153	-69.45018768	-40.70529556	27.03000069
573602	53.47260284	60.17417145	20.67000008	39.33379745	-70.23604584	117.6600037
573775.2	80.11240387	7.890058994	95.40000153	-49.83719254	-63.21790695	58.83000183
574206	15.70455837	-78.9532547	3.180000067	-70.99462891	37.94750214	114.4800034
574464.4	53.47260284	60.17417145	81.09000397	3.160212517	-80.4379425	52.47000122
574575.4	79.24639893	14.15128517	52.47000122	29.33966064	-74.96289062	57.24000168
574862.6	7.890161037	-80.11239624	127.2000046	-71.7259903	36.54629517	42.93000031
575097.4	-51.0686264	62.2273674	77.91000366	65.12608337	47.31641769	7.950000286
575367.2	49.83734131	63.21779251	100.1700058	48.58605957	-64.18445587	19.07999992
575368	-17.25207329	-78.62961578	69.95999908	-46.02890015	66.04233551	3.180000067
575533.6	-79.94200134	9.461855888	27.03000069	80.48448944	1.580187559	116.0699997
575646.8	78.95316315	-15.70503998	46.11000061	-21.85114288	-77.47759247	103.3499985
576150	-75.52437592	27.86249352	117.6600037	4.739490032	80.36035919	55.65000153
577043.6	48.58654785	64.18408966	17.48999977	-20.32575798	-77.89167786	34.97999954
577647.6	-32.26044464	-73.75305939	65.19000244	-7.89037323	80.11237335	104.9400024
577688.4	-79.74084473	-11.02938747	120.840004	76.56015015	24.87554932	57.24000168
577774	80.43795013	3.160110712	81.09000397	-58.02882385	-55.79341888	54.06000137
577830.2	71.72589874	-36.54648972	124.0200043	-36.54639816	-71.72594452	9.539999962
578248	-80.48448181	-1.580410838	71.55000305	-15.70475769	78.95321655	34.97999954
578266	-53.47228622	60.17444992	66.77999878	77.03361511	-23.3682003	36.56999969
578453	-49.83719254	-63.21790695	103.3499985	-66.0422821	46.02898407	127.2000046
578594.4	-47.31684494	-65.12577057	11.13000011	43.40094757	67.79828644	11.13000011
579694.4	47.31651688	-65.12600708	116.0699997	-79.50892639	-12.59286022	6.360000134
579892.2	-74.96277618	29.33994484	100.1700058	80.36040497	4.738777161	49.29000092
580588.2	64.1841507	-48.58646774	77.91000366	-79.94202423	-9.461653709	27.03000069
580648.6	-24.87584686	76.56005859	22.26000023	47.31651688	-65.12600708	93.81000519
581407.8	-47.31667709	65.12589264	66.77999878	69.45029449	40.70512009	55.65000153
581621.6	-43.40060043	67.79850769	109.7099991	43.40042877	-67.79862213	36.56999969
582327	-21.8509388	77.47764587	31.80000114	42.06092834	-68.63766479	28.62000084
583049.8	-78.27575684	18.79244041	93.81000519	3.160824299	80.43791962	98.58000183
583454.6	-66.0422821	46.02898407	27.03000069	56.92191696	-56.92227554	77.91000366
583869.6	-76.05685425	26.37430954	92.22000122	15.70513916	78.95314026	95.40000153
585279.8	-74.96277618	29.33994484	44.52000046	24.87622833	76.55992889	109.7099991
585668.4	18.79214096	-78.27583313	98.58000183	-64.18427277	48.58630371	106.5299988
585681.6	-33.70208359	73.10553741	46.11000061	75.52452087	27.86211014	57.24000168
585898.2	-74.3723526	-30.80589867	103.3499985	51.06894684	62.22710419	50.88000107
586249.8	46.02923203	66.04210663	22.26000023	66.04216003	-46.02915192	93.81000519
586373	62.22717285	-51.06887054	106.5299988	-53.472435	-60.17432022	25.44000053
586990	49.83687592	-63.21816254	38.15999985	-76.56008148	-24.8757534	69.95999908
587359.4	-78.27575684	18.79244041	49.29000092	78.27571869	-18.79261971	25.44000053
587592	77.03361511	-23.3682003	93.81000519	-4.739305496	-80.36036682	14.31000042
587881.8	-32.26025772	73.75314331	89.04000092	55.79335022	-58.0288887	3.180000067
588433	-49.83719254	-63.21790695	106.5299988	-73.10549164	33.70217896	125.6100006
588699.4	-47.31684494	-65.12577057	7.950000286	-69.45008087	40.70548248	124.0200043
588701.4	-35.13110733	-72.42965698	46.11000061	-6.315952301	80.25184631	52.47000122
588740.6	-56.92220688	-56.92198944	28.62000084	-15.70475769	78.95321655	34.97999954
588828.6	29.34024811	74.96265411	89.04000092	15.70455837	-78.9532547	6.360000134
589595	79.50895691	12.59267712	57.24000168	4.7388978	-80.36038971	49.29000092
590428	60.17425537	-53.47251129	71.55000305	-39.33415222	-70.23584747	117.6600037
590431.8	80.36036682	-4.739387989	41.34000015	-14.15178776	-79.24630737	42.93000031
591124.2	66.93314362	-44.72364426	39.75	-62.22742462	-51.06855392	103.3499985
591136.4	17.25167656	-78.62969971	33.38999939	-35.13092041	72.42974854	19.07999992
591438.6	-73.10549164	33.70217896	76.31999969	48.58654785	64.18408966	71.55000305
592224.6	64.18451691	48.58597946	3.180000067	12.59275913	-79.50894928	41.34000015
592258	-6.315952301	80.25184631	27.03000069	72.42961884	-35.13117981	111.3000031
592842.2	-15.70495796	-78.95317841	34.97999954	-11.02948475	79.74082947	62.01000214
592877.4	-79.94202423	-9.461653709	74.73000336	56.92234802	56.92184448	101.7600021
593045.2	-76.56002045	24.87594795	47.70000076	12.59338284	79.50884247	65.19000244
593980.6	77.47756958	-21.85122299	41.34000015	-20.32575798	-77.89167786	63.60000229
594693.4	-53.47228622	60.17444992	104.9400024	76.56015015	24.87554932	71.55000305
594806.2	63.21785736	-49.8372612	124.0200043	-71.72608185	-36.5461235	116.0699997
594828.8	4.739490032	80.36035919	22.26000023	43.40042877	-67.79862213	87.45000458
595208.8	-78.95320129	15.70485878	74.73000336	78.95316315	-15.70503998	34.97999954
596688.4	-39.33415222	-70.23584747	124.0200043	-53.47228622	60.17444992	104.9400024
597415.4	-73.75318146	-32.26016617	20.67000008	-43.40060043	67.79850769	38.15999985
597457	48.58654785	64.18408966	30.21000099	43.40042877	-67.79862213	119.25
597537.4	15.70513916	78.95314026	44.52000046	78.6295929	-17.25217438	122.4300003
597541.4	15.70513916	78.95314026	44.52000046	78.6295929	-17.25217438	77.91000366
597541.4	17.25227356	78.62957001	31.80000114	78.6295929	-17.25217438	77.91000366
597541.4	-79.50889587	12.59306145	25.44000053	15.70513916	78.95314026	44.52000046
597541.4	-79.50889587	12.59306145	25.44000053	17.25227356	78.62957001	31.80000114
597545.4	-70.23589325	39.33407211	69.95999908	78.6295929	-17.25217438	122.4300003
597545.4	-70.23589325	39.33407211	69.95999908	78.6295929	-17.25217438	77.91000366
597545.4	-79.50889587	12.59306145	25.44000053	78.6295929	-17.25217438	122.4300003
597545.4	-79.50889587	12.59306145	25.44000053	78.6295929	-17.25217438	77.91000366
597675.6	-26.37420845	76.0568924	98.58000183	46.0287323	-66.04245758	9.539999962
598264.2	78.6297226	17.25157547	55.65000153	-20.32575798	-77.89167786	4.769999981
598279.6	64.1841507	-48.58646774	14.31000042	-42.06127548	-68.63744354	46.11000061
598297.8	-48.5862236	64.1843338	22.26000023	78.95327759	15.70443916	14.31000042
598376.2	-78.27575684	18.79244041	101.7600021	74.37242889	30.80570793	119.25
598452.6	-62.22742462	-51.06855392	52.47000122	68.63770294	42.06085587	12.72000027
598452.6	-73.10549164	33.70217896	25.44000053	77.47756958	-21.85122299	36.56999969
599176.2	-73.10557556	-33.70199585	96.99000549	53.47260284	60.17417145	117.6600037
599438.8	-44.72354507	-66.93321228	119.25	55.79380417	58.02845383	90.63000488
599460	15.70513916	78.95314026	52.47000122	32.2600708	-73.7532196	85.86000061
599478.2	80.11240387	7.890058994	31.80000114	-29.34004211	-74.96273804	58.83000183
600330.4	-7.890566826	-80.11235046	17.48999977	-11.02948475	79.74082947	89.04000092
600378.4	-21.85114288	-77.47759247	106.5299988	17.25227356	78.62957001	33.38999939
600498.2	70.99482727	37.94713211	31.80000114	51.06847763	-62.22749329	27.03000069
600968	18.79214096	-78.27583313	66.77999878	-77.89175415	-20.3254528	109.7099991
600968	24.8756485	-76.56011963	50.88000107	-77.89175415	-20.3254528	109.7099991
601970.6	-21.85114288	-77.47759247	117.6600037	-80.36037445	4.739193916	65.19000244
602022.6	-77.03372955	-23.36779976	62.01000214	-9.461752892	79.94200897	125.6100006
602365	43.40094757	67.79828644	77.91000366	46.0287323	-66.04245758	62.01000214
602444.4	-76.05692291	-26.37411499	44.52000046	80.5	-0.0003061231691	15.90000057
602681	77.47756958	-21.85122299	14.31000042	-17.25207329	-78.62961578	47.70000076
602847	-12.59316254	-79.50888062	30.21000099	-14.15159035	79.24634552	27.03000069
603122.6	-76.56008148	-24.8757534	49.29000092	33.70245743	73.10536957	17.48999977
603283.2	70.23608398	39.33372498	106.5299988	14.15138626	-79.24637604	114.4800034
603484.6	-30.80618095	-74.37223053	87.45000458	-79.50889587	12.59306145	44.52000046
604201.4	51.06894684	62.22710419	85.86000061	9.46154213	-79.94203186	58.83000183
604491.2	53.47260284	60.17417145	90.63000488	-9.461948395	-79.94198608	55.65000153
604512.4	-46.02890015	66.04233551	31.80000114	74.96291351	29.33958435	17.48999977
604587.8	79.74079132	-11.0297823	106.5299988	-4.739305496	-80.36036682	38.15999985
604994.4	-70.23600006	-39.33388519	23.85000038	15.70513916	78.95314026	46.11000061
605014.6	-60.1745224	-53.4722023	28.62000084	-54.64342117	59.11299515	89.04000092
605063	-46.02890015	66.04233551	60.42000198	44.72320175	-66.93343353	76.31999969
605847.4	36.54657745	71.72584534	106.5299988	66.04216003	-46.02915192	89.04000092
606692.4	-39.33398438	70.23594666	73.13999939	58.02894592	55.79328918	44.52000046
607009	76.05679321	-26.37451172	114.4800034	-17.25207329	-78.62961578	54.06000137
607196.8	69.45029449	40.70512009	119.25	-44.72354507	-66.93321228	76.31999969
607961.4	-29.33985138	74.96281433	30.21000099	21.85074997	-77.47770691	65.19000244
608921.6	74.37219238	-30.80627441	33.38999939	-42.06127548	-68.63744354	90.63000488
608968	-80.4379425	-3.16031456	87.45000458	77.03379059	23.36761475	57.24000168
609490.8	21.85132027	77.47754669	96.99000549	80.2518158	-6.316265106	65.19000244
609706.2	-18.79233742	78.27577972	41.34000015	33.70190048	-73.10562134	95.40000153
609875.4	80.36040497	4.738777161	52.47000122	-32.26044464	-73.75305939	28.62000084
610465.6	74.96291351	29.33958435	90.63000488	-69.45018768	-40.70529556	22.26000023
610895.8	70.23608398	39.33372498	77.91000366	39.33379745	-70.23604584	25.44000053
612042.6	14.15138626	-79.24637604	66.77999878	-79.24636078	-14.15148735	49.29000092
612055	76.56015015	24.87554932	71.55000305	20.32536507	-77.89177704	15.90000057
612987.6	72.42988586	35.13063049	7.950000286	-20.32575798	-77.89167786	25.44000053
613395.2	-79.50889587	12.59306145	106.5299988	21.85132027	77.47754669	6.360000134
613418.4	27.86277962	75.5242691	106.5299988	48.58605957	-64.18445587	50.88000107
613852.8	-12.59296417	79.50891113	85.86000061	49.83687592	-63.21816254	47.70000076
614437.6	26.37460709	76.05675507	46.11000061	70.99453735	-37.94766998	68.37000275
614504.4	-67.79845428	43.40068817	96.99000549	39.33434677	70.23574066	81.09000397
614553.2	70.23578644	-39.33425903	52.47000122	-44.72354507	-66.93321228	125.6100006
614616.4	39.33379745	-70.23604584	71.55000305	-79.24636078	-14.15148735	52.47000122
614860.8	32.2606163	73.75298309	93.81000519	49.83687592	-63.21816254	14.31000042
614861.2	33.70245743	73.10536957	101.7600021	49.83687592	-63.21816254	14.31000042
615068	-12.59296417	79.50891113	85.86000061	77.89180756	20.32526588	109.7099991
615678.8	-7.890566826	-80.11235046	57.24000168	-44.7233696	66.93332672	69.95999908
616549.4	78.6297226	17.25157547	44.52000046	-29.34004211	-74.96273804	50.88000107
616652	-70.23589325	39.33407211	17.48999977	63.21785736	-49.8372612	111.3000031
617021	-58.02882385	-55.79341888	20.67000008	46.02923203	66.04210663	60.42000198
617651.8	78.6297226	17.25157547	74.73000336	-20.32575798	-77.89167786	81.09000397
617879.4	77.89180756	20.32526588	50.88000107	-18.7925396	-78.27573395	33.38999939
618027.8	75.52452087	27.86211014	33.38999939	26.37401009	-76.05696106	57.24000168
618068.4	-32.26025772	73.75314331	7.950000286	63.21785736	-49.8372612	4.769999981
618183	-79.50889587	12.59306145	33.38999939	23.36829758	77.03358459	49.29000092
619290.4	-36.54620743	71.7260437	100.1700058	66.04216003	-46.02915192	81.09000397
619470.2	72.42961884	-35.13117981	44.52000046	-67.7985611	-43.4005127	3.180000067
619485.6	15.70455837	-78.9532547	47.70000076	-79.24636078	-14.15148735	25.44000053
620743.6	-53.47228622	60.17444992	114.4800034	56.92191696	-56.92227554	73.13999939
620766.8	6.315756321	-80.25186157	74.73000336	-75.52437592	27.86249352	28.62000084
620879.8	44.72320175	-66.93343353	50.88000107	-78.95323944	-15.70465851	49.29000092
621087.2	-3.160620451	-80.43792725	42.93000031	-73.75309753	32.26035309	119.25
621953.2	-78.95323944	-15.70465851	84.27000427	14.15198994	79.24626923	98.58000183
622075	-60.1745224	-53.4722023	117.6600037	-20.3255558	77.89173126	101.7600021
622257.2	-46.02890015	66.04233551	82.68000031	69.44998169	-40.70565033	27.03000069
622591	-77.89175415	-20.3254528	44.52000046	24.87622833	76.55992889	42.93000031
624671.6	-61.21278	-52.28045273	47.70000076	15.70513916	78.95314026	7.950000286
626114.2	26.37401009	-76.05696106	87.45000458	-60.17438507	53.47236252	98.58000183
626183	48.58654785	64.18408966	89.04000092	7.890161037	-80.11239624	114.4800034
626804.8	-77.47762299	21.85103416	12.72000027	76.55996704	-24.87613297	87.45000458
627221.6	36.54657745	71.72584534	50.88000107	49.83687592	-63.21816254	95.40000153
627236.6	70.99482727	37.94713211	42.93000031	11.02927685	-79.74085999	17.48999977
627255	65.12571716	-47.3169136	93.81000519	-79.94200134	9.461855888	89.04000092
627489.4	-39.33415222	-70.23584747	96.99000549	24.87622833	76.55992889	4.769999981
627538.4	51.06894684	62.22710419	79.5	47.31651688	-65.12600708	112.8899994
628613.8	-56.92206192	56.9221344	125.6100006	35.13127136	72.42958069	11.13000011
628650.4	4.7388978	-80.36038971	63.60000229	-72.42971039	35.13100433	60.42000198
628663.8	-47.31684494	-65.12577057	62.01000214	49.83734131	63.21779251	73.13999939
628731.4	35.13074112	-72.42983246	20.67000008	-62.22730637	51.0687027	17.48999977
629759	65.12571716	-47.3169136	54.06000137	-32.26044464	-73.75305939	90.63000488
630243.2	-39.33415222	-70.23584747	38.15999985	-51.0686264	62.2273674	98.58000183
630281.2	6.316366673	80.2518158	54.06000137	6.315756321	-80.25186157	60.42000198
630294.6	-14.15159035	79.24634552	119.25	35.13074112	-72.42983246	27.03000069
630665	12.59338284	79.50884247	68.37000275	71.72589874	-36.54648972	73.13999939
631235.6	18.79214096	-78.27583313	49.29000092	-42.06110382	68.63755035	122.4300003
631348.6	-80.48448181	-1.580410838	38.15999985	12.59338284	79.50884247	109.7099991
632220.6	66.04251099	46.02864838	122.4300003	-20.32575798	-77.89167786	90.63000488
632315	-66.93326569	44.72345734	87.45000458	69.45029449	40.70512009	87.45000458
632624	54.64326859	-59.11313629	93.81000519	-62.22742462	-51.06855392	98.58000183
632668.6	51.06847763	-62.22749329	54.06000137	-79.24632263	14.15168762	33.38999939
633032.8	-61.21278	-52.28045273	12.72000027	4.739490032	80.36035919	7.950000286
633187.4	-70.99462891	37.94750214	117.6600037	61.21291351	52.28029251	82.68000031
633684.8	-67.7985611	-43.4005127	109.7099991	56.92234802	56.92184448	34.97999954
634077.8	49.83734131	63.21779251	112.8899994	52.2803688	-61.21284866	3.180000067
634423.2	-67.79845428	43.40068817	73.13999939	42.0614624	68.6373291	60.42000198
634437.4	-1.580510974	80.48448181	11.13000011	59.11278915	-54.64365005	101.7600021
634437.4	-1.580510974	80.48448181	11.13000011	58.02853775	-55.79371643	93.81000519
634859.4	-66.93338776	-44.72328568	55.65000153	-37.94741058	70.99467468	100.1700058
635197.6	52.2803688	-61.21284866	54.06000137	-62.22742462	-51.06855392	52.47000122
635200.6	37.94776154	70.99449158	127.2000046	-11.02968121	-79.74080658	68.37000275
635564	-43.40077209	-67.79840088	57.24000168	-64.18427277	48.58630371	112.8899994
635778	59.11278915	-54.64365005	120.840004	-66.04239655	-46.02881622	49.29000092
636268.8	80.36040497	4.738777161	38.15999985	-47.31684494	-65.12577057	57.24000168
636415.4	79.74087524	11.02917576	3.180000067	4.7388978	-80.36038971	77.91000366
637088.2	-18.79233742	78.27577972	93.81000519	80.2518158	-6.316265106	46.11000061
637307.4	-23.36789894	77.03370667	17.48999977	71.72589874	-36.54648972	77.91000366
637369.8	-80.11238098	-7.890272141	108.1200027	68.63770294	42.06085587	119.25
637462	27.86277962	75.5242691	47.70000076	46.0287323	-66.04245758	58.83000183
638086.4	73.75327301	32.25996017	85.86000061	35.13074112	-72.42983246	68.37000275
638649.6	-63.21797562	49.8371048	73.13999939	60.17425537	-53.47251129	84.27000427
638805.2	-39.33398438	70.23594666	111.3000031	75.52452087	27.86211014	90.63000488
639020	73.10566711	33.70180893	36.56999969	26.37401009	-76.05696106	117.6600037
639052.2	-78.62963104	17.25197411	122.4300003	46.02923203	66.04210663	52.47000122
639274.8	-21.85114288	-77.47759247	34.97999954	-77.03367615	23.36799622	71.55000305
640340.6	64.1841507	-48.58646774	82.68000031	-56.92220688	-56.92198944	58.83000183
640843.8	-35.13110733	-72.42965698	103.3499985	33.70245743	73.10536957	63.60000229
641614.4	-18.7925396	-78.27573395	19.07999992	-78.95320129	15.70485878	23.85000038
642375.4	-66.93326569	44.72345734	9.539999962	80.11240387	7.890058994	9.539999962
642654.6	36.54657745	71.72584534	76.31999969	-20.32575798	-77.89167786	66.77999878
643045.2	-3.160620451	-80.43792725	11.13000011	-43.40060043	67.79850769	42.93000031
643228.8	-0.0002040821273	-80.5	12.72000027	-76.05692291	-26.37411499	90.63000488
644724.2	-80.36037445	4.739193916	34.97999954	80.48448944	1.580187559	66.77999878
644844	-76.56002045	24.87594795	103.3499985	40.70573425	69.44992828	7.950000286
645274	-44.72354507	-66.93321228	55.65000153	-53.47228622	60.17444992	47.70000076
645448	65.12608337	47.31641769	41.34000015	-7.890566826	-80.11235046	58.83000183
645798	79.50885773	-12.5932827	7.950000286	-60.1745224	-53.4722023	87.45000458
646187.2	70.23608398	39.33372498	109.7099991	12.59275913	-79.50894928	114.4800034
646213.2	-4.739095688	80.36038208	77.91000366	36.54603195	-71.72612762	41.34000015
646228	48.58654785	64.18408966	27.03000069	42.06092834	-68.63766479	122.4300003
646481.8	-17.25207329	-78.62961578	108.1200027	3.160824299	80.43791962	92.22000122
647274.6	70.23578644	-39.33425903	58.83000183	-44.72354507	-66.93321228	28.62000084
647521.8	-30.80599213	74.37231445	77.91000366	78.6295929	-17.25217438	31.80000114
648183	-77.89175415	-20.3254528	116.0699997	49.83734131	63.21779251	65.19000244
648314.6	-74.37226868	30.80608749	47.70000076	79.50895691	12.59267712	31.80000114
648327.4	-21.85114288	-77.47759247	93.81000519	-1.580510974	80.48448181	103.3499985
648418	-73.75318146	-32.26016617	38.15999985	-37.94741058	70.99467468	15.90000057
648447.4	-44.7233696	66.93332672	112.8899994	65.12608337	47.31641769	116.0699997
648648.8	59.11320496	54.64319611	17.48999977	6.315756321	-80.25186157	103.3499985
649925.2	49.83734131	63.21779251	82.68000031	66.04216003	-46.02915192	119.25
650489.2	-30.80618095	-74.37223053	6.360000134	-79.24632263	14.15168762	84.27000427
650628.4	-78.95320129	15.70485878	22.26000023	14.15198994	79.24626923	41.34000015
650676.2	-79.74082184	11.02958965	103.3499985	53.47260284	60.17417145	11.13000011
650695.6	9.46154213	-79.94203186	117.6600037	-53.47228622	60.17444992	49.29000092
651227.4	70.23608398	39.33372498	93.81000519	7.890161037	-80.11239624	7.950000286
651760.8	-35.13092041	72.42974854	79.5	77.03379059	23.36761475	50.88000107
651836.4	-21.85114288	-77.47759247	111.3000031	-46.02890015	66.04233551	52.47000122
652622.2	47.31699371	65.12566376	98.58000183	48.58605957	-64.18445587	66.77999878
653012.2	-0	80.5	117.6600037	80.2518158	-6.316265106	23.85000038
653427.6	-42.06127548	-68.63744354	42.93000031	-70.99462891	37.94750214	104.9400024
654134	-79.50889587	12.59306145	60.42000198	65.12608337	47.31641769	49.29000092
654164.6	-18.7925396	-78.27573395	6.360000134	-80.25183868	6.316052437	108.1200027
654213.8	54.64326859	-59.11313629	39.75	-77.47767639	-21.85083771	104.9400024
654252.4	-3.160620451	-80.43792725	52.47000122	1.580901742	80.48447418	42.93000031
654354.6	-75.52437592	27.86249352	74.73000336	80.36036682	-4.739387989	122.4300003
654366.8	-79.24636078	-14.15148735	92.22000122	60.17464828	53.47206879	127.2000046
654455.2	-43.40077209	-67.79840088	58.83000183	-48.5862236	64.1843338	122.4300003
654805.2	79.94204712	9.461460114	76.31999969	-3.160620451	-80.43792725	31.80000114
655036	70.99453735	-37.94766998	124.0200043	-64.18439484	-48.58613968	125.6100006
655675.8	-74.96285248	-29.33975601	22.26000023	39.33434677	70.23574066	14.31000042
656373.4	-80.5	0.0001020410637	65.19000244	24.87622833	76.55992889	3.180000067
656413.6	79.74079132	-11.0297823	122.4300003	-11.02968121	-79.74080658	92.22000122
656435	30.80580521	-74.37239075	41.34000015	-80.36038971	-4.738990307	84.27000427
656617.2	37.94721985	-70.99478149	69.95999908	-59.11306763	-54.64334488	55.65000153
656924.6	-68.63749695	42.06118774	98.58000183	46.02923203	66.04210663	104.9400024
657730.8	-21.85114288	-77.47759247	66.77999878	-53.47228622	60.17444992	38.15999985
657763.4	4.739490032	80.36035919	85.86000061	78.95316315	-15.70503998	50.88000107
657770.4	62.22755432	51.06839371	111.3000031	-7.890566826	-80.11235046	89.04000092
657943.4	-9.461752892	79.94200897	4.769999981	80.11240387	7.890058994	6.360000134
658090.4	51.06847763	-62.22749329	79.5	-69.45018768	-40.70529556	77.91000366
658783.6	-74.37226868	30.80608749	116.0699997	36.54657745	71.72584534	38.15999985
659842.8	9.46154213	-79.94203186	58.83000183	-79.50889587	12.59306145	63.60000229
660454.8	-27.86240387	75.52440643	19.07999992	79.50895691	12.59267712	6.360000134
660488.2	-62.22742462	-51.06855392	14.31000042	-39.33398438	70.23594666	49.29000092
660573.4	-77.47762299	21.85103416	98.58000183	40.70573425	69.44992828	114.4800034
661078	-60.17438507	53.47236252	74.73000336	77.03361511	-23.3682003	106.5299988
661533.8	64.1841507	-48.58646774	58.83000183	-61.21278	-52.28045273	7.950000286
662238.2	61.21291351	52.28029251	30.21000099	39.33379745	-70.23604584	55.65000153
662292.4	-7.890566826	-80.11235046	84.27000427	-78.95320129	15.70485878	79.5
663257.6	64.18451691	48.58597946	19.07999992	53.47212982	-60.17459106	95.40000153
663441	-73.10557556	-33.70199585	71.55000305	40.70573425	69.44992828	114.4800034
663474.6	53.47212982	-60.17459106	77.91000366	-79.24632263	14.15168762	20.67000008
663474.6	-23.36810303	-77.033638	62.01000214	-58.02867889	55.79356766	103.3499985
663546.8	1.580901742	80.48447418	100.1700058	14.15138626	-79.24637604	81.09000397
663661.4	-77.89175415	-20.3254528	66.77999878	-4.739095688	80.36038208	49.29000092
665070.8	18.79214096	-78.27583313	124.0200043	-78.95320129	15.70485878	52.47000122
665438.6	-40.70539093	69.45013428	76.31999969	64.1841507	-48.58646774	112.8899994
665789.8	58.02894592	55.79328918	33.38999939	35.13074112	-72.42983246	92.22000122
665795.2	44.72372437	66.93309021	25.44000053	66.93314362	-44.72364426	58.83000183
666470.2	79.94197083	-9.462068558	98.58000183	-4.739305496	-80.36036682	120.840004
666600.4	-7.890566826	-80.11235046	17.48999977	-20.3255558	77.89173126	120.840004
667015.6	12.59338284	79.50884247	30.21000099	27.86220741	-75.52448273	9.539999962
667016.8	59.11278915	-54.64365005	31.80000114	-74.96285248	-29.33975601	54.06000137
667031.2	-27.86259079	-75.5243454	66.77999878	-14.15159035	79.24634552	15.90000057
667977.4	-76.56002045	24.87594795	95.40000153	53.47260284	60.17417145	125.6100006
668023.6	80.48448944	1.580187559	119.25	-29.34004211	-74.96273804	81.09000397
668445.8	-67.79845428	43.40068817	47.70000076	58.02853775	-55.79371643	47.70000076
668470.8	77.03379059	23.36761475	87.45000458	-36.54639816	-71.72594452	127.2000046
669171	-37.94741058	70.99467468	3.180000067	56.92191696	-56.92227554	4.769999981
669648.4	36.54657745	71.72584534	82.68000031	59.11278915	-54.64365005	104.9400024
669678.6	-11.02948475	79.74082947	95.40000153	79.94197083	-9.462068558	50.88000107
669856.4	46.02923203	66.04210663	71.55000305	-29.34004211	-74.96273804	71.55000305
670236.2	18.79214096	-78.27583313	22.26000023	-77.89175415	-20.3254528	30.21000099
670252.4	59.11278915	-54.64365005	19.07999992	-80.48448181	-1.580410838	116.0699997
670473.2	58.02894592	55.79328918	52.47000122	-0.0002040821273	-80.5	1.590000033
670676.6	78.95316315	-15.70503998	9.539999962	-6.316163063	-80.25183105	52.47000122
670890	-49.83702469	63.21804428	112.8899994	77.47773743	21.85063362	11.13000011
670907.2	55.79335022	-58.0288887	71.55000305	-80.11238098	-7.890272141	93.81000519
670966.4	-73.10549164	33.70217896	55.65000153	79.94204712	9.461460114	95.40000153
671426.8	-42.06110382	68.63755035	68.37000275	66.04216003	-46.02915192	111.3000031
671645.4	-70.23600006	-39.33388519	6.360000134	69.45029449	40.70512009	66.77999878
672048.6	-23.36810303	-77.033638	68.37000275	-72.42971039	35.13100433	11.13000011
672272.2	-64.18427277	48.58630371	74.73000336	47.31699371	65.12566376	34.97999954
672272.4	23.36771202	-77.03376007	11.13000011	-77.89175415	-20.3254528	33.38999939
672589.2	18.79271889	78.27568817	65.19000244	33.70190048	-73.10562134	98.58000183
672622.8	-21.85114288	-77.47759247	6.360000134	-4.739095688	80.36038208	9.539999962
675398.8	-12.59316254	-79.50888062	76.31999969	1.580901742	80.48447418	66.77999878
676076.6	69.44998169	-40.70565033	104.9400024	-44.72354507	-66.93321228	20.67000008
676188.2	-65.1258316	47.31676102	117.6600037	73.10540771	-33.70236206	50.88000107
676278	-6.316163063	-80.25183105	46.11000061	-66.93326569	44.72345734	109.7099991
[truncated: 59,258 more rows]
