# Supplementary material for: Three-dimensional spatiotemporal tracking of fluorine-18 radiolabeled yeast cells via positron emission particle tracking
Source: PLoS One. 2017 Jul 6;12(7):e0180503. doi: 10.1371/journal.pone.0180503 (PMC5500330; doi:10.1371/journal.pone.0180503)
Supplement: S2 File — Coincidence event locations for Run 1 of cell tracking experiment. Each row is a separate coincidence event. Column 1 is time mark (in ms). Columns 2–4 are the x, y, and z locations (in mm), respectively, for the one detector crystal in the coincidence event. Columns 5–7 are the x, y, and z locations, respectively, for other detector crystal in the coincidence event. (TXT) [file pone.0180503.s002.txt]

time (ms)	x1	y1	z1	x2	y2	z2
20.4	74.37242889	30.80570793	95.40000153	-24.87603378	-76.55999756	15.90000057
20.4	-68.63761139	-42.06101227	54.06000137	49.83734131	63.21779251	63.60000229
112.2	78.27585602	18.79202461	38.15999985	-48.58638763	-64.18421173	93.81000519
155.8	12.59275913	-79.50894928	9.539999962	-64.18427277	48.58630371	41.34000015
170	35.13127136	72.42958069	106.5299988	17.25167656	-78.62969971	103.3499985
221.6	-61.21278	-52.28045273	60.42000198	21.85132027	77.47754669	3.180000067
240.6	-7.89037323	80.11237335	36.56999969	80.11240387	7.890058994	50.88000107
266.2	7.890770435	80.11233521	55.65000153	47.31651688	-65.12600708	114.4800034
278.8	-56.92220688	-56.92198944	49.29000092	36.54657745	71.72584534	3.180000067
288.8	17.25167656	-78.62969971	17.48999977	-39.33398438	70.23594666	19.07999992
295.6	-65.1258316	47.31676102	30.21000099	69.45029449	40.70512009	3.180000067
297.2	17.25167656	-78.62969971	100.1700058	-56.92206192	56.9221344	104.9400024
299.8	-20.32575798	-77.89167786	57.24000168	23.36829758	77.03358459	1.590000033
308.8	-35.13110733	-72.42965698	30.21000099	-7.89037323	80.11237335	33.38999939
443	-66.04239655	-46.02881622	95.40000153	-43.40060043	67.79850769	85.86000061
457.8	-72.42979431	-35.13082886	34.97999954	53.47260284	60.17417145	50.88000107
457.8	11.02988338	79.74078369	117.6600037	40.70520782	-69.45024109	74.73000336
514.8	-23.36789894	77.03370667	33.38999939	80.11240387	7.890058994	122.4300003
615.4	-62.22742462	-51.06855392	27.03000069	40.70573425	69.44992828	14.31000042
685	27.86277962	75.5242691	62.01000214	40.70520782	-69.45024109	82.68000031
691.4	11.02988338	79.74078369	41.34000015	9.46154213	-79.94203186	85.86000061
706.8	68.63770294	42.06085587	12.72000027	29.33966064	-74.96289062	57.24000168
782	-52.28053284	61.21270752	41.34000015	55.79335022	-58.0288887	69.95999908
805.2	-36.54620743	71.7260437	20.67000008	44.72320175	-66.93343353	77.91000366
858.8	-80.4379425	-3.16031456	109.7099991	62.22755432	51.06839371	12.72000027
911.6	-47.31667709	65.12589264	125.6100006	32.2600708	-73.7532196	39.75
946.2	-59.11306763	-54.64334488	42.93000031	-12.59296417	79.50891113	4.769999981
956	-74.96285248	-29.33975601	50.88000107	80.48448944	1.580187559	124.0200043
961.2	-78.95320129	15.70485878	63.60000229	76.56015015	24.87554932	101.7600021
993	80.5	-0.0003061231691	57.24000168	-73.75318146	-32.26016617	82.68000031
1004.4	39.33434677	70.23574066	98.58000183	15.70455837	-78.9532547	112.8899994
1028.2	-1.580510974	80.48448181	11.13000011	77.03379059	23.36761475	28.62000084
1079.4	-48.58638763	-64.18421173	20.67000008	17.25227356	78.62957001	125.6100006
1090.2	66.93348694	44.72313309	49.29000092	-44.72354507	-66.93321228	71.55000305
1103	-52.28068161	-61.21258545	7.950000286	-14.15159035	79.24634552	127.2000046
1154.8	37.94776154	70.99449158	109.7099991	27.86220741	-75.52448273	73.13999939
1203.6	15.70513916	78.95314026	104.9400024	24.8756485	-76.56011963	71.55000305
1261.6	53.47260284	60.17417145	11.13000011	12.59275913	-79.50894928	34.97999954
1285.4	75.52452087	27.86211014	34.97999954	-58.02882385	-55.79341888	52.47000122
1353.6	-9.461752892	79.94200897	93.81000519	48.58605957	-64.18445587	111.3000031
1377.8	-76.56002045	24.87594795	100.1700058	79.74079132	-11.0297823	22.26000023
1419.6	62.22717285	-51.06887054	30.21000099	-80.48448181	-1.580410838	68.37000275
1419.6	23.36829758	77.03358459	25.44000053	79.74079132	-11.0297823	73.13999939
1425.8	-66.93338776	-44.72328568	103.3499985	36.54657745	71.72584534	65.19000244
1471.6	-1.580716848	-80.48447418	38.15999985	-15.70475769	78.95321655	69.95999908
1474.2	-62.22742462	-51.06855392	50.88000107	48.58654785	64.18408966	58.83000183
1515.6	-6.316163063	-80.25183105	4.769999981	-66.93326569	44.72345734	25.44000053
1516.6	70.99453735	-37.94766998	92.22000122	-79.50892639	-12.59286022	3.180000067
1560	-80.43793488	3.160518408	12.72000027	75.52430725	-27.86268425	85.86000061
1572.2	26.37401009	-76.05696106	112.8899994	-74.37226868	30.80608749	6.360000134
1605.8	-4.739095688	80.36038208	101.7600021	40.70520782	-69.45024109	119.25
1606.2	-76.05692291	-26.37411499	54.06000137	40.70573425	69.44992828	27.03000069
1617.4	78.27571869	-18.79261971	71.55000305	-78.95323944	-15.70465851	95.40000153
1660.6	58.02894592	55.79328918	87.45000458	-23.36810303	-77.033638	100.1700058
1731.6	-15.70495796	-78.95317841	68.37000275	-20.3255558	77.89173126	38.15999985
1772	-70.23589325	39.33407211	38.15999985	66.04216003	-46.02915192	50.88000107
1872.6	-23.36789894	77.03370667	50.88000107	18.79214096	-78.27583313	15.90000057
1884.6	-58.02867889	55.79356766	62.01000214	78.95316315	-15.70503998	124.0200043
1884.6	78.27585602	18.79202461	55.65000153	-44.72354507	-66.93321228	30.21000099
1919.4	79.50885773	-12.5932827	96.99000549	-68.63761139	-42.06101227	57.24000168
1919.4	-21.85114288	-77.47759247	1.590000033	-74.37226868	30.80608749	96.99000549
1924.2	-35.13110733	-72.42965698	4.769999981	-36.54620743	71.7260437	28.62000084
1968.4	-77.47767639	-21.85083771	54.06000137	39.33434677	70.23574066	96.99000549
2011	79.94204712	9.461460114	11.13000011	-33.70227432	-73.10544586	7.950000286
2119.6	44.72320175	-66.93343353	69.95999908	-70.23589325	39.33407211	111.3000031
2164	-42.06127548	-68.63744354	82.68000031	43.40094757	67.79828644	38.15999985
2202.6	35.13127136	72.42958069	120.840004	-21.85114288	-77.47759247	104.9400024
2313	54.64371872	59.11272049	95.40000153	7.890161037	-80.11239624	39.75
2320.8	-56.92220688	-56.92198944	100.1700058	-9.461752892	79.94200897	57.24000168
2426.2	27.86220741	-75.52448273	12.72000027	-30.80599213	74.37231445	60.42000198
2449.2	-7.890566826	-80.11235046	76.31999969	24.87622833	76.55992889	41.34000015
2511.8	23.36829758	77.03358459	14.31000042	58.02853775	-55.79371643	60.42000198
2653	-0	80.5	54.06000137	4.7388978	-80.36038971	111.3000031
2657.6	-11.02968121	-79.74080658	34.97999954	-12.59296417	79.50891113	66.77999878
2664.8	33.70245743	73.10536957	9.539999962	12.59275913	-79.50894928	27.03000069
2713	-78.62963104	17.25197411	111.3000031	78.6297226	17.25157547	76.31999969
2872.2	-32.26044464	-73.75305939	84.27000427	-6.315952301	80.25184631	9.539999962
2899.6	-60.17438507	53.47236252	42.93000031	64.18451691	48.58597946	1.590000033
2929.6	-20.32575798	-77.89167786	57.24000168	-9.461752892	79.94200897	27.03000069
3008	-21.85114288	-77.47759247	93.81000519	-21.8509388	77.47764587	9.539999962
3073.8	-71.7259903	36.54629517	108.1200027	63.21785736	-49.8372612	30.21000099
3228	-62.22730637	51.0687027	98.58000183	66.93314362	-44.72364426	20.67000008
3241.6	78.27585602	18.79202461	77.91000366	-69.45018768	-40.70529556	92.22000122
3250.4	-76.56008148	-24.8757534	39.75	66.04251099	46.02864838	41.34000015
3274.8	48.58654785	64.18408966	111.3000031	-21.85114288	-77.47759247	22.26000023
3332.2	42.0614624	68.6373291	49.29000092	40.70520782	-69.45024109	90.63000488
3350.6	-6.316163063	-80.25183105	90.63000488	14.15198994	79.24626923	81.09000397
3461.8	77.03379059	23.36761475	23.85000038	-70.99472809	-37.9473114	124.0200043
3483.2	76.05679321	-26.37451172	103.3499985	-79.74084473	-11.02938747	52.47000122
3491.8	-69.45008087	40.70548248	73.13999939	60.17425537	-53.47251129	76.31999969
3634.2	64.1841507	-48.58646774	124.0200043	-77.89175415	-20.3254528	41.34000015
3673.8	35.13074112	-72.42983246	109.7099991	-72.42971039	35.13100433	42.93000031
3734.8	-23.36789894	77.03370667	116.0699997	15.70455837	-78.9532547	44.52000046
3734.8	7.890770435	80.11233521	55.65000153	49.83687592	-63.21816254	119.25
3755.8	-77.03367615	23.36799622	120.840004	69.45029449	40.70512009	46.11000061
3755.8	-52.28068161	-61.21258545	55.65000153	-7.89037323	80.11237335	92.22000122
3755.8	-70.23589325	39.33407211	41.34000015	77.89164734	-20.32585907	104.9400024
3791.4	-56.92206192	56.9221344	38.15999985	77.47756958	-21.85122299	11.13000011
3814	14.15198994	79.24626923	65.19000244	72.42961884	-35.13117981	57.24000168
3875.2	9.46154213	-79.94203186	65.19000244	-65.1258316	47.31676102	87.45000458
3879.2	-76.56008148	-24.8757534	79.5	29.34024811	74.96265411	71.55000305
3881	44.72372437	66.93309021	96.99000549	23.36771202	-77.03376007	34.97999954
3885.8	66.93314362	-44.72364426	98.58000183	-77.89175415	-20.3254528	9.539999962
3912.4	-79.74084473	-11.02938747	106.5299988	79.94204712	9.461460114	125.6100006
4028.6	9.462169647	79.9419632	85.86000061	12.59275913	-79.50894928	109.7099991
4038	48.58654785	64.18408966	23.85000038	4.7388978	-80.36038971	19.07999992
4048.2	37.94721985	-70.99478149	52.47000122	-56.92206192	56.9221344	125.6100006
4055.2	-7.890566826	-80.11235046	124.0200043	-6.315952301	80.25184631	47.70000076
4080	-43.40077209	-67.79840088	57.24000168	3.160824299	80.43791962	52.47000122
4171	-0	80.5	3.180000067	79.74087524	11.02917576	20.67000008
4187.8	-12.59316254	-79.50888062	36.56999969	-26.37420845	76.0568924	47.70000076
4256.6	-4.739095688	80.36038208	108.1200027	53.47212982	-60.17459106	46.11000061
4281.8	-66.93338776	-44.72328568	52.47000122	-35.13092041	72.42974854	103.3499985
4359.8	78.27585602	18.79202461	62.01000214	-21.85114288	-77.47759247	20.67000008
4367.6	1.580901742	80.48447418	114.4800034	14.15138626	-79.24637604	9.539999962
4372.4	-79.94202423	-9.461653709	14.31000042	40.70573425	69.44992828	114.4800034
4473	-3.16041255	80.43793488	9.539999962	79.50885773	-12.5932827	38.15999985
4570.2	43.40094757	67.79828644	60.42000198	24.8756485	-76.56011963	36.56999969
4573.6	73.10566711	33.70180893	14.31000042	-51.06878662	-62.22723389	84.27000427
4583.4	18.79271889	78.27568817	77.91000366	42.06092834	-68.63766479	71.55000305
4599.2	-21.85114288	-77.47759247	68.37000275	27.86277962	75.5242691	120.840004
4652.2	-80.25185394	-6.315848351	41.34000015	63.21823502	49.83678055	42.93000031
4670.8	-35.13092041	72.42974854	22.26000023	78.95316315	-15.70503998	79.5
4678	6.316366673	80.2518158	84.27000427	32.2600708	-73.7532196	120.840004
4699.8	21.85132027	77.47754669	119.25	43.40042877	-67.79862213	90.63000488
4718	-80.43793488	3.160518408	39.75	71.7261734	36.5459404	127.2000046
4758.2	-74.96285248	-29.33975601	116.0699997	80.43795013	3.160110712	34.97999954
4834	36.54657745	71.72584534	54.06000137	15.70455837	-78.9532547	62.01000214
4904.6	7.890161037	-80.11239624	17.48999977	-49.83702469	63.21804428	103.3499985
4948.8	6.315756321	-80.25186157	39.75	-48.5862236	64.1843338	69.95999908
4952.8	-54.64342117	59.11299515	12.72000027	79.50895691	12.59267712	27.03000069
4961.2	-40.70555878	-69.4500351	111.3000031	-68.63749695	42.06118774	50.88000107
4961.8	-29.34004211	-74.96273804	89.04000092	7.890770435	80.11233521	36.56999969
4971.6	-61.21264267	52.28060913	95.40000153	78.27571869	-18.79261971	14.31000042
4994.8	52.2803688	-61.21284866	93.81000519	-62.22730637	51.0687027	69.95999908
5013.6	40.70520782	-69.45024109	27.03000069	-69.45008087	40.70548248	77.91000366
5047.2	36.54657745	71.72584534	116.0699997	-15.70495796	-78.95317841	114.4800034
5077	27.86277962	75.5242691	77.91000366	76.05679321	-26.37451172	22.26000023
5102.4	70.23608398	39.33372498	58.83000183	-23.36810303	-77.033638	108.1200027
5111.8	-53.472435	-60.17432022	93.81000519	-14.15159035	79.24634552	49.29000092
5150.2	53.47212982	-60.17459106	103.3499985	-70.99462891	37.94750214	58.83000183
5150.2	79.24628448	-14.15188885	69.95999908	-75.52444458	-27.86230278	41.34000015
5156	-47.31684494	-65.12577057	111.3000031	-48.5862236	64.1843338	77.91000366
5174.2	-60.1745224	-53.4722023	63.60000229	32.2606163	73.75298309	30.21000099
5196.6	-77.89170837	20.32564926	92.22000122	79.94197083	-9.462068558	76.31999969
5284.4	-79.24636078	-14.15148735	6.360000134	66.04251099	46.02864838	28.62000084
5458	32.2600708	-73.7532196	1.590000033	-73.75318146	-32.26016617	41.34000015
5475	-55.79349899	58.02875137	54.06000137	79.50895691	12.59267712	104.9400024
5496.4	-6.316163063	-80.25183105	11.13000011	-52.28053284	61.21270752	112.8899994
5496.4	-1.580510974	80.48448181	73.13999939	47.31651688	-65.12600708	90.63000488
5500.6	79.50885773	-12.5932827	25.44000053	-77.47767639	-21.85083771	76.31999969
5514.4	-53.472435	-60.17432022	25.44000053	26.37460709	76.05675507	104.9400024
5514.4	78.6297226	17.25157547	58.83000183	-65.12595367	-47.3166008	6.360000134
5523.4	36.54603195	-71.72612762	95.40000153	-78.27575684	18.79244041	23.85000038
5597	-23.36810303	-77.033638	34.97999954	-21.8509388	77.47764587	79.5
5609.2	-40.70555878	-69.4500351	124.0200043	56.92234802	56.92184448	120.840004
5816.4	-67.79845428	43.40068817	82.68000031	58.02853775	-55.79371643	25.44000053
5858.4	63.21785736	-49.8372612	23.85000038	-77.03367615	23.36799622	19.07999992
6118.4	-72.42979431	-35.13082886	69.95999908	-1.580510974	80.48448181	119.25
6156.8	72.42988586	35.13063049	30.21000099	-54.64356995	-59.11285782	120.840004
6196.2	66.93348694	44.72313309	104.9400024	-9.461948395	-79.94198608	96.99000549
6428.8	80.48447418	-1.580799818	68.37000275	-76.05692291	-26.37411499	47.70000076
6428.8	80.2518158	-6.316265106	100.1700058	-76.05692291	-26.37411499	68.37000275
6449.2	-4.739095688	80.36038208	76.31999969	43.40042877	-67.79862213	81.09000397
6475.6	-79.74084473	-11.02938747	77.91000366	76.05699158	26.37393379	122.4300003
6487.4	53.47212982	-60.17459106	39.75	-68.63749695	42.06118774	57.24000168
6542.8	61.21291351	52.28029251	65.19000244	-51.06878662	-62.22723389	90.63000488
6603.8	-43.40060043	67.79850769	111.3000031	66.04216003	-46.02915192	81.09000397
6612.4	40.70520782	-69.45024109	17.48999977	-71.7259903	36.54629517	19.07999992
6620.4	39.33379745	-70.23604584	50.88000107	-78.62963104	17.25197411	54.06000137
6626.6	-20.32575798	-77.89167786	11.13000011	27.86277962	75.5242691	46.11000061
6643.4	-69.45018768	-40.70529556	95.40000153	39.33434677	70.23574066	4.769999981
6706	-24.87584686	76.56005859	111.3000031	80.43795013	3.160110712	90.63000488
6717.6	-80.11238098	-7.890272141	69.95999908	55.79380417	58.02845383	89.04000092
6780.2	-11.02968121	-79.74080658	84.27000427	-11.02948475	79.74082947	14.31000042
6805	23.36771202	-77.03376007	90.63000488	-65.1258316	47.31676102	73.13999939
6809.2	78.6295929	-17.25217438	119.25	-80.5	0.0001020410637	25.44000053
6838.6	-35.13110733	-72.42965698	28.62000084	-12.59296417	79.50891113	122.4300003
6865	-77.47762299	21.85103416	3.180000067	76.05679321	-26.37451172	116.0699997
6890.2	73.75302124	-32.26052094	79.5	-80.5	0.0001020410637	85.86000061
6895	-24.87584686	76.56005859	117.6600037	17.25167656	-78.62969971	96.99000549
6999.8	36.54657745	71.72584534	111.3000031	6.315756321	-80.25186157	49.29000092
7041.6	-79.24636078	-14.15148735	27.03000069	79.74087524	11.02917576	73.13999939
7094	-21.8509388	77.47764587	122.4300003	65.12571716	-47.3169136	89.04000092
7111.2	-55.79349899	58.02875137	55.65000153	44.72320175	-66.93343353	42.93000031
7115.8	-1.580510974	80.48448181	30.21000099	73.10540771	-33.70236206	17.48999977
7115.8	-7.890566826	-80.11235046	96.99000549	-60.17438507	53.47236252	22.26000023
7125	-71.7259903	36.54629517	63.60000229	65.12571716	-47.3169136	106.5299988
7213.8	-44.7233696	66.93332672	117.6600037	30.80580521	-74.37239075	4.769999981
7221	-51.0686264	62.2273674	58.83000183	79.50895691	12.59267712	84.27000427
7228.2	-73.75309753	32.26035309	120.840004	52.2808342	61.21244812	84.27000427
7622.4	-78.62963104	17.25197411	47.70000076	30.80637169	74.37215424	11.13000011
7656	-37.94741058	70.99467468	108.1200027	54.64326859	-59.11313629	71.55000305
7664.4	11.02988338	79.74078369	100.1700058	32.2600708	-73.7532196	109.7099991
7672	71.7261734	36.5459404	19.07999992	-35.13110733	-72.42965698	109.7099991
7681.8	-62.22742462	-51.06855392	27.03000069	73.75327301	32.25996017	73.13999939
7723.2	80.43795013	3.160110712	66.77999878	-44.72354507	-66.93321228	125.6100006
7727.8	-27.86240387	75.52440643	19.07999992	48.58605957	-64.18445587	12.72000027
7838.2	46.02923203	66.04210663	89.04000092	44.72320175	-66.93343353	109.7099991
7918.4	-27.86240387	75.52440643	54.06000137	6.315756321	-80.25186157	52.47000122
7932.8	-80.48448181	1.580614924	89.04000092	79.24628448	-14.15188885	81.09000397
7947.6	-77.89175415	-20.3254528	3.180000067	40.70573425	69.44992828	60.42000198
7968.8	3.160824299	80.43791962	52.47000122	48.58605957	-64.18445587	60.42000198
7972.8	-54.64342117	59.11299515	73.13999939	44.72320175	-66.93343353	95.40000153
8006	20.32536507	-77.89177704	12.72000027	-40.70539093	69.45013428	92.22000122
8058.6	17.25227356	78.62957001	84.27000427	46.0287323	-66.04245758	98.58000183
8088.8	-66.0422821	46.02898407	47.70000076	76.55996704	-24.87613297	12.72000027
8092.2	-78.95323944	-15.70465851	3.180000067	77.47773743	21.85063362	20.67000008
8173.8	-73.10549164	33.70217896	50.88000107	76.56015015	24.87554932	65.19000244
8209.6	-66.93326569	44.72345734	15.90000057	80.5	-0.0003061231691	98.58000183
8227.6	66.93348694	44.72313309	122.4300003	-6.316163063	-80.25183105	55.65000153
8227.6	72.42961884	-35.13117981	90.63000488	-79.74082184	11.02958965	119.25
8250	52.2803688	-61.21284866	60.42000198	-77.47762299	21.85103416	57.24000168
8252.2	-30.80618095	-74.37223053	34.97999954	-61.21264267	52.28060913	39.75
8265.8	36.54657745	71.72584534	101.7600021	11.02927685	-79.74085999	50.88000107
8302	80.48447418	-1.580799818	23.85000038	-37.94758224	-70.99459076	3.180000067
8304.2	-24.87603378	-76.55999756	30.21000099	11.02988338	79.74078369	39.75
8377.2	-36.54639816	-71.72594452	98.58000183	46.02923203	66.04210663	52.47000122
8428.8	-64.18439484	-48.58613968	108.1200027	-53.47228622	60.17444992	114.4800034
8449.2	78.6297226	17.25157547	30.21000099	-66.04239655	-46.02881622	122.4300003
8489	-59.11292648	54.64350128	109.7099991	80.11234283	-7.890668392	74.73000336
8520.6	46.02923203	66.04210663	19.07999992	3.160212517	-80.4379425	11.13000011
8543.2	48.58654785	64.18408966	116.0699997	3.160212517	-80.4379425	124.0200043
8572.6	26.37460709	76.05675507	92.22000122	44.72320175	-66.93343353	106.5299988
8637.4	-76.05692291	-26.37411499	74.73000336	70.99482727	37.94713211	25.44000053
8667.2	-66.93338776	-44.72328568	103.3499985	73.75327301	32.25996017	87.45000458
8673.4	-23.36810303	-77.033638	12.72000027	-39.33398438	70.23594666	50.88000107
8851.8	-3.16041255	80.43793488	3.180000067	67.79833984	-43.40085983	36.56999969
8860.6	-49.83702469	63.21804428	108.1200027	78.27585602	18.79202461	114.4800034
8864	-18.7925396	-78.27573395	92.22000122	-35.13092041	72.42974854	127.2000046
9047.8	-60.1745224	-53.4722023	46.11000061	47.31699371	65.12566376	68.37000275
9053.2	74.96291351	29.33958435	108.1200027	-54.64356995	-59.11285782	100.1700058
9098.8	-75.52444458	-27.86230278	30.21000099	80.5	-0.0003061231691	92.22000122
9241.4	-71.72608185	-36.5461235	33.38999939	69.45029449	40.70512009	116.0699997
9256.8	70.23608398	39.33372498	47.70000076	-53.472435	-60.17432022	74.73000336
9283.2	-46.02906799	-66.04222107	12.72000027	47.31699371	65.12566376	76.31999969
9294.2	-72.42979431	-35.13082886	81.09000397	-26.37420845	76.0568924	20.67000008
9357.4	74.37242889	30.80570793	101.7600021	-24.87603378	-76.55999756	81.09000397
9366.8	-9.461948395	-79.94198608	68.37000275	21.85132027	77.47754669	101.7600021
9402	73.10566711	33.70180893	11.13000011	1.580308914	-80.48448944	117.6600037
9460	-56.92220688	-56.92198944	76.31999969	7.890770435	80.11233521	89.04000092
9491.6	-77.89175415	-20.3254528	12.72000027	12.59338284	79.50884247	1.590000033
9510	70.99453735	-37.94766998	82.68000031	-80.36037445	4.739193916	68.37000275
9568.6	-79.74084473	-11.02938747	11.13000011	-20.3255558	77.89173126	87.45000458
9569.8	78.27585602	18.79202461	93.81000519	-59.11306763	-54.64334488	52.47000122
9590	-9.461948395	-79.94198608	19.07999992	-26.37420845	76.0568924	68.37000275
9590	77.47756958	-21.85122299	47.70000076	-76.56008148	-24.8757534	109.7099991
9602.2	-66.04239655	-46.02881622	55.65000153	59.11320496	54.64319611	6.360000134
9635.8	1.580901742	80.48447418	112.8899994	53.47212982	-60.17459106	96.99000549
9651.8	77.03379059	23.36761475	17.48999977	-53.472435	-60.17432022	33.38999939
9695	-21.8509388	77.47764587	100.1700058	79.50885773	-12.5932827	52.47000122
9841.6	-40.70555878	-69.4500351	81.09000397	17.25227356	78.62957001	36.56999969
9847.8	-79.50889587	12.59306145	57.24000168	79.94197083	-9.462068558	44.52000046
9894.2	69.44998169	-40.70565033	31.80000114	-74.96277618	29.33994484	36.56999969
9992.6	-36.54639816	-71.72594452	106.5299988	-35.13092041	72.42974854	49.29000092
9995	-75.52437592	27.86249352	11.13000011	79.50885773	-12.5932827	36.56999969
10013.2	6.316366673	80.2518158	54.06000137	36.54603195	-71.72612762	119.25
10077.8	18.79271889	78.27568817	100.1700058	66.04216003	-46.02915192	28.62000084
10111.2	1.580308914	-80.48448944	122.4300003	-60.17438507	53.47236252	46.11000061
10120.2	79.24639893	14.15128517	73.13999939	-63.2181015	-49.83695221	63.60000229
10126.8	-51.06878662	-62.22723389	81.09000397	23.36829758	77.03358459	19.07999992
10281.6	-18.79233742	78.27577972	124.0200043	46.0287323	-66.04245758	27.03000069
10297	-42.06127548	-68.63744354	89.04000092	-49.83702469	63.21804428	82.68000031
10357	42.0614624	68.6373291	7.950000286	20.32536507	-77.89177704	117.6600037
10390	15.70455837	-78.9532547	73.13999939	-30.80599213	74.37231445	12.72000027
10479.2	-39.33415222	-70.23584747	57.24000168	37.94776154	70.99449158	90.63000488
10523	-56.92220688	-56.92198944	44.52000046	-11.02948475	79.74082947	100.1700058
10576.4	-55.79349899	58.02875137	34.97999954	73.10566711	33.70180893	20.67000008
10608.8	-55.79349899	58.02875137	23.85000038	36.54603195	-71.72612762	81.09000397
10608.8	-80.36037445	4.739193916	109.7099991	62.22755432	51.06839371	89.04000092
10614.6	-66.0422821	46.02898407	6.360000134	55.79380417	58.02845383	42.93000031
10684.4	61.21251678	-52.2807579	100.1700058	-79.50889587	12.59306145	109.7099991
10690.8	61.21291351	52.28029251	36.56999969	-29.34004211	-74.96273804	90.63000488
10764.4	59.11320496	54.64319611	117.6600037	-47.31684494	-65.12577057	95.40000153
10791.4	78.95316315	-15.70503998	98.58000183	-80.48448181	-1.580410838	76.31999969
10825	-37.94741058	70.99467468	52.47000122	46.0287323	-66.04245758	71.55000305
10833.8	-24.87584686	76.56005859	28.62000084	46.0287323	-66.04245758	85.86000061
10858	-1.580510974	80.48448181	25.44000053	71.72589874	-36.54648972	65.19000244
10885.6	-37.94758224	-70.99459076	106.5299988	-24.87584686	76.56005859	55.65000153
10925.2	43.40094757	67.79828644	27.03000069	52.2803688	-61.21284866	101.7600021
10970	29.34024811	74.96265411	34.97999954	24.8756485	-76.56011963	28.62000084
10999.2	-11.02948475	79.74082947	120.840004	36.54603195	-71.72612762	50.88000107
11046.2	76.05699158	26.37393379	63.60000229	23.36771202	-77.03376007	106.5299988
11075.2	-61.21278	-52.28045273	57.24000168	63.21823502	49.83678055	12.72000027
11104.2	21.85074997	-77.47770691	100.1700058	-59.11292648	54.64350128	119.25
11108.8	64.1841507	-48.58646774	1.590000033	-79.24636078	-14.15148735	81.09000397
11126.4	-66.04239655	-46.02881622	120.840004	48.58654785	64.18408966	89.04000092
11151.4	-20.32575798	-77.89167786	85.86000061	3.160824299	80.43791962	17.48999977
11156.4	35.13127136	72.42958069	106.5299988	-12.59316254	-79.50888062	117.6600037
11203	-44.72354507	-66.93321228	82.68000031	18.79271889	78.27568817	14.31000042
11206.8	66.93348694	44.72313309	25.44000053	-20.32575798	-77.89167786	19.07999992
11260.6	-76.56002045	24.87594795	27.03000069	79.24639893	14.15128517	66.77999878
11389	-74.96285248	-29.33975601	109.7099991	26.37460709	76.05675507	3.180000067
11435.4	-69.45018768	-40.70529556	109.7099991	44.72372437	66.93309021	62.01000214
11520.6	-32.26025772	73.75314331	103.3499985	66.93314362	-44.72364426	25.44000053
11598	-30.80599213	74.37231445	55.65000153	43.40042877	-67.79862213	93.81000519
11615.4	-77.03372955	-23.36779976	74.73000336	78.27585602	18.79202461	3.180000067
11645.6	15.70455837	-78.9532547	122.4300003	-79.94200134	9.461855888	19.07999992
11697	-55.79349899	58.02875137	28.62000084	62.22717285	-51.06887054	109.7099991
11708.2	53.47260284	60.17417145	36.56999969	-9.461948395	-79.94198608	89.04000092
11940.4	4.7388978	-80.36038971	25.44000053	-47.31667709	65.12589264	34.97999954
11965.8	-35.13092041	72.42974854	28.62000084	80.11240387	7.890058994	49.29000092
11974.6	-26.37420845	76.0568924	66.77999878	77.47773743	21.85063362	122.4300003
11990.4	-6.316163063	-80.25183105	93.81000519	7.890770435	80.11233521	52.47000122
12074.6	39.33379745	-70.23604584	68.37000275	-60.17438507	53.47236252	73.13999939
12093.6	-14.15178776	-79.24630737	50.88000107	-11.02948475	79.74082947	30.21000099
12099.6	-77.03372955	-23.36779976	14.31000042	78.6297226	17.25157547	125.6100006
12119.8	-78.62967682	-17.25177574	12.72000027	73.10566711	33.70180893	20.67000008
12127.2	-37.94758224	-70.99459076	19.07999992	-46.02890015	66.04233551	30.21000099
12283.2	-23.36810303	-77.033638	84.27000427	4.739490032	80.36035919	7.950000286
12297.2	-49.83702469	63.21804428	124.0200043	42.06092834	-68.63766479	55.65000153
12341.4	-61.21278	-52.28045273	62.01000214	65.12608337	47.31641769	98.58000183
12359.4	-36.54620743	71.7260437	76.31999969	65.12571716	-47.3169136	127.2000046
12402	65.12571716	-47.3169136	60.42000198	-74.37226868	30.80608749	63.60000229
12420.8	79.50895691	12.59267712	46.11000061	-46.02906799	-66.04222107	81.09000397
12425.4	-78.27575684	18.79244041	15.90000057	80.43792725	-3.160722494	79.5
12426.6	-64.18439484	-48.58613968	19.07999992	40.70573425	69.44992828	74.73000336
12526	17.25167656	-78.62969971	47.70000076	-51.0686264	62.2273674	125.6100006
12556	64.18451691	48.58597946	4.769999981	33.70190048	-73.10562134	65.19000244
12609.8	15.70455837	-78.9532547	39.75	-55.79349899	58.02875137	71.55000305
12622	43.40094757	67.79828644	30.21000099	48.58605957	-64.18445587	9.539999962
12704	20.32536507	-77.89177704	119.25	-71.7259903	36.54629517	54.06000137
12705.2	20.32595634	77.89162445	109.7099991	37.94721985	-70.99478149	55.65000153
12710.6	64.1841507	-48.58646774	92.22000122	-76.56008148	-24.8757534	47.70000076
12880	-40.70555878	-69.4500351	57.24000168	-23.36789894	77.03370667	90.63000488
12928.6	-54.64356995	-59.11285782	95.40000153	-9.461752892	79.94200897	60.42000198
12972.4	66.04251099	46.02864838	117.6600037	-30.80618095	-74.37223053	119.25
13058.2	78.95327759	15.70443916	124.0200043	-66.93338776	-44.72328568	50.88000107
13062.8	-64.18427277	48.58630371	42.93000031	74.96269226	-29.34015465	119.25
13073	-20.32575798	-77.89167786	54.06000137	-46.02890015	66.04233551	54.06000137
13108.4	56.92191696	-56.92227554	69.95999908	-78.62963104	17.25197411	87.45000458
13119.4	-40.70555878	-69.4500351	44.52000046	-11.02948475	79.74082947	90.63000488
13173.8	-7.890566826	-80.11235046	46.11000061	-23.36789894	77.03370667	49.29000092
13175.6	-12.59296417	79.50891113	63.60000229	56.92191696	-56.92227554	54.06000137
13226	-74.96277618	29.33994484	60.42000198	80.11234283	-7.890668392	109.7099991
13230.6	12.59338284	79.50884247	74.73000336	49.83687592	-63.21816254	79.5
13256.2	48.58654785	64.18408966	82.68000031	-12.59316254	-79.50888062	31.80000114
13282.6	20.32536507	-77.89177704	66.77999878	-32.26025772	73.75314331	79.5
13301.6	80.48448944	1.580187559	90.63000488	-58.02882385	-55.79341888	82.68000031
13309.2	-9.461948395	-79.94198608	22.26000023	15.70513916	78.95314026	57.24000168
13318.8	70.23578644	-39.33425903	33.38999939	-79.24636078	-14.15148735	19.07999992
13383.4	78.27571869	-18.79261971	111.3000031	-79.74084473	-11.02938747	92.22000122
13416.8	-80.11235809	7.890475273	85.86000061	76.05679321	-26.37451172	87.45000458
13442.2	62.22755432	51.06839371	60.42000198	-39.33415222	-70.23584747	114.4800034
13443.4	72.42961884	-35.13117981	92.22000122	-77.47762299	21.85103416	122.4300003
13471.6	-59.11306763	-54.64334488	95.40000153	71.7261734	36.5459404	54.06000137
13475.2	-58.02867889	55.79356766	44.52000046	72.42961884	-35.13117981	119.25
13508.8	-78.95323944	-15.70465851	69.95999908	62.22755432	51.06839371	22.26000023
13584.6	-62.22730637	51.0687027	66.77999878	60.17425537	-53.47251129	39.75
13611.2	80.2518158	-6.316265106	127.2000046	-60.1745224	-53.4722023	63.60000229
13611.2	76.05699158	26.37393379	12.72000027	9.46154213	-79.94203186	104.9400024
13643.6	18.79214096	-78.27583313	87.45000458	-47.31667709	65.12589264	55.65000153
13662.2	-6.316163063	-80.25183105	108.1200027	-18.79233742	78.27577972	98.58000183
13689.8	-37.94758224	-70.99459076	28.62000084	-39.33398438	70.23594666	49.29000092
13797.6	-6.316163063	-80.25183105	96.99000549	1.580901742	80.48447418	60.42000198
13804.8	44.72320175	-66.93343353	122.4300003	-76.56002045	24.87594795	79.5
13844.8	-66.93338776	-44.72328568	96.99000549	65.12608337	47.31641769	44.52000046
13855.8	-78.62963104	17.25197411	100.1700058	79.50885773	-12.5932827	44.52000046
13863.6	-15.70495796	-78.95317841	68.37000275	-39.33398438	70.23594666	73.13999939
13879.6	-69.45008087	40.70548248	9.539999962	80.36040497	4.738777161	74.73000336
13898.2	74.37219238	-30.80627441	82.68000031	-72.42979431	-35.13082886	55.65000153
13905.6	-80.36038971	-4.738990307	14.31000042	78.6297226	17.25157547	90.63000488
13907.8	-27.86240387	75.52440643	103.3499985	32.2600708	-73.7532196	14.31000042
13980.8	-18.7925396	-78.27573395	6.360000134	-17.25187302	78.62965393	125.6100006
13985.6	79.94197083	-9.462068558	109.7099991	-47.31684494	-65.12577057	49.29000092
13994.6	-43.40077209	-67.79840088	101.7600021	-36.54620743	71.7260437	12.72000027
14008.4	80.36036682	-4.739387989	71.55000305	-67.7985611	-43.4005127	103.3499985
14039.8	-78.27575684	18.79244041	68.37000275	78.27571869	-18.79261971	7.950000286
14065	-74.96285248	-29.33975601	63.60000229	65.12608337	47.31641769	15.90000057
14079.2	23.36829758	77.03358459	1.590000033	54.64326859	-59.11313629	119.25
14180	80.36036682	-4.739387989	98.58000183	-73.75318146	-32.26016617	93.81000519
14243.2	73.75302124	-32.26052094	82.68000031	-75.52444458	-27.86230278	100.1700058
14266.2	-54.64356995	-59.11285782	33.38999939	49.83734131	63.21779251	77.91000366
14276.8	-59.11306763	-54.64334488	25.44000053	48.58654785	64.18408966	6.360000134
14296.4	55.79335022	-58.0288887	69.95999908	-65.12595367	-47.3166008	55.65000153
14315.8	-63.2181015	-49.83695221	11.13000011	-3.16041255	80.43793488	20.67000008
14321.2	42.06092834	-68.63766479	111.3000031	-58.02867889	55.79356766	79.5
14490.6	79.74079132	-11.0297823	19.07999992	-53.472435	-60.17432022	49.29000092
14607.6	74.37219238	-30.80627441	68.37000275	-80.36038971	-4.738990307	96.99000549
14616.6	-47.31684494	-65.12577057	103.3499985	-18.79233742	78.27577972	101.7600021
14632	55.79380417	58.02845383	84.27000427	1.580308914	-80.48448944	54.06000137
14664.8	-67.7985611	-43.4005127	52.47000122	7.890770435	80.11233521	98.58000183
14780.2	80.11240387	7.890058994	54.06000137	-66.04239655	-46.02881622	65.19000244
14808.8	70.99453735	-37.94766998	55.65000153	-74.96285248	-29.33975601	79.5
14813.6	72.42988586	35.13063049	7.950000286	-40.70555878	-69.4500351	96.99000549
14819.8	-78.27575684	18.79244041	98.58000183	78.6297226	17.25157547	7.950000286
14874.8	-30.80618095	-74.37223053	71.55000305	-78.62963104	17.25197411	71.55000305
14885	39.33379745	-70.23604584	90.63000488	-76.05685425	26.37430954	1.590000033
14981.4	-66.93326569	44.72345734	9.539999962	77.03361511	-23.3682003	15.90000057
14992.2	27.86277962	75.5242691	6.360000134	37.94721985	-70.99478149	38.15999985
14996.6	-79.50889587	12.59306145	96.99000549	80.36040497	4.738777161	12.72000027
15015	-11.02948475	79.74082947	25.44000053	43.40042877	-67.79862213	77.91000366
15015	76.05699158	26.37393379	58.83000183	-46.02906799	-66.04222107	12.72000027
15020.4	-43.40060043	67.79850769	12.72000027	72.42961884	-35.13117981	27.03000069
15046.4	42.0614624	68.6373291	95.40000153	-30.80618095	-74.37223053	100.1700058
15052	-11.02948475	79.74082947	79.5	23.36771202	-77.03376007	54.06000137
15052.4	-15.70495796	-78.95317841	15.90000057	-26.37420845	76.0568924	31.80000114
15063.6	-6.316163063	-80.25183105	93.81000519	-35.13092041	72.42974854	4.769999981
15065.4	-66.0422821	46.02898407	23.85000038	80.2518158	-6.316265106	34.97999954
15087.6	4.739490032	80.36035919	22.26000023	17.25167656	-78.62969971	11.13000011
15154.6	-79.50892639	-12.59286022	4.769999981	68.63770294	42.06085587	124.0200043
15206.8	80.2518158	-6.316265106	89.04000092	-71.72608185	-36.5461235	81.09000397
15221.8	-80.36037445	4.739193916	79.5	77.89164734	-20.32585907	49.29000092
15254.2	-11.02968121	-79.74080658	44.52000046	-20.3255558	77.89173126	36.56999969
15287.6	-63.2181015	-49.83695221	100.1700058	-1.580510974	80.48448181	49.29000092
15307.6	6.316366673	80.2518158	41.34000015	43.40042877	-67.79862213	73.13999939
15374.6	-80.43793488	3.160518408	54.06000137	79.24639893	14.15128517	22.26000023
15387.8	-77.89170837	20.32564926	98.58000183	78.27585602	18.79202461	84.27000427
15407	-80.25183868	6.316052437	111.3000031	80.36036682	-4.739387989	98.58000183
15580.6	-79.24632263	14.15168762	89.04000092	80.11240387	7.890058994	1.590000033
15609.6	-23.36789894	77.03370667	90.63000488	11.02927685	-79.74085999	79.5
15658	-73.75318146	-32.26016617	122.4300003	-48.5862236	64.1843338	85.86000061
15747.2	-36.54620743	71.7260437	15.90000057	69.44998169	-40.70565033	85.86000061
15781.2	-79.50892639	-12.59286022	34.97999954	80.36040497	4.738777161	98.58000183
15815.4	-80.11238098	-7.890272141	47.70000076	69.45029449	40.70512009	89.04000092
15853.8	-66.93338776	-44.72328568	76.31999969	49.83734131	63.21779251	71.55000305
15881.4	-79.94200134	9.461855888	7.950000286	24.87622833	76.55992889	81.09000397
15952.4	-79.74084473	-11.02938747	127.2000046	77.03379059	23.36761475	93.81000519
15967.6	-26.37439537	-76.05683136	57.24000168	-36.54620743	71.7260437	50.88000107
15993.6	-72.42971039	35.13100433	7.950000286	80.36036682	-4.739387989	85.86000061
16007.6	-21.85114288	-77.47759247	3.180000067	-48.5862236	64.1843338	127.2000046
16011	-79.74084473	-11.02938747	85.86000061	35.13127136	72.42958069	50.88000107
16060.6	-17.25187302	78.62965393	17.48999977	29.33966064	-74.96289062	119.25
16086.6	66.04251099	46.02864838	117.6600037	-3.160620451	-80.43792725	60.42000198
16159.6	-78.27581024	-18.79224205	28.62000084	80.11240387	7.890058994	82.68000031
16159.6	-80.48448181	1.580614924	71.55000305	78.27571869	-18.79261971	14.31000042
16187.2	78.27571869	-18.79261971	74.73000336	-78.27581024	-18.79224205	90.63000488
16204.6	-23.36789894	77.03370667	15.90000057	66.04216003	-46.02915192	38.15999985
16238	17.25227356	78.62957001	15.90000057	39.33379745	-70.23604584	57.24000168
16271.6	-80.43793488	3.160518408	27.03000069	35.13127136	72.42958069	68.37000275
16439.4	-32.26044464	-73.75305939	92.22000122	3.160824299	80.43791962	73.13999939
16474.6	-18.79233742	78.27577972	62.01000214	70.23578644	-39.33425903	20.67000008
16506.6	-39.33398438	70.23594666	44.52000046	60.17464828	53.47206879	69.95999908
16642.4	44.72372437	66.93309021	60.42000198	-11.02968121	-79.74080658	34.97999954
16642.4	-37.94758224	-70.99459076	7.950000286	11.02988338	79.74078369	39.75
16659.2	-74.96277618	29.33994484	62.01000214	78.6295929	-17.25217438	49.29000092
16663	77.03379059	23.36761475	62.01000214	-71.72608185	-36.5461235	68.37000275
16671.6	44.72372437	66.93309021	30.21000099	20.32536507	-77.89177704	73.13999939
16672.4	-80.25183868	6.316052437	111.3000031	79.74079132	-11.0297823	42.93000031
16703.4	80.11240387	7.890058994	82.68000031	-43.40077209	-67.79840088	111.3000031
16763.6	26.37401009	-76.05696106	49.29000092	-64.18427277	48.58630371	63.60000229
16772.2	-49.83719254	-63.21790695	20.67000008	29.34024811	74.96265411	111.3000031
16816.4	-4.739305496	-80.36036682	42.93000031	-55.79349899	58.02875137	66.77999878
16833	-24.87603378	-76.55999756	4.769999981	3.160824299	80.43791962	87.45000458
16851	68.63770294	42.06085587	119.25	-49.83719254	-63.21790695	96.99000549
16858.4	-32.26025772	73.75314331	17.48999977	60.17425537	-53.47251129	84.27000427
16889.2	-24.87584686	76.56005859	22.26000023	20.32536507	-77.89177704	96.99000549
17007.2	-80.25183868	6.316052437	69.95999908	80.11240387	7.890058994	60.42000198
17052.4	78.27571869	-18.79261971	77.91000366	-17.25207329	-78.62961578	69.95999908
17112.2	-71.72608185	-36.5461235	36.56999969	14.15198994	79.24626923	119.25
17220.2	-78.62967682	-17.25177574	41.34000015	73.10566711	33.70180893	47.70000076
17240.4	-48.5862236	64.1843338	73.13999939	60.17425537	-53.47251129	111.3000031
17244.8	30.80580521	-74.37239075	76.31999969	-80.48448181	-1.580410838	104.9400024
17354.4	-64.18427277	48.58630371	79.5	67.79833984	-43.40085983	14.31000042
17374.6	47.31651688	-65.12600708	93.81000519	-74.37226868	30.80608749	106.5299988
17383.4	-46.02890015	66.04233551	17.48999977	74.96291351	29.33958435	25.44000053
17481.2	-64.18427277	48.58630371	42.93000031	79.50895691	12.59267712	20.67000008
17488.6	37.94776154	70.99449158	4.769999981	40.70520782	-69.45024109	42.93000031
17593.6	79.94197083	-9.462068558	125.6100006	-69.45018768	-40.70529556	55.65000153
17598.6	-27.86240387	75.52440643	65.19000244	66.93314362	-44.72364426	20.67000008
17603	33.70245743	73.10536957	46.11000061	-6.316163063	-80.25183105	87.45000458
17685.4	-3.16041255	80.43793488	50.88000107	78.95327759	15.70443916	41.34000015
17704.8	-36.54639816	-71.72594452	89.04000092	17.25227356	78.62957001	12.72000027
17723.4	-24.87584686	76.56005859	108.1200027	18.79214096	-78.27583313	49.29000092
17833.6	-70.23600006	-39.33388519	100.1700058	37.94776154	70.99449158	119.25
17839.6	78.6297226	17.25157547	85.86000061	-61.21278	-52.28045273	74.73000336
17846.8	-46.02890015	66.04233551	36.56999969	53.47212982	-60.17459106	111.3000031
17906.2	-60.1745224	-53.4722023	25.44000053	65.12608337	47.31641769	116.0699997
17923.6	-71.72608185	-36.5461235	81.09000397	63.21823502	49.83678055	68.37000275
17947.4	-80.48448181	1.580614924	42.93000031	80.36036682	-4.739387989	28.62000084
18006.8	-76.05685425	26.37430954	7.950000286	79.24639893	14.15128517	103.3499985
18041	-80.36038971	-4.738990307	81.09000397	11.02988338	79.74078369	73.13999939
18047.4	43.40094757	67.79828644	74.73000336	17.25167656	-78.62969971	77.91000366
18048	-63.2181015	-49.83695221	74.73000336	52.2808342	61.21244812	20.67000008
18072.2	17.25167656	-78.62969971	15.90000057	-46.02890015	66.04233551	63.60000229
18088	20.32536507	-77.89177704	4.769999981	-58.02867889	55.79356766	74.73000336
18108	80.48447418	-1.580799818	60.42000198	-78.95323944	-15.70465851	39.75
18133.4	77.47756958	-21.85122299	119.25	-18.7925396	-78.27573395	30.21000099
18181.6	-24.87603378	-76.55999756	41.34000015	-43.40060043	67.79850769	34.97999954
18200.4	6.315756321	-80.25186157	93.81000519	-79.94202423	-9.461653709	81.09000397
18249.4	-46.02906799	-66.04222107	89.04000092	-21.8509388	77.47764587	30.21000099
18269.8	74.96269226	-29.34015465	100.1700058	-68.63761139	-42.06101227	30.21000099
18289.4	-60.1745224	-53.4722023	39.75	49.83734131	63.21779251	76.31999969
18342.4	-68.63761139	-42.06101227	14.31000042	47.31699371	65.12566376	84.27000427
18342.8	80.11240387	7.890058994	98.58000183	-46.02906799	-66.04222107	41.34000015
18350	-48.5862236	64.1843338	69.95999908	73.75327301	32.25996017	30.21000099
18353.6	35.13074112	-72.42983246	82.68000031	-61.21264267	52.28060913	85.86000061
18409.4	73.10540771	-33.70236206	103.3499985	-80.5	0.0001020410637	27.03000069
18409.4	-80.5	0.0001020410637	27.03000069	80.5	-0.0003061231691	119.25
18443	21.85132027	77.47754669	34.97999954	43.40042877	-67.79862213	9.539999962
18599.2	-69.45018768	-40.70529556	108.1200027	46.02923203	66.04210663	98.58000183
18652	-42.06127548	-68.63744354	36.56999969	-6.315952301	80.25184631	85.86000061
18663	-56.92220688	-56.92198944	49.29000092	43.40094757	67.79828644	63.60000229
18696.6	-54.64356995	-59.11285782	89.04000092	-14.15159035	79.24634552	60.42000198
18763.6	-39.33415222	-70.23584747	76.31999969	-32.26025772	73.75314331	98.58000183
18773	-21.85114288	-77.47759247	100.1700058	-32.26025772	73.75314331	62.01000214
18789.8	-73.75309753	32.26035309	74.73000336	80.48448944	1.580187559	12.72000027
18855.4	-9.461948395	-79.94198608	47.70000076	-32.26025772	73.75314331	62.01000214
18877.6	80.43795013	3.160110712	95.40000153	-73.75318146	-32.26016617	116.0699997
18896.8	-80.36038971	-4.738990307	108.1200027	37.94776154	70.99449158	55.65000153
18905.2	-27.86240387	75.52440643	49.29000092	30.80580521	-74.37239075	6.360000134
18907.2	75.52452087	27.86211014	81.09000397	-35.13110733	-72.42965698	57.24000168
18945.2	14.15198994	79.24626923	112.8899994	39.33379745	-70.23604584	11.13000011
18968.4	14.15138626	-79.24637604	3.180000067	-58.02867889	55.79356766	104.9400024
18978.2	-46.02906799	-66.04222107	31.80000114	37.94776154	70.99449158	81.09000397
19021.2	-18.7925396	-78.27573395	54.06000137	3.160824299	80.43791962	38.15999985
19047	-76.56002045	24.87594795	36.56999969	80.11240387	7.890058994	4.769999981
19078.8	63.21823502	49.83678055	71.55000305	-3.160620451	-80.43792725	108.1200027
19121	-68.63749695	42.06118774	49.29000092	64.1841507	-48.58646774	103.3499985
19192.6	64.18451691	48.58597946	28.62000084	-1.580716848	-80.48447418	93.81000519
19220	66.04251099	46.02864838	98.58000183	-53.472435	-60.17432022	50.88000107
19253.6	-62.22742462	-51.06855392	74.73000336	26.37460709	76.05675507	33.38999939
19265.8	-78.62967682	-17.25177574	34.97999954	78.6297226	17.25157547	89.04000092
19287.2	-43.40060043	67.79850769	44.52000046	64.18451691	48.58597946	31.80000114
19326.8	-53.47228622	60.17444992	38.15999985	43.40042877	-67.79862213	11.13000011
19371	52.2808342	61.21244812	19.07999992	12.59275913	-79.50894928	101.7600021
19387.8	-78.27575684	18.79244041	42.93000031	80.11240387	7.890058994	20.67000008
19482	79.24639893	14.15128517	11.13000011	-37.94758224	-70.99459076	101.7600021
19567.8	-79.24636078	-14.15148735	68.37000275	58.02894592	55.79328918	36.56999969
19758.6	29.34024811	74.96265411	23.85000038	44.72320175	-66.93343353	12.72000027
19783.4	-77.89175415	-20.3254528	25.44000053	48.58654785	64.18408966	79.5
19908	-66.93326569	44.72345734	71.55000305	79.94204712	9.461460114	73.13999939
19985.4	-42.06127548	-68.63744354	124.0200043	-7.89037323	80.11237335	12.72000027
20071.2	36.54603195	-71.72612762	39.75	-63.21797562	49.8371048	68.37000275
20105.8	66.93314362	-44.72364426	76.31999969	-77.03372955	-23.36779976	52.47000122
20110.4	68.63770294	42.06085587	109.7099991	-18.7925396	-78.27573395	79.5
20195.6	-69.45018768	-40.70529556	9.539999962	59.11320496	54.64319611	54.06000137
20215.8	-73.10557556	-33.70199585	100.1700058	70.23608398	39.33372498	111.3000031
20220.2	80.43795013	3.160110712	60.42000198	-70.99472809	-37.9473114	100.1700058
20247.4	47.31651688	-65.12600708	92.22000122	-80.11238098	-7.890272141	90.63000488
20273.6	-46.02890015	66.04233551	14.31000042	77.89164734	-20.32585907	25.44000053
20280.8	27.86220741	-75.52448273	77.91000366	-78.27575684	18.79244041	25.44000053
20320.8	48.58654785	64.18408966	12.72000027	15.70455837	-78.9532547	76.31999969
20495.2	-77.89175415	-20.3254528	65.19000244	79.24639893	14.15128517	15.90000057
20508.4	-68.63761139	-42.06101227	50.88000107	42.0614624	68.6373291	112.8899994
20589.2	-73.10549164	33.70217896	120.840004	79.74079132	-11.0297823	69.95999908
20618.4	63.21823502	49.83678055	27.03000069	-52.28068161	-61.21258545	122.4300003
20683.6	27.86277962	75.5242691	39.75	80.2518158	-6.316265106	17.48999977
20790.6	-62.22742462	-51.06855392	76.31999969	51.06894684	62.22710419	11.13000011
20884.8	-23.36789894	77.03370667	81.09000397	30.80580521	-74.37239075	120.840004
21193.2	-68.63761139	-42.06101227	30.21000099	64.18451691	48.58597946	112.8899994
21194.4	-78.27575684	18.79244041	62.01000214	77.03361511	-23.3682003	15.90000057
21213.2	-54.64342117	59.11299515	25.44000053	56.92191696	-56.92227554	58.83000183
21233.2	-62.22730637	51.0687027	109.7099991	77.47756958	-21.85122299	98.58000183
21283.6	-73.75309753	32.26035309	90.63000488	75.52430725	-27.86268425	111.3000031
21287.4	-78.95320129	15.70485878	19.07999992	78.6297226	17.25157547	12.72000027
21317.2	51.06847763	-62.22749329	7.950000286	-63.21797562	49.8371048	95.40000153
21362.2	18.79214096	-78.27583313	87.45000458	-44.7233696	66.93332672	23.85000038
21423.8	-72.42979431	-35.13082886	1.590000033	62.22755432	51.06839371	50.88000107
21619.2	-17.25187302	78.62965393	6.360000134	76.55996704	-24.87613297	15.90000057
21716.4	76.05679321	-26.37451172	112.8899994	-80.11238098	-7.890272141	28.62000084
21951.4	-80.11238098	-7.890272141	112.8899994	49.83734131	63.21779251	19.07999992
22050.8	-30.80618095	-74.37223053	39.75	-21.8509388	77.47764587	104.9400024
22052	-23.36789894	77.03370667	60.42000198	15.70455837	-78.9532547	85.86000061
22090.2	54.64326859	-59.11313629	6.360000134	-62.22742462	-51.06855392	90.63000488
22110.2	68.63738251	-42.06137848	85.86000061	-62.22742462	-51.06855392	116.0699997
22122.4	-55.79364014	-58.02860641	68.37000275	23.36829758	77.03358459	23.85000038
22123.6	-79.94200134	9.461855888	109.7099991	20.32595634	77.89162445	98.58000183
22185	23.36771202	-77.03376007	58.83000183	-36.54620743	71.7260437	82.68000031
22218.6	68.63770294	42.06085587	84.27000427	-40.70555878	-69.4500351	17.48999977
22253.2	-43.40077209	-67.79840088	119.25	20.32595634	77.89162445	92.22000122
22290.2	-26.37439537	-76.05683136	1.590000033	-17.25187302	78.62965393	25.44000053
22320.4	-53.472435	-60.17432022	31.80000114	26.37460709	76.05675507	63.60000229
22413.6	-80.36038971	-4.738990307	76.31999969	65.12608337	47.31641769	79.5
22425.6	-6.316163063	-80.25183105	69.95999908	-32.26025772	73.75314331	33.38999939
22443.8	-6.316163063	-80.25183105	44.52000046	-30.80599213	74.37231445	60.42000198
22445.6	-64.18427277	48.58630371	54.06000137	77.03361511	-23.3682003	96.99000549
22450.2	77.03361511	-23.3682003	101.7600021	-80.25185394	-6.315848351	85.86000061
22450.2	-54.64342117	59.11299515	68.37000275	71.7261734	36.5459404	77.91000366
22509.6	-48.58638763	-64.18421173	41.34000015	27.86277962	75.5242691	77.91000366
22544.4	-62.22742462	-51.06855392	100.1700058	-27.86240387	75.52440643	55.65000153
22570.8	48.58605957	-64.18445587	93.81000519	-62.22730637	51.0687027	12.72000027
22579.8	-11.02948475	79.74082947	34.97999954	-0.0002040821273	-80.5	6.360000134
22602	-20.32575798	-77.89167786	90.63000488	-44.7233696	66.93332672	6.360000134
22602	-78.62967682	-17.25177574	109.7099991	15.70513916	78.95314026	20.67000008
22625.8	-43.40077209	-67.79840088	17.48999977	43.40094757	67.79828644	66.77999878
22667.2	-30.80599213	74.37231445	120.840004	37.94721985	-70.99478149	93.81000519
22671.6	-26.37439537	-76.05683136	57.24000168	-4.739095688	80.36038208	50.88000107
22688.4	32.2606163	73.75298309	127.2000046	-26.37439537	-76.05683136	68.37000275
22704.4	9.46154213	-79.94203186	34.97999954	-40.70539093	69.45013428	89.04000092
22714.2	-26.37439537	-76.05683136	122.4300003	-47.31667709	65.12589264	69.95999908
22889.8	3.160212517	-80.4379425	117.6600037	-43.40060043	67.79850769	93.81000519
22939.2	43.40042877	-67.79862213	23.85000038	-75.52437592	27.86249352	71.55000305
23000.8	-76.05685425	26.37430954	52.47000122	80.11240387	7.890058994	109.7099991
23005.2	54.64371872	59.11272049	66.77999878	21.85074997	-77.47770691	4.769999981
23006.4	33.70190048	-73.10562134	57.24000168	-59.11292648	54.64350128	92.22000122
23099.4	-33.70208359	73.10553741	30.21000099	70.99453735	-37.94766998	79.5
23116.8	-78.95323944	-15.70465851	52.47000122	58.02894592	55.79328918	54.06000137
23148.4	18.79214096	-78.27583313	3.180000067	-71.7259903	36.54629517	69.95999908
23168.6	-32.26044464	-73.75305939	106.5299988	33.70245743	73.10536957	104.9400024
23196.2	-58.02867889	55.79356766	87.45000458	75.52430725	-27.86268425	44.52000046
23241.8	72.42988586	35.13063049	76.31999969	-46.02906799	-66.04222107	19.07999992
23258.8	-73.10557556	-33.70199585	120.840004	17.25227356	78.62957001	52.47000122
23331.6	15.70513916	78.95314026	28.62000084	80.43792725	-3.160722494	77.91000366
23397.6	80.2518692	6.315654755	112.8899994	-66.93338776	-44.72328568	55.65000153
23409.6	-80.25185394	-6.315848351	3.180000067	80.5	-0.0003061231691	60.42000198
23416	-74.3723526	-30.80589867	58.83000183	71.7261734	36.5459404	15.90000057
23432.2	76.05699158	26.37393379	39.75	-44.72354507	-66.93321228	117.6600037
23475	20.32595634	77.89162445	96.99000549	79.50885773	-12.5932827	122.4300003
23498.2	-78.62967682	-17.25177574	6.360000134	32.2606163	73.75298309	90.63000488
23551	74.96269226	-29.34015465	87.45000458	-78.27581024	-18.79224205	60.42000198
23553	-79.24636078	-14.15148735	106.5299988	80.2518692	6.315654755	84.27000427
23565.4	62.22755432	51.06839371	73.13999939	-53.472435	-60.17432022	92.22000122
23577.4	-42.06127548	-68.63744354	87.45000458	-4.739095688	80.36038208	111.3000031
23602.8	1.580901742	80.48447418	52.47000122	47.31651688	-65.12600708	66.77999878
23655.2	18.79214096	-78.27583313	17.48999977	-77.03367615	23.36799622	36.56999969
23758.8	79.94204712	9.461460114	49.29000092	-68.63761139	-42.06101227	109.7099991
23785.2	7.890161037	-80.11239624	74.73000336	-68.63749695	42.06118774	100.1700058
23833.8	1.580308914	-80.48448944	11.13000011	-80.36038971	-4.738990307	22.26000023
23873.2	-1.580716848	-80.48447418	19.07999992	9.462169647	79.9419632	93.81000519
24080.6	-35.13092041	72.42974854	66.77999878	75.52430725	-27.86268425	108.1200027
24123.4	-63.21797562	49.8371048	62.01000214	79.74079132	-11.0297823	23.85000038
24169.2	-62.22742462	-51.06855392	3.180000067	17.25227356	78.62957001	103.3499985
24221.4	71.7261734	36.5459404	39.75	-44.72354507	-66.93321228	31.80000114
24228.6	-44.7233696	66.93332672	117.6600037	64.1841507	-48.58646774	95.40000153
24279.8	-80.25183868	6.316052437	101.7600021	80.2518692	6.315654755	7.950000286
24315	-20.3255558	77.89173126	84.27000427	1.580308914	-80.48448944	23.85000038
24353.8	80.48447418	-1.580799818	81.09000397	-77.89175415	-20.3254528	127.2000046
24381	59.11278915	-54.64365005	28.62000084	-77.89170837	20.32564926	66.77999878
24471.2	27.86220741	-75.52448273	108.1200027	-33.70208359	73.10553741	108.1200027
24481	79.50895691	12.59267712	81.09000397	-73.10557556	-33.70199585	49.29000092
24683	-52.28053284	61.21270752	100.1700058	70.23608398	39.33372498	120.840004
24724.6	6.316366673	80.2518158	46.11000061	18.79214096	-78.27583313	3.180000067
24758.2	-64.18439484	-48.58613968	79.5	59.11320496	54.64319611	4.769999981
24769.8	79.74079132	-11.0297823	111.3000031	-75.52444458	-27.86230278	103.3499985
24816.6	79.94197083	-9.462068558	103.3499985	-78.62967682	-17.25177574	104.9400024
24863	-46.02906799	-66.04222107	76.31999969	-18.79233742	78.27577972	38.15999985
25064.4	-74.96277618	29.33994484	41.34000015	79.94197083	-9.462068558	62.01000214
25071.8	-62.22730637	51.0687027	108.1200027	76.56015015	24.87554932	92.22000122
25094.6	-68.63761139	-42.06101227	50.88000107	27.86277962	75.5242691	71.55000305
25105.4	-15.70475769	78.95321655	52.47000122	59.11278915	-54.64365005	103.3499985
25186.2	-17.25187302	78.62965393	108.1200027	7.890161037	-80.11239624	38.15999985
25198.6	65.12608337	47.31641769	63.60000229	-36.54639816	-71.72594452	54.06000137
25205	-35.13092041	72.42974854	85.86000061	60.17425537	-53.47251129	34.97999954
25210.6	44.72372437	66.93309021	65.19000244	37.94721985	-70.99478149	79.5
25248.8	-26.37439537	-76.05683136	101.7600021	-26.37420845	76.0568924	81.09000397
25254.6	-29.34004211	-74.96273804	74.73000336	11.02988338	79.74078369	66.77999878
25295.8	-29.33985138	74.96281433	38.15999985	47.31651688	-65.12600708	81.09000397
25414.6	-11.02948475	79.74082947	87.45000458	6.315756321	-80.25186157	117.6600037
25465.6	65.12571716	-47.3169136	49.29000092	-74.37226868	30.80608749	20.67000008
25473.4	23.36771202	-77.03376007	12.72000027	-72.42971039	35.13100433	93.81000519
25483.8	6.315756321	-80.25186157	38.15999985	-49.83702469	63.21804428	74.73000336
25496.4	-80.36038971	-4.738990307	33.38999939	32.2606163	73.75298309	17.48999977
25503.6	-21.85114288	-77.47759247	92.22000122	-30.80599213	74.37231445	65.19000244
25563.6	-35.13110733	-72.42965698	114.4800034	54.64371872	59.11272049	73.13999939
25579.8	-51.06878662	-62.22723389	31.80000114	6.316366673	80.2518158	96.99000549
25597.8	-21.8509388	77.47764587	122.4300003	72.42961884	-35.13117981	52.47000122
25597.8	32.2600708	-73.7532196	27.03000069	-79.50892639	-12.59286022	44.52000046
25657.2	-35.13110733	-72.42965698	60.42000198	48.58654785	64.18408966	112.8899994
25665	-74.96285248	-29.33975601	60.42000198	75.52452087	27.86211014	3.180000067
25666.8	78.6297226	17.25157547	3.180000067	-54.64356995	-59.11285782	42.93000031
25668.4	-56.92206192	56.9221344	39.75	73.75327301	32.25996017	3.180000067
25679.2	53.47212982	-60.17459106	76.31999969	-77.47762299	21.85103416	117.6600037
25779.8	-33.70227432	-73.10544586	33.38999939	-6.315952301	80.25184631	108.1200027
25779.8	15.70455837	-78.9532547	22.26000023	-76.56002045	24.87594795	58.83000183
25823.2	-77.47762299	21.85103416	34.97999954	61.21291351	52.28029251	84.27000427
25823.8	79.74087524	11.02917576	55.65000153	-69.45018768	-40.70529556	27.03000069
25866.4	-30.80618095	-74.37223053	62.01000214	-39.33398438	70.23594666	42.93000031
26054.2	66.04251099	46.02864838	17.48999977	-37.94758224	-70.99459076	76.31999969
26078.4	35.13127136	72.42958069	81.09000397	51.06847763	-62.22749329	22.26000023
26121.2	65.12571716	-47.3169136	47.70000076	-79.74082184	11.02958965	55.65000153
26293.6	79.24639893	14.15128517	93.81000519	-48.58638763	-64.18421173	42.93000031
26354.2	65.12608337	47.31641769	120.840004	-43.40077209	-67.79840088	42.93000031
26356.2	-62.22730637	51.0687027	98.58000183	80.43792725	-3.160722494	84.27000427
26360.6	56.92191696	-56.92227554	73.13999939	-43.40077209	-67.79840088	33.38999939
26440	-75.52444458	-27.86230278	74.73000336	56.92234802	56.92184448	9.539999962
26476.8	-74.37226868	30.80608749	4.769999981	80.43795013	3.160110712	93.81000519
26488.4	-62.22730637	51.0687027	82.68000031	70.23578644	-39.33425903	109.7099991
26494.8	-70.23589325	39.33407211	11.13000011	80.43795013	3.160110712	100.1700058
26505.8	70.23578644	-39.33425903	98.58000183	-73.10557556	-33.70199585	25.44000053
26514.8	-42.06110382	68.63755035	47.70000076	77.89164734	-20.32585907	41.34000015
26563.2	-9.461948395	-79.94198608	122.4300003	21.85132027	77.47754669	30.21000099
26606.4	-79.24636078	-14.15148735	15.90000057	76.56015015	24.87554932	90.63000488
26656.2	-79.24636078	-14.15148735	23.85000038	53.47260284	60.17417145	52.47000122
26689.8	54.64371872	59.11272049	69.95999908	-12.59316254	-79.50888062	47.70000076
26805	69.45029449	40.70512009	57.24000168	-52.28068161	-61.21258545	117.6600037
26836.8	-47.31667709	65.12589264	114.4800034	49.83687592	-63.21816254	36.56999969
26909.8	27.86220741	-75.52448273	98.58000183	-42.06110382	68.63755035	111.3000031
26916.2	1.580901742	80.48447418	111.3000031	77.03361511	-23.3682003	12.72000027
26946.4	71.72589874	-36.54648972	30.21000099	-78.62963104	17.25197411	3.180000067
26951	-75.52444458	-27.86230278	22.26000023	79.74087524	11.02917576	62.01000214
26997.6	62.22755432	51.06839371	6.360000134	1.580308914	-80.48448944	34.97999954
27117.6	56.92234802	56.92184448	96.99000549	-12.59316254	-79.50888062	119.25
27193	-59.11292648	54.64350128	69.95999908	56.92191696	-56.92227554	1.590000033
27219.4	18.79271889	78.27568817	87.45000458	80.11234283	-7.890668392	117.6600037
27242	44.72320175	-66.93343353	15.90000057	-77.89170837	20.32564926	50.88000107
27285.4	79.94197083	-9.462068558	20.67000008	-74.3723526	-30.80589867	127.2000046
27299.6	4.7388978	-80.36038971	3.180000067	-64.18427277	48.58630371	104.9400024
27300.2	29.34024811	74.96265411	95.40000153	44.72320175	-66.93343353	9.539999962
27327.2	-36.54620743	71.7260437	103.3499985	77.47773743	21.85063362	63.60000229
27340.2	-80.5	0.0001020410637	41.34000015	77.47773743	21.85063362	127.2000046
27352.4	55.79335022	-58.0288887	74.73000336	-72.42971039	35.13100433	63.60000229
27409	-79.74084473	-11.02938747	31.80000114	29.34024811	74.96265411	4.769999981
27419.6	53.47260284	60.17417145	81.09000397	-20.32575798	-77.89167786	117.6600037
27449.8	-71.7259903	36.54629517	104.9400024	73.10540771	-33.70236206	38.15999985
27501.6	26.37460709	76.05675507	112.8899994	49.83687592	-63.21816254	22.26000023
27502.6	73.75302124	-32.26052094	116.0699997	-73.75318146	-32.26016617	62.01000214
27509.6	-80.25183868	6.316052437	30.21000099	77.03379059	23.36761475	11.13000011
27568	-43.40060043	67.79850769	65.19000244	63.21785736	-49.8372612	127.2000046
27678.2	-43.40077209	-67.79840088	46.11000061	-3.16041255	80.43793488	54.06000137
27684.6	-39.33398438	70.23594666	23.85000038	78.95316315	-15.70503998	33.38999939
27713.8	61.21291351	52.28029251	31.80000114	-37.94758224	-70.99459076	34.97999954
27738	-78.62963104	17.25197411	3.180000067	77.47756958	-21.85122299	79.5
27819	-23.36789894	77.03370667	100.1700058	68.63738251	-42.06137848	111.3000031
27822.2	-43.40077209	-67.79840088	104.9400024	14.15198994	79.24626923	33.38999939
27837	21.85132027	77.47754669	84.27000427	49.83687592	-63.21816254	119.25
27861.4	-69.45008087	40.70548248	6.360000134	56.92191696	-56.92227554	14.31000042
27944.2	80.48447418	-1.580799818	34.97999954	-77.89175415	-20.3254528	62.01000214
28172	-37.94741058	70.99467468	20.67000008	59.11278915	-54.64365005	76.31999969
28199.6	-62.22730637	51.0687027	57.24000168	79.74087524	11.02917576	92.22000122
28225	-27.86259079	-75.5243454	38.15999985	12.59338284	79.50884247	50.88000107
28240.8	-80.36037445	4.739193916	52.47000122	66.93348694	44.72313309	114.4800034
28252	-36.54620743	71.7260437	55.65000153	74.96269226	-29.34015465	114.4800034
28349.4	20.32595634	77.89162445	82.68000031	35.13074112	-72.42983246	66.77999878
28352.6	23.36829758	77.03358459	39.75	35.13074112	-72.42983246	46.11000061
28441	-26.37420845	76.0568924	11.13000011	73.10540771	-33.70236206	54.06000137
28482.8	-73.75318146	-32.26016617	33.38999939	1.580901742	80.48447418	20.67000008
28528	79.74079132	-11.0297823	57.24000168	-77.89175415	-20.3254528	63.60000229
28627.6	-6.316163063	-80.25183105	58.83000183	-37.94741058	70.99467468	79.5
28643.6	70.99482727	37.94713211	55.65000153	-48.58638763	-64.18421173	73.13999939
28705	-77.47767639	-21.85083771	81.09000397	62.22755432	51.06839371	87.45000458
28850	-15.70495796	-78.95317841	109.7099991	-35.13092041	72.42974854	58.83000183
28854.6	-39.33415222	-70.23584747	12.72000027	-49.83702469	63.21804428	108.1200027
28866.8	-40.70555878	-69.4500351	39.75	7.890770435	80.11233521	54.06000137
28973.4	-79.74084473	-11.02938747	55.65000153	46.02923203	66.04210663	103.3499985
28986	-9.461948395	-79.94198608	7.950000286	-6.315952301	80.25184631	109.7099991
29045	53.47260284	60.17417145	127.2000046	-9.461948395	-79.94198608	77.91000366
29057.2	-65.12595367	-47.3166008	28.62000084	53.47260284	60.17417145	79.5
29080.2	-61.21278	-52.28045273	108.1200027	17.25227356	78.62957001	73.13999939
29089.4	-66.93326569	44.72345734	39.75	79.24628448	-14.15188885	84.27000427
29097.4	80.48447418	-1.580799818	90.63000488	-79.50892639	-12.59286022	22.26000023
29097.4	-12.59316254	-79.50888062	23.85000038	-26.37420845	76.0568924	92.22000122
29178.6	-78.95320129	15.70485878	85.86000061	75.52452087	27.86211014	50.88000107
29212.2	79.24628448	-14.15188885	89.04000092	-61.21278	-52.28045273	47.70000076
29228.2	-33.70208359	73.10553741	109.7099991	66.93314362	-44.72364426	52.47000122
29299.8	-80.36037445	4.739193916	38.15999985	80.11234283	-7.890668392	66.77999878
29365.8	-17.25187302	78.62965393	11.13000011	73.75302124	-32.26052094	7.950000286
29376	-4.739095688	80.36038208	73.13999939	64.1841507	-48.58646774	17.48999977
29415.2	71.72589874	-36.54648972	65.19000244	-80.25185394	-6.315848351	96.99000549
29422.2	61.21291351	52.28029251	27.03000069	20.32536507	-77.89177704	95.40000153
29455.8	-42.06127548	-68.63744354	55.65000153	7.890770435	80.11233521	31.80000114
29460	77.03361511	-23.3682003	58.83000183	-56.92220688	-56.92198944	100.1700058
29487.6	35.13127136	72.42958069	28.62000084	29.33966064	-74.96289062	17.48999977
29516	-77.03372955	-23.36779976	49.29000092	80.2518692	6.315654755	66.77999878
29711.6	-62.22730637	51.0687027	106.5299988	65.12571716	-47.3169136	68.37000275
29749.6	9.462169647	79.9419632	112.8899994	11.02927685	-79.74085999	96.99000549
29843.8	-17.25207329	-78.62961578	127.2000046	-26.37420845	76.0568924	89.04000092
29928.4	-58.02867889	55.79356766	58.83000183	77.89164734	-20.32585907	6.360000134
30053.4	51.06847763	-62.22749329	7.950000286	-66.93326569	44.72345734	100.1700058
30147.8	-6.315952301	80.25184631	47.70000076	33.70190048	-73.10562134	60.42000198
30153.4	-26.37420845	76.0568924	27.03000069	74.96269226	-29.34015465	19.07999992
30422	-74.96285248	-29.33975601	84.27000427	26.37460709	76.05675507	62.01000214
30427.2	6.316366673	80.2518158	93.81000519	44.72320175	-66.93343353	84.27000427
30453.8	-24.87603378	-76.55999756	98.58000183	4.739490032	80.36035919	77.91000366
30512.2	-33.70208359	73.10553741	55.65000153	47.31651688	-65.12600708	100.1700058
30600.8	-62.22742462	-51.06855392	106.5299988	-33.70208359	73.10553741	9.539999962
30617.4	-12.59296417	79.50891113	98.58000183	14.15138626	-79.24637604	30.21000099
30655	-61.21264267	52.28060913	96.99000549	80.2518158	-6.316265106	82.68000031
30682.8	6.315756321	-80.25186157	52.47000122	-74.37226868	30.80608749	39.75
30809.6	46.0287323	-66.04245758	6.360000134	-74.96277618	29.33994484	92.22000122
30825	-52.28068161	-61.21258545	125.6100006	51.06894684	62.22710419	27.03000069
30869.2	68.63738251	-42.06137848	79.5	-77.03372955	-23.36779976	49.29000092
30909.2	61.21291351	52.28029251	100.1700058	-18.7925396	-78.27573395	108.1200027
30957	-44.72354507	-66.93321228	57.24000168	24.87622833	76.55992889	47.70000076
30976.4	-68.63761139	-42.06101227	52.47000122	59.11320496	54.64319611	104.9400024
31053.6	61.21291351	52.28029251	103.3499985	-15.70495796	-78.95317841	96.99000549
31111.6	-74.3723526	-30.80589867	125.6100006	-48.5862236	64.1843338	39.75
31124.8	-78.95320129	15.70485878	28.62000084	80.2518692	6.315654755	63.60000229
31158.4	-80.48448181	1.580614924	17.48999977	75.52452087	27.86211014	81.09000397
31235	-59.11306763	-54.64334488	23.85000038	-21.8509388	77.47764587	63.60000229
31238.2	-18.7925396	-78.27573395	30.21000099	7.890770435	80.11233521	47.70000076
31245.8	-78.27581024	-18.79224205	41.34000015	79.94204712	9.461460114	71.55000305
31305.4	-73.75318146	-32.26016617	4.769999981	-21.8509388	77.47764587	81.09000397
31393.8	76.56015015	24.87554932	55.65000153	-58.02882385	-55.79341888	106.5299988
31402.8	11.02988338	79.74078369	84.27000427	53.47212982	-60.17459106	112.8899994
31442.8	76.05679321	-26.37451172	28.62000084	-73.10557556	-33.70199585	87.45000458
31476.4	-12.59296417	79.50891113	34.97999954	39.33379745	-70.23604584	124.0200043
31503.4	-49.83719254	-63.21790695	85.86000061	35.13127136	72.42958069	1.590000033
31506.6	75.52430725	-27.86268425	52.47000122	-75.52444458	-27.86230278	73.13999939
31584.8	-74.3723526	-30.80589867	100.1700058	35.13127136	72.42958069	71.55000305
31661.6	30.80637169	74.37215424	58.83000183	17.25167656	-78.62969971	23.85000038
31670.4	-75.52444458	-27.86230278	77.91000366	79.50895691	12.59267712	11.13000011
31728.8	-74.3723526	-30.80589867	69.95999908	17.25227356	78.62957001	66.77999878
31781.6	54.64326859	-59.11313629	60.42000198	-72.42971039	35.13100433	92.22000122
31791.8	-20.32575798	-77.89167786	95.40000153	26.37460709	76.05675507	54.06000137
31815.2	7.890161037	-80.11239624	27.03000069	-33.70208359	73.10553741	112.8899994
31830	-52.28053284	61.21270752	116.0699997	61.21251678	-52.2807579	55.65000153
31956.4	-49.83719254	-63.21790695	42.93000031	18.79271889	78.27568817	44.52000046
31972.4	-56.92206192	56.9221344	28.62000084	56.92234802	56.92184448	6.360000134
31973.2	77.03379059	23.36761475	92.22000122	-46.02906799	-66.04222107	68.37000275
31976.4	27.86220741	-75.52448273	98.58000183	-79.50889587	12.59306145	71.55000305
31993.6	-44.72354507	-66.93321228	7.950000286	-58.02867889	55.79356766	93.81000519
31997.8	-79.74084473	-11.02938747	52.47000122	49.83734131	63.21779251	20.67000008
32004.2	79.50895691	12.59267712	98.58000183	-36.54639816	-71.72594452	28.62000084
32030.8	-78.27575684	18.79244041	84.27000427	66.93348694	44.72313309	89.04000092
32060.4	23.36829758	77.03358459	33.38999939	27.86220741	-75.52448273	4.769999981
32066.6	40.70520782	-69.45024109	46.11000061	-60.17438507	53.47236252	90.63000488
32117.2	-61.21278	-52.28045273	104.9400024	33.70245743	73.10536957	117.6600037
32118.2	-79.24636078	-14.15148735	41.34000015	-26.37420845	76.0568924	28.62000084
32217.8	47.31699371	65.12566376	109.7099991	20.32536507	-77.89177704	90.63000488
32232.2	-47.31667709	65.12589264	116.0699997	53.47212982	-60.17459106	106.5299988
32232.8	-62.22730637	51.0687027	42.93000031	78.95316315	-15.70503998	25.44000053
32248.2	46.0287323	-66.04245758	95.40000153	-64.18427277	48.58630371	58.83000183
32285	-80.43793488	3.160518408	69.95999908	47.31699371	65.12566376	11.13000011
32368	68.63738251	-42.06137848	92.22000122	-74.37226868	30.80608749	89.04000092
32449.4	73.75327301	32.25996017	73.13999939	-43.40077209	-67.79840088	85.86000061
32461.2	65.12608337	47.31641769	92.22000122	-17.25207329	-78.62961578	125.6100006
32502.8	-48.5862236	64.1843338	49.29000092	51.06847763	-62.22749329	116.0699997
32513.4	-80.48448181	1.580614924	76.31999969	62.22755432	51.06839371	71.55000305
32646.2	-24.87584686	76.56005859	7.950000286	21.85074997	-77.47770691	111.3000031
32655.2	71.7261734	36.5459404	89.04000092	-35.13110733	-72.42965698	89.04000092
32793.8	23.36771202	-77.03376007	33.38999939	-67.79845428	43.40068817	39.75
32823	56.92234802	56.92184448	12.72000027	9.46154213	-79.94203186	120.840004
32826.2	15.70455837	-78.9532547	79.5	-53.47228622	60.17444992	30.21000099
32836.8	15.70513916	78.95314026	33.38999939	1.580308914	-80.48448944	38.15999985
32863.8	71.72589874	-36.54648972	89.04000092	-78.62963104	17.25197411	120.840004
32910.2	-32.26044464	-73.75305939	65.19000244	-6.315952301	80.25184631	39.75
32990.6	-0	80.5	34.97999954	67.79833984	-43.40085983	98.58000183
33003.8	-65.12595367	-47.3166008	17.48999977	70.23608398	39.33372498	100.1700058
33003.8	47.31651688	-65.12600708	27.03000069	-79.74082184	11.02958965	85.86000061
33015.4	-80.25183868	6.316052437	54.06000137	66.93348694	44.72313309	116.0699997
33027.6	80.48448944	1.580187559	101.7600021	-49.83719254	-63.21790695	41.34000015
33047	61.21291351	52.28029251	33.38999939	-9.461948395	-79.94198608	4.769999981
33050.2	-70.23589325	39.33407211	44.52000046	79.50895691	12.59267712	23.85000038
33106.2	-4.739305496	-80.36036682	44.52000046	-6.315952301	80.25184631	103.3499985
33106.2	-4.739305496	-80.36036682	44.52000046	-78.62963104	17.25197411	63.60000229
33149.6	52.2808342	61.21244812	92.22000122	9.46154213	-79.94203186	104.9400024
33157.4	-27.86259079	-75.5243454	27.03000069	-14.15159035	79.24634552	58.83000183
33201.2	-70.99472809	-37.9473114	63.60000229	14.15198994	79.24626923	52.47000122
33205.2	74.37242889	30.80570793	84.27000427	9.46154213	-79.94203186	95.40000153
33213.8	-76.56008148	-24.8757534	31.80000114	69.45029449	40.70512009	62.01000214
33229	-54.64356995	-59.11285782	19.07999992	12.59338284	79.50884247	119.25
33258	-46.02906799	-66.04222107	124.0200043	-12.59296417	79.50891113	4.769999981
33288.4	18.79214096	-78.27583313	57.24000168	-39.33398438	70.23594666	120.840004
33329.6	-27.86240387	75.52440643	58.83000183	52.2803688	-61.21284866	63.60000229
33340	12.59338284	79.50884247	23.85000038	49.83687592	-63.21816254	54.06000137
33358.8	26.37460709	76.05675507	41.34000015	21.85074997	-77.47770691	49.29000092
33381.6	-46.02890015	66.04233551	103.3499985	49.83687592	-63.21816254	20.67000008
33449.6	23.36771202	-77.03376007	82.68000031	-61.21264267	52.28060913	122.4300003
33456	77.89180756	20.32526588	104.9400024	-62.22742462	-51.06855392	81.09000397
33460.4	78.6295929	-17.25217438	23.85000038	-80.4379425	-3.16031456	93.81000519
33473.6	76.56015015	24.87554932	60.42000198	-66.93338776	-44.72328568	65.19000244
33473.6	18.79214096	-78.27583313	98.58000183	-37.94741058	70.99467468	1.590000033
33480.6	-68.63761139	-42.06101227	60.42000198	52.2808342	61.21244812	20.67000008
33489.6	52.2803688	-61.21284866	125.6100006	-58.02867889	55.79356766	11.13000011
33498.4	-80.43793488	3.160518408	60.42000198	75.52430725	-27.86268425	20.67000008
33661.8	64.18451691	48.58597946	15.90000057	14.15138626	-79.24637604	41.34000015
33694.2	-77.47767639	-21.85083771	36.56999969	80.36040497	4.738777161	96.99000549
33724.6	56.92191696	-56.92227554	122.4300003	-74.96277618	29.33994484	93.81000519
33753.6	77.89180756	20.32526588	50.88000107	-52.28068161	-61.21258545	98.58000183
33765.8	79.74087524	11.02917576	87.45000458	-68.63761139	-42.06101227	122.4300003
33803.2	60.17464828	53.47206879	54.06000137	-26.37439537	-76.05683136	9.539999962
33817.8	-15.70495796	-78.95317841	42.93000031	-42.06110382	68.63755035	79.5
33836.8	67.79867554	43.40034485	114.4800034	-55.79364014	-58.02860641	87.45000458
33849.6	-7.89037323	80.11237335	63.60000229	79.50895691	12.59267712	23.85000038
33855.4	-30.80618095	-74.37223053	60.42000198	-43.40060043	67.79850769	101.7600021
33905.8	65.12608337	47.31641769	55.65000153	-47.31684494	-65.12577057	14.31000042
33910.4	44.72372437	66.93309021	50.88000107	-18.7925396	-78.27573395	11.13000011
33921.2	69.45029449	40.70512009	17.48999977	-42.06127548	-68.63744354	42.93000031
33934.6	66.04216003	-46.02915192	39.75	-77.47767639	-21.85083771	103.3499985
34026.6	-74.96285248	-29.33975601	14.31000042	77.89180756	20.32526588	28.62000084
34055.6	53.47260284	60.17417145	111.3000031	-21.85114288	-77.47759247	36.56999969
34063.4	-47.31684494	-65.12577057	62.01000214	42.0614624	68.6373291	125.6100006
34064.4	-65.12595367	-47.3166008	1.590000033	-14.15159035	79.24634552	44.52000046
34064.4	-62.22742462	-51.06855392	82.68000031	-9.461752892	79.94200897	54.06000137
34077.6	80.48448944	1.580187559	117.6600037	-74.3723526	-30.80589867	85.86000061
34138.8	69.45029449	40.70512009	28.62000084	-18.7925396	-78.27573395	19.07999992
34147	-15.70495796	-78.95317841	44.52000046	6.316366673	80.2518158	42.93000031
34206	-66.04239655	-46.02881622	125.6100006	21.85132027	77.47754669	25.44000053
34264.8	72.42988586	35.13063049	106.5299988	-11.02968121	-79.74080658	14.31000042
34264.8	46.02923203	66.04210663	96.99000549	18.79214096	-78.27583313	106.5299988
34299.4	24.87622833	76.55992889	60.42000198	69.44998169	-40.70565033	9.539999962
34347.8	-12.59296417	79.50891113	46.11000061	79.50895691	12.59267712	74.73000336
34366.4	-0	80.5	27.03000069	69.44998169	-40.70565033	73.13999939
34425.8	48.58605957	-64.18445587	46.11000061	-77.03367615	23.36799622	106.5299988
34509.8	-71.7259903	36.54629517	71.55000305	74.37219238	-30.80627441	27.03000069
34581.6	77.47773743	21.85063362	76.31999969	-69.45018768	-40.70529556	106.5299988
34681.6	26.37401009	-76.05696106	33.38999939	-59.11292648	54.64350128	103.3499985
34682.2	24.8756485	-76.56011963	55.65000153	-54.64342117	59.11299515	85.86000061
34683.8	-7.890566826	-80.11235046	31.80000114	-27.86240387	75.52440643	49.29000092
34749.4	-27.86240387	75.52440643	47.70000076	73.10540771	-33.70236206	87.45000458
34856.2	53.47212982	-60.17459106	55.65000153	-75.52444458	-27.86230278	124.0200043
34883.6	1.580308914	-80.48448944	93.81000519	-40.70539093	69.45013428	3.180000067
34977.6	66.93348694	44.72313309	124.0200043	-39.33415222	-70.23584747	87.45000458
35018.8	-47.31684494	-65.12577057	81.09000397	29.34024811	74.96265411	20.67000008
35028.6	48.58654785	64.18408966	103.3499985	-6.316163063	-80.25183105	9.539999962
35070	78.95316315	-15.70503998	125.6100006	-80.11238098	-7.890272141	73.13999939
35086.4	-6.316163063	-80.25183105	3.180000067	-1.580510974	80.48448181	65.19000244
35093	-35.13092041	72.42974854	112.8899994	51.06847763	-62.22749329	73.13999939
35100.2	-79.94202423	-9.461653709	4.769999981	7.890770435	80.11233521	25.44000053
35103.6	-65.12595367	-47.3166008	23.85000038	62.22755432	51.06839371	44.52000046
35171.8	-46.02890015	66.04233551	22.26000023	78.95316315	-15.70503998	38.15999985
35243.4	80.11234283	-7.890668392	125.6100006	-30.80618095	-74.37223053	74.73000336
35268	-3.160620451	-80.43792725	90.63000488	-51.0686264	62.2273674	109.7099991
35306	27.86220741	-75.52448273	92.22000122	-66.93326569	44.72345734	47.70000076
35376.4	32.2606163	73.75298309	52.47000122	17.25167656	-78.62969971	73.13999939
35380.4	44.72320175	-66.93343353	22.26000023	-63.21797562	49.8371048	54.06000137
35597.2	-69.45008087	40.70548248	77.91000366	73.75302124	-32.26052094	106.5299988
35722.4	48.58654785	64.18408966	34.97999954	-6.316163063	-80.25183105	116.0699997
35783	-17.25187302	78.62965393	66.77999878	36.54603195	-71.72612762	38.15999985
35813.8	-77.47762299	21.85103416	103.3499985	75.52430725	-27.86268425	101.7600021
35823	59.11320496	54.64319611	84.27000427	4.7388978	-80.36038971	33.38999939
35946.8	-14.15178776	-79.24630737	20.67000008	30.80637169	74.37215424	114.4800034
35986	77.47773743	21.85063362	44.52000046	-66.93338776	-44.72328568	111.3000031
35999.8	76.05679321	-26.37451172	20.67000008	-67.7985611	-43.4005127	117.6600037
36009.6	72.42988586	35.13063049	108.1200027	-56.92220688	-56.92198944	101.7600021
36033.4	-80.11238098	-7.890272141	62.01000214	67.79867554	43.40034485	30.21000099
36103.6	-62.22742462	-51.06855392	28.62000084	-24.87584686	76.56005859	46.11000061
36234.8	-79.94202423	-9.461653709	1.590000033	79.74087524	11.02917576	31.80000114
36252.8	30.80637169	74.37215424	73.13999939	72.42961884	-35.13117981	87.45000458
36256.4	-51.06878662	-62.22723389	41.34000015	30.80637169	74.37215424	103.3499985
36294	15.70455837	-78.9532547	85.86000061	-69.45008087	40.70548248	15.90000057
36299	-78.27575684	18.79244041	87.45000458	14.15198994	79.24626923	90.63000488
36317	51.06847763	-62.22749329	71.55000305	-79.24636078	-14.15148735	33.38999939
36439	-61.21264267	52.28060913	12.72000027	80.48448944	1.580187559	81.09000397
36547.4	-74.96285248	-29.33975601	52.47000122	74.37242889	30.80570793	87.45000458
36561.2	-17.25187302	78.62965393	22.26000023	21.85074997	-77.47770691	69.95999908
36573.2	-40.70555878	-69.4500351	31.80000114	7.890770435	80.11233521	103.3499985
36594.8	15.70455837	-78.9532547	9.539999962	-74.96277618	29.33994484	36.56999969
36637.4	80.43792725	-3.160722494	62.01000214	-66.04239655	-46.02881622	22.26000023
36643.8	-73.75309753	32.26035309	93.81000519	40.70573425	69.44992828	17.48999977
36655.4	-79.24636078	-14.15148735	60.42000198	74.37242889	30.80570793	116.0699997
36663	-17.25207329	-78.62961578	54.06000137	-53.47228622	60.17444992	74.73000336
36670	40.70520782	-69.45024109	125.6100006	-79.24632263	14.15168762	30.21000099
36680.6	-9.461948395	-79.94198608	11.13000011	-30.80599213	74.37231445	111.3000031
36724.2	40.70520782	-69.45024109	89.04000092	-79.50889587	12.59306145	76.31999969
36781.2	-80.11235809	7.890475273	38.15999985	80.36040497	4.738777161	20.67000008
36796.2	23.36829758	77.03358459	112.8899994	51.06847763	-62.22749329	44.52000046
36814.8	64.1841507	-48.58646774	30.21000099	-80.43793488	3.160518408	125.6100006
36872.2	-17.25207329	-78.62961578	77.91000366	-59.11292648	54.64350128	98.58000183
36874	-1.580716848	-80.48447418	95.40000153	-51.0686264	62.2273674	119.25
36903	-80.25183868	6.316052437	65.19000244	80.2518158	-6.316265106	3.180000067
36912.2	-53.472435	-60.17432022	55.65000153	30.80637169	74.37215424	25.44000053
36916.6	-17.25207329	-78.62961578	54.06000137	-63.21797562	49.8371048	57.24000168
36919.8	-3.160620451	-80.43792725	85.86000061	14.15198994	79.24626923	4.769999981
36996.8	68.63770294	42.06085587	104.9400024	-33.70227432	-73.10544586	73.13999939
37009.4	-24.87603378	-76.55999756	23.85000038	-11.02948475	79.74082947	66.77999878
37043	-20.32575798	-77.89167786	4.769999981	-51.0686264	62.2273674	90.63000488
37043	-20.32575798	-77.89167786	4.769999981	-49.83702469	63.21804428	111.3000031
37058	-80.36037445	4.739193916	55.65000153	79.74087524	11.02917576	57.24000168
37104.4	-1.580510974	80.48448181	47.70000076	39.33379745	-70.23604584	19.07999992
37171.4	15.70455837	-78.9532547	52.47000122	-66.93326569	44.72345734	65.19000244
37171.4	-35.13110733	-72.42965698	36.56999969	6.316366673	80.2518158	33.38999939
37174.2	76.56015015	24.87554932	14.31000042	-35.13110733	-72.42965698	100.1700058
37259.4	-77.03367615	23.36799622	84.27000427	77.03361511	-23.3682003	114.4800034
37294.6	40.70573425	69.44992828	23.85000038	3.160212517	-80.4379425	20.67000008
37343.8	-76.56008148	-24.8757534	74.73000336	80.11240387	7.890058994	36.56999969
37348.4	60.17464828	53.47206879	54.06000137	-46.02906799	-66.04222107	41.34000015
37424.4	-23.36789894	77.03370667	52.47000122	66.93314362	-44.72364426	111.3000031
37435.2	-77.47767639	-21.85083771	41.34000015	24.87622833	76.55992889	42.93000031
37468.8	7.890770435	80.11233521	65.19000244	32.2600708	-73.7532196	92.22000122
37536	6.316366673	80.2518158	76.31999969	21.85074997	-77.47770691	112.8899994
37586.6	-77.89175415	-20.3254528	9.539999962	9.462169647	79.9419632	36.56999969
37595	74.96269226	-29.34015465	108.1200027	-80.5	0.0001020410637	103.3499985
37659.2	-1.580510974	80.48448181	98.58000183	80.36040497	4.738777161	6.360000134
37713	-23.36789894	77.03370667	55.65000153	78.27571869	-18.79261971	17.48999977
37725.2	-80.25183868	6.316052437	22.26000023	43.40094757	67.79828644	30.21000099
37764.4	-14.15159035	79.24634552	69.95999908	77.89180756	20.32526588	15.90000057
37827	80.48448944	1.580187559	50.88000107	-70.99472809	-37.9473114	103.3499985
37856	-78.62967682	-17.25177574	52.47000122	55.79380417	58.02845383	103.3499985
37893	-46.02906799	-66.04222107	6.360000134	-39.33398438	70.23594666	46.11000061
37914.2	-70.23600006	-39.33388519	125.6100006	11.02988338	79.74078369	17.48999977
37923.2	-35.13110733	-72.42965698	84.27000427	-0	80.5	6.360000134
37938.6	-23.36810303	-77.033638	82.68000031	12.59338284	79.50884247	31.80000114
38003.4	-63.21797562	49.8371048	112.8899994	76.55996704	-24.87613297	73.13999939
38100	70.23578644	-39.33425903	38.15999985	-77.03367615	23.36799622	127.2000046
38115.6	77.03361511	-23.3682003	117.6600037	-61.21278	-52.28045273	49.29000092
38204.8	69.45029449	40.70512009	96.99000549	18.79214096	-78.27583313	106.5299988
38240.6	-80.25185394	-6.315848351	122.4300003	46.02923203	66.04210663	60.42000198
38262	66.93314362	-44.72364426	52.47000122	-77.47762299	21.85103416	25.44000053
38314.2	79.74079132	-11.0297823	41.34000015	-23.36810303	-77.033638	9.539999962
38314.2	-62.22730637	51.0687027	87.45000458	73.75302124	-32.26052094	95.40000153
38373.2	-71.72608185	-36.5461235	74.73000336	37.94776154	70.99449158	73.13999939
38374.8	-69.45008087	40.70548248	15.90000057	74.96269226	-29.34015465	20.67000008
38393	35.13074112	-72.42983246	41.34000015	-58.02882385	-55.79341888	76.31999969
38413	40.70520782	-69.45024109	17.48999977	-76.05685425	26.37430954	76.31999969
38481.8	52.2808342	61.21244812	42.93000031	35.13074112	-72.42983246	28.62000084
38502.6	60.17464828	53.47206879	127.2000046	7.890161037	-80.11239624	112.8899994
38519.4	-78.27575684	18.79244041	109.7099991	78.27585602	18.79202461	73.13999939
38609.2	-77.03367615	23.36799622	90.63000488	74.96269226	-29.34015465	84.27000427
38641.6	14.15138626	-79.24637604	27.03000069	-53.47228622	60.17444992	39.75
38657	66.93314362	-44.72364426	92.22000122	-79.74084473	-11.02938747	66.77999878
38709.8	-66.93338776	-44.72328568	25.44000053	70.99482727	37.94713211	76.31999969
38733	-39.33415222	-70.23584747	96.99000549	39.33434677	70.23574066	111.3000031
38751.4	24.8756485	-76.56011963	52.47000122	-63.21797562	49.8371048	54.06000137
38809.4	29.33966064	-74.96289062	34.97999954	-78.95320129	15.70485878	50.88000107
38842.2	79.24639893	14.15128517	71.55000305	-47.31684494	-65.12577057	63.60000229
38853.8	63.21823502	49.83678055	84.27000427	-4.739305496	-80.36036682	109.7099991
38876.6	23.36829758	77.03358459	89.04000092	44.72320175	-66.93343353	36.56999969
38945.2	51.06847763	-62.22749329	62.01000214	-68.63749695	42.06118774	41.34000015
38992.6	1.580901742	80.48447418	36.56999969	63.21785736	-49.8372612	74.73000336
39010	-40.70539093	69.45013428	89.04000092	40.70520782	-69.45024109	44.52000046
39045.4	-62.22730637	51.0687027	33.38999939	61.21251678	-52.2807579	33.38999939
39213.2	-18.79233742	78.27577972	103.3499985	69.44998169	-40.70565033	11.13000011
39222.8	-30.80618095	-74.37223053	36.56999969	12.59338284	79.50884247	41.34000015
39370.4	64.1841507	-48.58646774	111.3000031	-44.72354507	-66.93321228	30.21000099
39447	-11.02948475	79.74082947	68.37000275	48.58605957	-64.18445587	111.3000031
39547.6	-59.11306763	-54.64334488	39.75	69.45029449	40.70512009	15.90000057
39548.8	-76.05692291	-26.37411499	71.55000305	62.22755432	51.06839371	58.83000183
39566.4	80.48448944	1.580187559	95.40000153	-72.42979431	-35.13082886	117.6600037
39608.2	-62.22730637	51.0687027	38.15999985	76.55996704	-24.87613297	52.47000122
39615.8	-17.25187302	78.62965393	98.58000183	62.22717285	-51.06887054	73.13999939
39615.8	61.21291351	52.28029251	6.360000134	20.32536507	-77.89177704	104.9400024
39809.6	36.54657745	71.72584534	101.7600021	-27.86259079	-75.5243454	69.95999908
39902.8	-66.93326569	44.72345734	23.85000038	79.94197083	-9.462068558	25.44000053
39983.8	36.54657745	71.72584534	28.62000084	-3.160620451	-80.43792725	7.950000286
40070.6	35.13127136	72.42958069	84.27000427	39.33379745	-70.23604584	36.56999969
40079.6	-15.70495796	-78.95317841	120.840004	-51.0686264	62.2273674	77.91000366
40084.4	-17.25187302	78.62965393	65.19000244	14.15138626	-79.24637604	15.90000057
40253.4	74.96269226	-29.34015465	47.70000076	-77.47767639	-21.85083771	6.360000134
40261.2	-44.72354507	-66.93321228	3.180000067	12.59338284	79.50884247	62.01000214
40264.2	-42.06110382	68.63755035	54.06000137	74.96269226	-29.34015465	1.590000033
40301.2	-74.37226868	30.80608749	93.81000519	80.36040497	4.738777161	42.93000031
40308.8	-32.26025772	73.75314331	114.4800034	58.02894592	55.79328918	30.21000099
40368.4	33.70190048	-73.10562134	63.60000229	-69.45008087	40.70548248	62.01000214
40380	3.160824299	80.43791962	6.360000134	59.11278915	-54.64365005	28.62000084
40387.6	-6.316163063	-80.25183105	57.24000168	-48.5862236	64.1843338	119.25
40398.4	-64.18439484	-48.58613968	23.85000038	70.23608398	39.33372498	23.85000038
40455.2	-17.25187302	78.62965393	39.75	6.315756321	-80.25186157	41.34000015
40472.2	3.160212517	-80.4379425	33.38999939	-47.31667709	65.12589264	92.22000122
40578.4	69.44998169	-40.70565033	17.48999977	-80.11235809	7.890475273	119.25
40594	-15.70495796	-78.95317841	58.83000183	20.32595634	77.89162445	114.4800034
40620.6	-26.37439537	-76.05683136	47.70000076	-36.54620743	71.7260437	50.88000107
40621.4	36.54657745	71.72584534	81.09000397	12.59275913	-79.50894928	42.93000031
40656	-27.86240387	75.52440643	47.70000076	39.33379745	-70.23604584	38.15999985
40656	59.11320496	54.64319611	117.6600037	-11.02968121	-79.74080658	77.91000366
40673.6	44.72372437	66.93309021	23.85000038	11.02927685	-79.74085999	27.03000069
40694.6	-20.32575798	-77.89167786	17.48999977	11.02988338	79.74078369	23.85000038
40712	61.21291351	52.28029251	57.24000168	-39.33415222	-70.23584747	108.1200027
40754.8	79.94204712	9.461460114	63.60000229	-58.02882385	-55.79341888	19.07999992
40779.8	-80.11235809	7.890475273	65.19000244	79.50885773	-12.5932827	92.22000122
40845.6	52.2803688	-61.21284866	65.19000244	-67.79845428	43.40068817	62.01000214
40874	-77.03367615	23.36799622	34.97999954	80.43795013	3.160110712	90.63000488
40901.8	75.52430725	-27.86268425	15.90000057	-80.36038971	-4.738990307	25.44000053
40908.4	-52.28068161	-61.21258545	23.85000038	27.86277962	75.5242691	69.95999908
41048.2	78.6295929	-17.25217438	101.7600021	-46.02906799	-66.04222107	73.13999939
41100.2	51.06847763	-62.22749329	22.26000023	-58.02882385	-55.79341888	111.3000031
41118.2	80.11234283	-7.890668392	82.68000031	-80.4379425	-3.16031456	30.21000099
41124	78.95327759	15.70443916	12.72000027	-49.83719254	-63.21790695	60.42000198
41426.6	-66.93338776	-44.72328568	95.40000153	59.11320496	54.64319611	117.6600037
41426.6	-27.86240387	75.52440643	6.360000134	79.24628448	-14.15188885	66.77999878
41469.2	-69.45018768	-40.70529556	1.590000033	12.59338284	79.50884247	124.0200043
41623.2	-46.02906799	-66.04222107	65.19000244	33.70245743	73.10536957	36.56999969
41660.8	79.24628448	-14.15188885	55.65000153	-79.94202423	-9.461653709	109.7099991
41714.8	-4.739095688	80.36038208	73.13999939	51.06847763	-62.22749329	106.5299988
41734.8	-33.70227432	-73.10544586	28.62000084	29.34024811	74.96265411	85.86000061
41761.6	48.58654785	64.18408966	42.93000031	-7.890566826	-80.11235046	12.72000027
41806.6	-18.79233742	78.27577972	60.42000198	17.25167656	-78.62969971	68.37000275
41814.4	75.52430725	-27.86268425	50.88000107	-79.50892639	-12.59286022	7.950000286
41856.4	-75.52444458	-27.86230278	6.360000134	79.94204712	9.461460114	31.80000114
41897.6	-23.36789894	77.03370667	30.21000099	4.7388978	-80.36038971	7.950000286
41931.6	78.6295929	-17.25217438	73.13999939	-78.62967682	-17.25177574	42.93000031
41987.6	78.6295929	-17.25217438	42.93000031	-77.47767639	-21.85083771	117.6600037
42030.6	-35.13110733	-72.42965698	89.04000092	42.0614624	68.6373291	60.42000198
42036.8	80.48447418	-1.580799818	6.360000134	-61.21278	-52.28045273	111.3000031
42036.8	44.72320175	-66.93343353	6.360000134	-68.63749695	42.06118774	47.70000076
42117.4	-48.58638763	-64.18421173	11.13000011	47.31699371	65.12566376	116.0699997
42172.8	6.316366673	80.2518158	9.539999962	61.21251678	-52.2807579	27.03000069
42172.8	-78.62963104	17.25197411	6.360000134	35.13127136	72.42958069	30.21000099
42200	56.92191696	-56.92227554	52.47000122	-77.89170837	20.32564926	114.4800034
42200	77.89180756	20.32526588	15.90000057	-73.75318146	-32.26016617	46.11000061
42259	78.6297226	17.25157547	50.88000107	-53.472435	-60.17432022	117.6600037
42274.6	60.17425537	-53.47251129	77.91000366	-79.94202423	-9.461653709	65.19000244
42281	-70.99462891	37.94750214	76.31999969	61.21291351	52.28029251	9.539999962
42318.8	-71.72608185	-36.5461235	12.72000027	59.11320496	54.64319611	101.7600021
42452	-69.45008087	40.70548248	73.13999939	79.74079132	-11.0297823	125.6100006
42579.4	20.32536507	-77.89177704	95.40000153	-64.18427277	48.58630371	55.65000153
42625.2	78.27571869	-18.79261971	49.29000092	-80.36038971	-4.738990307	11.13000011
42628	-4.739095688	80.36038208	120.840004	52.2803688	-61.21284866	30.21000099
42646.4	-12.59316254	-79.50888062	22.26000023	-18.79233742	78.27577972	77.91000366
42663.2	-33.70208359	73.10553741	68.37000275	56.92191696	-56.92227554	98.58000183
42691.2	46.0287323	-66.04245758	69.95999908	-62.22730637	51.0687027	63.60000229
42720.4	78.95316315	-15.70503998	82.68000031	-61.21278	-52.28045273	44.52000046
42758.2	77.89164734	-20.32585907	112.8899994	-79.50892639	-12.59286022	6.360000134
42814.2	-56.92206192	56.9221344	39.75	72.42961884	-35.13117981	27.03000069
42821	-76.56008148	-24.8757534	62.01000214	76.05699158	26.37393379	38.15999985
42825.4	-37.94741058	70.99467468	89.04000092	33.70190048	-73.10562134	127.2000046
42837.4	79.74079132	-11.0297823	117.6600037	-61.21278	-52.28045273	17.48999977
42851.4	71.7261734	36.5459404	30.21000099	-52.28068161	-61.21258545	111.3000031
42881.4	17.25167656	-78.62969971	34.97999954	-61.21264267	52.28060913	74.73000336
42955.4	7.890770435	80.11233521	25.44000053	46.0287323	-66.04245758	6.360000134
42998.8	77.89180756	20.32526588	127.2000046	1.580308914	-80.48448944	15.90000057
43003.8	-24.87584686	76.56005859	89.04000092	70.99453735	-37.94766998	108.1200027
43023.4	76.05699158	26.37393379	55.65000153	-56.92220688	-56.92198944	55.65000153
43038.4	-77.47767639	-21.85083771	3.180000067	80.36040497	4.738777161	117.6600037
43116.2	-48.58638763	-64.18421173	116.0699997	3.160824299	80.43791962	30.21000099
43144.2	-47.31667709	65.12589264	22.26000023	77.03361511	-23.3682003	25.44000053
43147	-73.75309753	32.26035309	22.26000023	77.89164734	-20.32585907	84.27000427
43172.6	-76.05685425	26.37430954	27.03000069	72.42988586	35.13063049	27.03000069
43262.8	-14.15159035	79.24634552	100.1700058	35.13074112	-72.42983246	55.65000153
43417.2	37.94721985	-70.99478149	120.840004	-77.89170837	20.32564926	68.37000275
43426.2	-11.02948475	79.74082947	52.47000122	17.25167656	-78.62969971	85.86000061
43441	-62.22742462	-51.06855392	122.4300003	-35.13092041	72.42974854	55.65000153
43455.4	-79.94202423	-9.461653709	73.13999939	48.58654785	64.18408966	74.73000336
43473.4	78.27571869	-18.79261971	22.26000023	-62.22742462	-51.06855392	106.5299988
43506.4	12.59338284	79.50884247	28.62000084	12.59275913	-79.50894928	50.88000107
43531.2	-21.85114288	-77.47759247	11.13000011	24.87622833	76.55992889	60.42000198
43534	-26.37420845	76.0568924	9.539999962	77.47756958	-21.85122299	81.09000397
43582.2	-29.33985138	74.96281433	49.29000092	62.22717285	-51.06887054	85.86000061
43602.8	62.22717285	-51.06887054	38.15999985	-80.25185394	-6.315848351	117.6600037
43634.8	61.21251678	-52.2807579	28.62000084	-48.58638763	-64.18421173	89.04000092
43781.6	30.80637169	74.37215424	15.90000057	55.79335022	-58.0288887	38.15999985
43798.4	70.23578644	-39.33425903	49.29000092	-77.03372955	-23.36779976	87.45000458
43844.2	77.89180756	20.32526588	44.52000046	-35.13110733	-72.42965698	74.73000336
43853.4	70.23608398	39.33372498	36.56999969	-27.86259079	-75.5243454	82.68000031
43854.4	76.56015015	24.87554932	55.65000153	-46.02906799	-66.04222107	114.4800034
43858	78.27585602	18.79202461	9.539999962	-68.63761139	-42.06101227	90.63000488
43895.8	37.94776154	70.99449158	124.0200043	3.160212517	-80.4379425	62.01000214
43909	-54.64356995	-59.11285782	14.31000042	21.85132027	77.47754669	116.0699997
44050	79.74087524	11.02917576	65.19000244	-61.21278	-52.28045273	4.769999981
44059.4	-80.36037445	4.739193916	73.13999939	79.50895691	12.59267712	31.80000114
44097.2	-40.70539093	69.45013428	74.73000336	35.13074112	-72.42983246	69.95999908
44112.2	-65.12595367	-47.3166008	125.6100006	37.94776154	70.99449158	76.31999969
44177.4	-27.86259079	-75.5243454	112.8899994	-79.50889587	12.59306145	98.58000183
44205.2	46.02923203	66.04210663	34.97999954	-6.316163063	-80.25183105	77.91000366
44245.2	-24.87584686	76.56005859	71.55000305	14.15138626	-79.24637604	76.31999969
44251.4	62.22717285	-51.06887054	111.3000031	-79.50889587	12.59306145	49.29000092
44311.6	-80.5	0.0001020410637	100.1700058	40.70573425	69.44992828	92.22000122
44437.2	79.94204712	9.461460114	103.3499985	-65.12595367	-47.3166008	65.19000244
44447.6	60.17464828	53.47206879	120.840004	-18.7925396	-78.27573395	71.55000305
44454.6	15.70455837	-78.9532547	66.77999878	-48.5862236	64.1843338	30.21000099
44469.6	40.70520782	-69.45024109	6.360000134	-79.94200134	9.461855888	96.99000549
44514.8	-79.24632263	14.15168762	22.26000023	80.5	-0.0003061231691	103.3499985
44553.4	51.06847763	-62.22749329	98.58000183	-80.48448181	-1.580410838	65.19000244
44559	-9.461948395	-79.94198608	58.83000183	-3.16041255	80.43793488	39.75
44633	-55.79349899	58.02875137	71.55000305	32.2600708	-73.7532196	77.91000366
44676.6	80.36036682	-4.739387989	103.3499985	-63.2181015	-49.83695221	81.09000397
44680.8	80.43795013	3.160110712	122.4300003	-32.26044464	-73.75305939	84.27000427
44742	73.10540771	-33.70236206	98.58000183	-78.95320129	15.70485878	30.21000099
44817.2	9.46154213	-79.94203186	76.31999969	-53.47228622	60.17444992	98.58000183
44850.2	66.93348694	44.72313309	89.04000092	-43.40077209	-67.79840088	49.29000092
44860	-12.59316254	-79.50888062	65.19000244	-71.7259903	36.54629517	52.47000122
44872.2	-67.7985611	-43.4005127	31.80000114	47.31699371	65.12566376	104.9400024
44891.8	-32.26044464	-73.75305939	93.81000519	23.36829758	77.03358459	106.5299988
44893.6	-1.580716848	-80.48447418	84.27000427	-6.315952301	80.25184631	77.91000366
44945	-80.5	0.0001020410637	124.0200043	63.21823502	49.83678055	39.75
44978.4	-29.34004211	-74.96273804	96.99000549	-33.70208359	73.10553741	14.31000042
44995.2	-9.461948395	-79.94198608	82.68000031	-12.59296417	79.50891113	90.63000488
45108.2	-14.15159035	79.24634552	92.22000122	9.46154213	-79.94203186	68.37000275
45191	80.43795013	3.160110712	69.95999908	-46.02906799	-66.04222107	62.01000214
45191	-39.33398438	70.23594666	101.7600021	76.05679321	-26.37451172	101.7600021
45227.4	-79.50889587	12.59306145	17.48999977	79.50885773	-12.5932827	19.07999992
45253	77.47773743	21.85063362	101.7600021	-0.0002040821273	-80.5	17.48999977
45287	-7.890566826	-80.11235046	22.26000023	4.739490032	80.36035919	89.04000092
45438.4	-20.3255558	77.89173126	120.840004	43.40042877	-67.79862213	69.95999908
45493	-23.36789894	77.03370667	46.11000061	32.2600708	-73.7532196	41.34000015
45502.2	-74.96285248	-29.33975601	87.45000458	54.64371872	59.11272049	19.07999992
45520.4	80.48448944	1.580187559	58.83000183	-66.93338776	-44.72328568	63.60000229
45520.4	14.15198994	79.24626923	74.73000336	24.8756485	-76.56011963	93.81000519
45521.4	-11.02968121	-79.74080658	111.3000031	-40.70539093	69.45013428	65.19000244
45587.4	-23.36789894	77.03370667	71.55000305	56.92191696	-56.92227554	65.19000244
45648	7.890770435	80.11233521	77.91000366	48.58605957	-64.18445587	38.15999985
45697.2	-12.59316254	-79.50888062	85.86000061	-3.16041255	80.43793488	79.5
45707.8	73.10566711	33.70180893	103.3499985	-54.64356995	-59.11285782	104.9400024
45767	-70.99462891	37.94750214	28.62000084	60.17464828	53.47206879	44.52000046
45779.2	-77.89170837	20.32564926	41.34000015	77.03379059	23.36761475	90.63000488
45822.4	55.79335022	-58.0288887	6.360000134	-72.42971039	35.13100433	33.38999939
45822.4	11.02988338	79.74078369	55.65000153	20.32536507	-77.89177704	114.4800034
45895.6	-77.03367615	23.36799622	42.93000031	80.43792725	-3.160722494	71.55000305
45918	76.05679321	-26.37451172	38.15999985	-78.62967682	-17.25177574	122.4300003
45929.2	-77.03372955	-23.36779976	122.4300003	64.18451691	48.58597946	95.40000153
45932	-63.2181015	-49.83695221	69.95999908	61.21291351	52.28029251	28.62000084
45957.6	-18.79233742	78.27577972	62.01000214	14.15138626	-79.24637604	101.7600021
45999.2	-51.0686264	62.2273674	20.67000008	30.80580521	-74.37239075	84.27000427
46009.8	-26.37420845	76.0568924	11.13000011	66.04216003	-46.02915192	81.09000397
46025.2	27.86277962	75.5242691	34.97999954	60.17425537	-53.47251129	54.06000137
46031.6	-52.28053284	61.21270752	77.91000366	68.63738251	-42.06137848	58.83000183
46050.6	-12.59316254	-79.50888062	25.44000053	-55.79349899	58.02875137	49.29000092
46102.6	-72.42979431	-35.13082886	58.83000183	54.64371872	59.11272049	9.539999962
46109.4	-76.56002045	24.87594795	82.68000031	80.11240387	7.890058994	92.22000122
46114.8	-77.89175415	-20.3254528	62.01000214	37.94776154	70.99449158	89.04000092
46123.6	21.85074997	-77.47770691	66.77999878	-36.54620743	71.7260437	127.2000046
46208	79.50885773	-12.5932827	11.13000011	-73.75318146	-32.26016617	20.67000008
46211.2	17.25227356	78.62957001	62.01000214	79.50885773	-12.5932827	84.27000427
46224.2	47.31651688	-65.12600708	104.9400024	-78.27575684	18.79244041	4.769999981
46248	4.7388978	-80.36038971	124.0200043	-33.70208359	73.10553741	25.44000053
46293.2	74.96291351	29.33958435	65.19000244	-73.10557556	-33.70199585	52.47000122
46386.2	-54.64356995	-59.11285782	79.5	-7.89037323	80.11237335	68.37000275
46398.8	-53.47228622	60.17444992	22.26000023	51.06847763	-62.22749329	74.73000336
46446	48.58605957	-64.18445587	69.95999908	-67.79845428	43.40068817	44.52000046
46494.4	-79.24636078	-14.15148735	46.11000061	20.32595634	77.89162445	22.26000023
46504.2	71.72589874	-36.54648972	104.9400024	-80.25185394	-6.315848351	76.31999969
46602	-79.50892639	-12.59286022	42.93000031	49.83734131	63.21779251	22.26000023
46613.8	11.02927685	-79.74085999	23.85000038	-70.99462891	37.94750214	49.29000092
46662.2	-76.05692291	-26.37411499	25.44000053	74.96291351	29.33958435	116.0699997
46694.8	51.06847763	-62.22749329	116.0699997	-79.94200134	9.461855888	9.539999962
46801.6	6.315756321	-80.25186157	116.0699997	-80.11238098	-7.890272141	125.6100006
46889.4	-30.80599213	74.37231445	3.180000067	58.02853775	-55.79371643	124.0200043
46906.8	36.54657745	71.72584534	62.01000214	-12.59316254	-79.50888062	111.3000031
46907.8	-67.7985611	-43.4005127	31.80000114	-11.02948475	79.74082947	15.90000057
47063	-9.461948395	-79.94198608	114.4800034	7.890770435	80.11233521	19.07999992
47063.8	44.72320175	-66.93343353	89.04000092	-61.21264267	52.28060913	82.68000031
47121.4	-79.50889587	12.59306145	39.75	43.40094757	67.79828644	100.1700058
47204.2	-69.45008087	40.70548248	125.6100006	63.21785736	-49.8372612	89.04000092
47206	-24.87584686	76.56005859	111.3000031	20.32536507	-77.89177704	47.70000076
47216.8	68.63738251	-42.06137848	50.88000107	-80.43793488	3.160518408	109.7099991
47221	-18.7925396	-78.27573395	57.24000168	9.462169647	79.9419632	46.11000061
47251.4	70.23578644	-39.33425903	96.99000549	-74.96285248	-29.33975601	87.45000458
47292.2	18.79214096	-78.27583313	38.15999985	-60.17438507	53.47236252	62.01000214
47318.4	-29.34004211	-74.96273804	114.4800034	-27.86240387	75.52440643	82.68000031
47341.4	-37.94741058	70.99467468	117.6600037	79.24639893	14.15128517	44.52000046
47373.8	-12.59296417	79.50891113	19.07999992	47.31651688	-65.12600708	93.81000519
47399.4	33.70245743	73.10536957	42.93000031	21.85074997	-77.47770691	1.590000033
47414.8	49.83687592	-63.21816254	19.07999992	-72.42971039	35.13100433	122.4300003
47500	48.58605957	-64.18445587	25.44000053	-74.37226868	30.80608749	100.1700058
47566.4	-59.11306763	-54.64334488	20.67000008	49.83734131	63.21779251	68.37000275
47611.6	-20.32575798	-77.89167786	30.21000099	-0	80.5	38.15999985
47619.4	30.80580521	-74.37239075	54.06000137	-79.94200134	9.461855888	89.04000092
47635.8	79.50885773	-12.5932827	66.77999878	-80.36038971	-4.738990307	14.31000042
47654	-65.12595367	-47.3166008	90.63000488	40.70573425	69.44992828	108.1200027
47696.4	-44.72354507	-66.93321228	100.1700058	54.64371872	59.11272049	23.85000038
47713	-77.47762299	21.85103416	44.52000046	14.15198994	79.24626923	122.4300003
47821.8	-79.94200134	9.461855888	100.1700058	77.03379059	23.36761475	69.95999908
47826	-14.15159035	79.24634552	111.3000031	77.89164734	-20.32585907	44.52000046
47830.6	76.05699158	26.37393379	111.3000031	-21.85114288	-77.47759247	12.72000027
47854.2	-78.95323944	-15.70465851	30.21000099	73.75327301	32.25996017	12.72000027
47875.2	-36.54620743	71.7260437	54.06000137	40.70520782	-69.45024109	125.6100006
47902	77.47773743	21.85063362	38.15999985	-74.3723526	-30.80589867	55.65000153
48014.2	77.89164734	-20.32585907	95.40000153	-70.23600006	-39.33388519	60.42000198
48069.8	49.83687592	-63.21816254	103.3499985	-70.99462891	37.94750214	31.80000114
48088.2	-59.11292648	54.64350128	41.34000015	79.24628448	-14.15188885	19.07999992
48093.4	80.11240387	7.890058994	27.03000069	20.32536507	-77.89177704	39.75
48099	80.2518692	6.315654755	124.0200043	-47.31684494	-65.12577057	101.7600021
48114.8	-1.580510974	80.48448181	98.58000183	76.05679321	-26.37451172	23.85000038
48127	40.70520782	-69.45024109	89.04000092	-65.1258316	47.31676102	98.58000183
48127	77.03361511	-23.3682003	77.91000366	-80.25185394	-6.315848351	12.72000027
48146.6	-37.94758224	-70.99459076	98.58000183	36.54657745	71.72584534	41.34000015
48166.2	7.890770435	80.11233521	25.44000053	4.7388978	-80.36038971	25.44000053
48228.8	46.02923203	66.04210663	104.9400024	21.85074997	-77.47770691	116.0699997
48306.4	-26.37420845	76.0568924	58.83000183	26.37401009	-76.05696106	42.93000031
48354.4	-12.59296417	79.50891113	44.52000046	48.58605957	-64.18445587	17.48999977
48380.4	23.36829758	77.03358459	42.93000031	60.17425537	-53.47251129	100.1700058
48387.8	78.6297226	17.25157547	50.88000107	-3.160620451	-80.43792725	95.40000153
48555.6	-80.5	0.0001020410637	3.180000067	54.64371872	59.11272049	14.31000042
48573.8	-71.72608185	-36.5461235	31.80000114	47.31699371	65.12566376	81.09000397
48596.8	74.37242889	30.80570793	120.840004	53.47212982	-60.17459106	85.86000061
48602.2	63.21785736	-49.8372612	33.38999939	-77.89175415	-20.3254528	60.42000198
48611.2	-80.43793488	3.160518408	60.42000198	66.93348694	44.72313309	111.3000031
48650	40.70573425	69.44992828	106.5299988	20.32536507	-77.89177704	93.81000519
48707.2	51.06847763	-62.22749329	76.31999969	-68.63749695	42.06118774	23.85000038
48716	-20.32575798	-77.89167786	62.01000214	-48.5862236	64.1843338	49.29000092
48727.8	-49.83702469	63.21804428	25.44000053	76.55996704	-24.87613297	25.44000053
48727.8	73.75302124	-32.26052094	36.56999969	-77.47762299	21.85103416	125.6100006
48731	12.59338284	79.50884247	22.26000023	55.79335022	-58.0288887	66.77999878
48816.6	40.70520782	-69.45024109	7.950000286	-70.99462891	37.94750214	90.63000488
48817.8	-70.99462891	37.94750214	90.63000488	56.92191696	-56.92227554	28.62000084
48875.8	-78.27575684	18.79244041	82.68000031	80.36036682	-4.739387989	62.01000214
48944	6.316366673	80.2518158	12.72000027	33.70190048	-73.10562134	39.75
48954.6	-54.64356995	-59.11285782	46.11000061	-3.16041255	80.43793488	50.88000107
49059	44.72320175	-66.93343353	82.68000031	-79.74084473	-11.02938747	14.31000042
49066.4	17.25167656	-78.62969971	79.5	-80.43793488	3.160518408	52.47000122
49155	1.580308914	-80.48448944	1.590000033	-70.23589325	39.33407211	54.06000137
49164	-64.18427277	48.58630371	58.83000183	58.02853775	-55.79371643	111.3000031
49164	-71.72608185	-36.5461235	47.70000076	48.58654785	64.18408966	65.19000244
49212.4	80.2518158	-6.316265106	85.86000061	-30.80618095	-74.37223053	98.58000183
49238.2	80.48447418	-1.580799818	63.60000229	-12.59316254	-79.50888062	7.950000286
49464.8	78.95327759	15.70443916	42.93000031	-73.10557556	-33.70199585	96.99000549
49474.6	-67.7985611	-43.4005127	46.11000061	64.18451691	48.58597946	19.07999992
49479	-48.5862236	64.1843338	111.3000031	58.02853775	-55.79371643	122.4300003
49485.8	-32.26044464	-73.75305939	11.13000011	21.85132027	77.47754669	27.03000069
49687.2	74.37219238	-30.80627441	46.11000061	-15.70495796	-78.95317841	20.67000008
49804.6	30.80637169	74.37215424	95.40000153	80.11234283	-7.890668392	76.31999969
49834	-39.33415222	-70.23584747	34.97999954	-24.87584686	76.56005859	81.09000397
49848	74.37242889	30.80570793	77.91000366	-56.92220688	-56.92198944	41.34000015
49881.6	-80.4379425	-3.16031456	55.65000153	80.43795013	3.160110712	22.26000023
49910.8	61.21291351	52.28029251	62.01000214	-53.472435	-60.17432022	120.840004
49931.4	24.8756485	-76.56011963	76.31999969	-52.28053284	61.21270752	73.13999939
50024.6	9.46154213	-79.94203186	55.65000153	-33.70208359	73.10553741	73.13999939
50051.2	-80.11238098	-7.890272141	74.73000336	56.92234802	56.92184448	68.37000275
50051.6	-78.62967682	-17.25177574	57.24000168	64.18451691	48.58597946	28.62000084
50125.2	-15.70475769	78.95321655	74.73000336	4.7388978	-80.36038971	22.26000023
50157	36.54657745	71.72584534	112.8899994	-7.890566826	-80.11235046	42.93000031
50170.6	-78.62963104	17.25197411	14.31000042	80.2518692	6.315654755	27.03000069
50177.8	-44.7233696	66.93332672	89.04000092	66.93314362	-44.72364426	49.29000092
50190.4	44.72320175	-66.93343353	57.24000168	-62.22730637	51.0687027	47.70000076
50208.4	23.36771202	-77.03376007	85.86000061	-66.93326569	44.72345734	125.6100006
50401.2	-69.45008087	40.70548248	84.27000427	64.1841507	-48.58646774	42.93000031
50401.2	-65.1258316	47.31676102	11.13000011	78.6295929	-17.25217438	77.91000366
50414.2	78.95316315	-15.70503998	104.9400024	-14.15178776	-79.24630737	96.99000549
50476.8	21.85132027	77.47754669	49.29000092	46.0287323	-66.04245758	11.13000011
50569	73.10540771	-33.70236206	106.5299988	-80.25183868	6.316052437	55.65000153
50628.6	-39.33415222	-70.23584747	44.52000046	4.739490032	80.36035919	63.60000229
50653.4	63.21785736	-49.8372612	49.29000092	-80.48448181	-1.580410838	30.21000099
50678.2	-72.42971039	35.13100433	108.1200027	72.42961884	-35.13117981	69.95999908
50703.2	-72.42971039	35.13100433	96.99000549	35.13127136	72.42958069	84.27000427
50706.4	-78.27575684	18.79244041	28.62000084	79.74079132	-11.0297823	7.950000286
50762.8	-59.11306763	-54.64334488	49.29000092	11.02988338	79.74078369	60.42000198
50763.8	40.70520782	-69.45024109	71.55000305	-68.63749695	42.06118774	95.40000153
50773.6	-51.06878662	-62.22723389	3.180000067	1.580901742	80.48447418	93.81000519
50778.8	-80.48448181	1.580614924	109.7099991	79.74079132	-11.0297823	66.77999878
50799.2	64.1841507	-48.58646774	125.6100006	-79.94200134	9.461855888	11.13000011
50816.8	-15.70475769	78.95321655	14.31000042	79.50885773	-12.5932827	27.03000069
50831	59.11278915	-54.64365005	62.01000214	-77.89170837	20.32564926	101.7600021
50841.6	42.0614624	68.6373291	33.38999939	37.94721985	-70.99478149	54.06000137
50844.8	-37.94758224	-70.99459076	39.75	36.54657745	71.72584534	71.55000305
50844.8	80.43792725	-3.160722494	79.5	-54.64356995	-59.11285782	52.47000122
50857	46.02923203	66.04210663	74.73000336	-0.0002040821273	-80.5	55.65000153
50924	-65.12595367	-47.3166008	55.65000153	-3.16041255	80.43793488	109.7099991
51018.2	-66.0422821	46.02898407	69.95999908	72.42961884	-35.13117981	55.65000153
51080.8	-37.94741058	70.99467468	96.99000549	37.94721985	-70.99478149	28.62000084
51113.2	-23.36789894	77.03370667	116.0699997	52.2803688	-61.21284866	46.11000061
51209.8	52.2808342	61.21244812	76.31999969	-9.461948395	-79.94198608	50.88000107
51219.4	29.34024811	74.96265411	57.24000168	51.06847763	-62.22749329	84.27000427
51224.6	-67.79845428	43.40068817	19.07999992	62.22717285	-51.06887054	55.65000153
51277.8	46.0287323	-66.04245758	54.06000137	-79.24636078	-14.15148735	112.8899994
51300.8	-26.37439537	-76.05683136	60.42000198	23.36829758	77.03358459	119.25
51315.8	-64.18439484	-48.58613968	22.26000023	-27.86240387	75.52440643	116.0699997
51458.6	-3.160620451	-80.43792725	117.6600037	9.462169647	79.9419632	41.34000015
51511.8	80.43792725	-3.160722494	11.13000011	-79.24636078	-14.15148735	111.3000031
51535.6	-49.83702469	63.21804428	22.26000023	79.50895691	12.59267712	81.09000397
51602.8	-76.56002045	24.87594795	116.0699997	77.47756958	-21.85122299	30.21000099
51604.4	-48.58638763	-64.18421173	3.180000067	29.34024811	74.96265411	52.47000122
51605.4	47.31651688	-65.12600708	111.3000031	-73.10549164	33.70217896	39.75
51626.4	18.79214096	-78.27583313	120.840004	-42.06110382	68.63755035	12.72000027
51636.4	-24.87584686	76.56005859	39.75	43.40042877	-67.79862213	85.86000061
51683.6	-70.99472809	-37.9473114	47.70000076	24.87622833	76.55992889	19.07999992
51709.8	-39.33415222	-70.23584747	54.06000137	-27.86240387	75.52440643	54.06000137
51714	-77.47767639	-21.85083771	28.62000084	80.36040497	4.738777161	25.44000053
51852.6	69.45029449	40.70512009	90.63000488	-26.37439537	-76.05683136	62.01000214
51915.4	24.8756485	-76.56011963	4.769999981	-80.48448181	1.580614924	14.31000042
52087.4	-80.36037445	4.739193916	89.04000092	6.316366673	80.2518158	73.13999939
52172	53.47260284	60.17417145	87.45000458	46.0287323	-66.04245758	60.42000198
52203.8	-15.70475769	78.95321655	90.63000488	3.160212517	-80.4379425	74.73000336
52205.6	-7.89037323	80.11237335	3.180000067	79.50885773	-12.5932827	54.06000137
52209.2	-40.70539093	69.45013428	101.7600021	78.27571869	-18.79261971	22.26000023
52216.4	11.02927685	-79.74085999	100.1700058	-68.63749695	42.06118774	89.04000092
52217.4	61.21291351	52.28029251	98.58000183	-52.28068161	-61.21258545	122.4300003
52309.2	-36.54639816	-71.72594452	12.72000027	33.70245743	73.10536957	109.7099991
52317	-12.59296417	79.50891113	112.8899994	46.0287323	-66.04245758	30.21000099
52317	-65.12595367	-47.3166008	55.65000153	40.70573425	69.44992828	41.34000015
52331.2	-80.4379425	-3.16031456	68.37000275	80.11240387	7.890058994	93.81000519
52358.8	-18.79233742	78.27577972	69.95999908	69.44998169	-40.70565033	104.9400024
52388.4	-53.47228622	60.17444992	108.1200027	79.74079132	-11.0297823	50.88000107
52434	-23.36789894	77.03370667	41.34000015	47.31651688	-65.12600708	22.26000023
52452.2	78.27585602	18.79202461	76.31999969	-68.63761139	-42.06101227	106.5299988
52472.2	-12.59316254	-79.50888062	23.85000038	-54.64342117	59.11299515	82.68000031
52522.6	-59.11292648	54.64350128	73.13999939	77.03361511	-23.3682003	6.360000134
52620	-80.36038971	-4.738990307	87.45000458	80.48448944	1.580187559	127.2000046
52644.6	39.33434677	70.23574066	60.42000198	-17.25207329	-78.62961578	9.539999962
52686.2	53.47212982	-60.17459106	55.65000153	-69.45008087	40.70548248	96.99000549
52701	77.03379059	23.36761475	22.26000023	17.25167656	-78.62969971	38.15999985
52728	64.18451691	48.58597946	127.2000046	-29.34004211	-74.96273804	41.34000015
52754.2	68.63770294	42.06085587	55.65000153	-43.40077209	-67.79840088	92.22000122
52895.8	64.18451691	48.58597946	57.24000168	-20.32575798	-77.89167786	114.4800034
52913.2	20.32536507	-77.89177704	68.37000275	-79.94200134	9.461855888	103.3499985
52922	-30.80618095	-74.37223053	87.45000458	-4.739095688	80.36038208	122.4300003
52925.2	9.46154213	-79.94203186	55.65000153	-54.64342117	59.11299515	39.75
53014.6	-44.72354507	-66.93321228	85.86000061	-61.21264267	52.28060913	79.5
53114.4	-80.4379425	-3.16031456	4.769999981	11.02988338	79.74078369	114.4800034
53122.4	-11.02948475	79.74082947	7.950000286	56.92191696	-56.92227554	38.15999985
53123.4	-39.33415222	-70.23584747	15.90000057	15.70513916	78.95314026	39.75
53205.4	-80.36038971	-4.738990307	1.590000033	70.99482727	37.94713211	30.21000099
53215.8	62.22755432	51.06839371	25.44000053	11.02927685	-79.74085999	101.7600021
53239.2	-56.92206192	56.9221344	71.55000305	80.48447418	-1.580799818	71.55000305
53298.4	-55.79364014	-58.02860641	60.42000198	40.70573425	69.44992828	106.5299988
53306.4	-79.24636078	-14.15148735	120.840004	77.03379059	23.36761475	103.3499985
53396	71.7261734	36.5459404	41.34000015	-47.31684494	-65.12577057	84.27000427
53396	-30.80618095	-74.37223053	103.3499985	7.890770435	80.11233521	111.3000031
53400.4	3.160212517	-80.4379425	42.93000031	-48.5862236	64.1843338	68.37000275
53445.2	-73.75318146	-32.26016617	19.07999992	69.45029449	40.70512009	1.590000033
53463.2	-78.95323944	-15.70465851	81.09000397	42.0614624	68.6373291	73.13999939
53495.6	73.75302124	-32.26052094	41.34000015	-77.47762299	21.85103416	46.11000061
53530.2	59.11320496	54.64319611	101.7600021	-0.0002040821273	-80.5	82.68000031
53581.2	42.0614624	68.6373291	30.21000099	3.160212517	-80.4379425	106.5299988
53628.8	-80.43793488	3.160518408	22.26000023	80.11240387	7.890058994	58.83000183
53656	-76.56008148	-24.8757534	28.62000084	73.10566711	33.70180893	112.8899994
53664.4	-59.11306763	-54.64334488	3.180000067	14.15198994	79.24626923	65.19000244
53750.2	-77.03372955	-23.36779976	96.99000549	72.42988586	35.13063049	68.37000275
53793.4	72.42961884	-35.13117981	14.31000042	-79.74084473	-11.02938747	17.48999977
53819.8	78.27571869	-18.79261971	90.63000488	-62.22742462	-51.06855392	41.34000015
53831.2	-33.70227432	-73.10544586	62.01000214	7.890770435	80.11233521	38.15999985
53831.2	-42.06127548	-68.63744354	73.13999939	47.31699371	65.12566376	84.27000427
53857.2	-24.87603378	-76.55999756	71.55000305	26.37460709	76.05675507	119.25
53861.6	-54.64342117	59.11299515	42.93000031	78.95316315	-15.70503998	22.26000023
53887	33.70245743	73.10536957	127.2000046	6.315756321	-80.25186157	98.58000183
53890.8	-73.10549164	33.70217896	79.5	73.75302124	-32.26052094	42.93000031
53902.4	6.315756321	-80.25186157	42.93000031	-46.02890015	66.04233551	127.2000046
53910	7.890770435	80.11233521	109.7099991	33.70190048	-73.10562134	57.24000168
54111.4	-36.54639816	-71.72594452	124.0200043	55.79380417	58.02845383	63.60000229
54121	55.79335022	-58.0288887	92.22000122	-76.56002045	24.87594795	68.37000275
54212	21.85074997	-77.47770691	57.24000168	-70.23589325	39.33407211	112.8899994
54278	-80.48448181	-1.580410838	65.19000244	80.43795013	3.160110712	104.9400024
54306.4	77.89180756	20.32526588	9.539999962	-48.58638763	-64.18421173	25.44000053
54312.6	-3.16041255	80.43793488	50.88000107	6.315756321	-80.25186157	39.75
54312.6	-20.3255558	77.89173126	92.22000122	12.59275913	-79.50894928	108.1200027
54369.2	-77.89175415	-20.3254528	34.97999954	33.70245743	73.10536957	120.840004
54380.2	-39.33415222	-70.23584747	34.97999954	17.25227356	78.62957001	108.1200027
54413.2	-79.94202423	-9.461653709	62.01000214	62.22755432	51.06839371	82.68000031
54436.2	-54.64356995	-59.11285782	117.6600037	53.47260284	60.17417145	22.26000023
54439.2	78.95316315	-15.70503998	1.590000033	-67.7985611	-43.4005127	34.97999954
54478.6	55.79380417	58.02845383	12.72000027	-17.25207329	-78.62961578	98.58000183
54565.2	-26.37420845	76.0568924	63.60000229	20.32536507	-77.89177704	66.77999878
54581.4	-62.22730637	51.0687027	62.01000214	76.56015015	24.87554932	25.44000053
54658.6	58.02853775	-55.79371643	92.22000122	-44.72354507	-66.93321228	41.34000015
54696.2	35.13074112	-72.42983246	119.25	-79.94200134	9.461855888	122.4300003
54715.6	-64.18427277	48.58630371	52.47000122	79.24628448	-14.15188885	15.90000057
54722.2	-9.461752892	79.94200897	100.1700058	6.315756321	-80.25186157	63.60000229
54782.8	77.03379059	23.36761475	89.04000092	-7.890566826	-80.11235046	79.5
54801	62.22717285	-51.06887054	49.29000092	-77.03367615	23.36799622	119.25
54814.2	30.80637169	74.37215424	103.3499985	37.94721985	-70.99478149	92.22000122
54849.8	70.99482727	37.94713211	28.62000084	-52.28068161	-61.21258545	112.8899994
54859.2	-9.461752892	79.94200897	9.539999962	73.75302124	-32.26052094	30.21000099
54864	-24.87584686	76.56005859	47.70000076	11.02927685	-79.74085999	111.3000031
54882	-40.70555878	-69.4500351	38.15999985	-46.02890015	66.04233551	28.62000084
54901.8	-9.461948395	-79.94198608	47.70000076	11.02988338	79.74078369	3.180000067
54914.8	43.40042877	-67.79862213	14.31000042	-80.5	0.0001020410637	81.09000397
54960	44.72372437	66.93309021	100.1700058	-9.461948395	-79.94198608	1.590000033
54968.8	71.7261734	36.5459404	69.95999908	-53.472435	-60.17432022	57.24000168
54981.8	-54.64342117	59.11299515	19.07999992	69.44998169	-40.70565033	28.62000084
55069.4	80.11240387	7.890058994	36.56999969	-73.75318146	-32.26016617	4.769999981
55072.6	-79.94202423	-9.461653709	60.42000198	80.5	-0.0003061231691	33.38999939
55091.2	51.06847763	-62.22749329	15.90000057	-78.62963104	17.25197411	77.91000366
55111.8	43.40042877	-67.79862213	76.31999969	-79.24632263	14.15168762	92.22000122
55259	-40.70555878	-69.4500351	11.13000011	30.80637169	74.37215424	15.90000057
55270.8	-7.890566826	-80.11235046	98.58000183	-47.31667709	65.12589264	122.4300003
55313	78.6297226	17.25157547	100.1700058	-73.10557556	-33.70199585	15.90000057
55352.8	7.890770435	80.11233521	119.25	6.315756321	-80.25186157	89.04000092
55371.4	-23.36789894	77.03370667	30.21000099	11.02927685	-79.74085999	127.2000046
55371.4	80.2518158	-6.316265106	55.65000153	-70.99472809	-37.9473114	9.539999962
55396.8	-14.15178776	-79.24630737	27.03000069	-14.15159035	79.24634552	119.25
55453.4	-70.99472809	-37.9473114	96.99000549	-14.15159035	79.24634552	104.9400024
55519.6	11.02927685	-79.74085999	69.95999908	-53.47228622	60.17444992	79.5
55553.2	-9.461948395	-79.94198608	54.06000137	-9.461752892	79.94200897	111.3000031
55562.2	-55.79364014	-58.02860641	49.29000092	23.36829758	77.03358459	15.90000057
55580	32.2600708	-73.7532196	31.80000114	-58.02867889	55.79356766	3.180000067
55727	-35.13110733	-72.42965698	90.63000488	37.94776154	70.99449158	119.25
55781.4	-53.47228622	60.17444992	12.72000027	32.2600708	-73.7532196	85.86000061
55794	75.52452087	27.86211014	120.840004	-30.80618095	-74.37223053	55.65000153
55850	-77.03367615	23.36799622	47.70000076	46.02923203	66.04210663	34.97999954
55855.2	12.59275913	-79.50894928	124.0200043	-64.18427277	48.58630371	1.590000033
55856.2	-65.12595367	-47.3166008	77.91000366	-0	80.5	60.42000198
55908.4	-15.70475769	78.95321655	50.88000107	15.70455837	-78.9532547	58.83000183
55997.2	-74.96285248	-29.33975601	9.539999962	69.45029449	40.70512009	124.0200043
56030.2	-54.64356995	-59.11285782	125.6100006	51.06894684	62.22710419	98.58000183
56030.2	67.79833984	-43.40085983	9.539999962	-75.52437592	27.86249352	93.81000519
56055.6	-70.23589325	39.33407211	17.48999977	79.24639893	14.15128517	114.4800034
56075.2	4.739490032	80.36035919	66.77999878	44.72320175	-66.93343353	44.52000046
56080.4	63.21785736	-49.8372612	74.73000336	-78.27581024	-18.79224205	87.45000458
56108.6	-80.36037445	4.739193916	55.65000153	77.89164734	-20.32585907	46.11000061
56114	20.32536507	-77.89177704	3.180000067	-76.05685425	26.37430954	66.77999878
56219	-63.2181015	-49.83695221	30.21000099	59.11320496	54.64319611	39.75
56224.2	78.27585602	18.79202461	111.3000031	-36.54639816	-71.72594452	34.97999954
56319.6	-80.25183868	6.316052437	23.85000038	79.74087524	11.02917576	19.07999992
56324.8	-49.83719254	-63.21790695	19.07999992	-14.15159035	79.24634552	38.15999985
56410.6	-27.86240387	75.52440643	55.65000153	7.890161037	-80.11239624	100.1700058
56458.2	24.8756485	-76.56011963	6.360000134	-69.45008087	40.70548248	122.4300003
56460.2	-74.3723526	-30.80589867	93.81000519	-0	80.5	95.40000153
56492.6	-4.739095688	80.36038208	116.0699997	3.160212517	-80.4379425	93.81000519
56612	80.43792725	-3.160722494	23.85000038	-66.93338776	-44.72328568	109.7099991
56636	-77.47767639	-21.85083771	27.03000069	80.5	-0.0003061231691	125.6100006
56659.6	7.890161037	-80.11239624	89.04000092	-70.99462891	37.94750214	57.24000168
56695.4	37.94776154	70.99449158	109.7099991	20.32536507	-77.89177704	100.1700058
56695.4	-60.17438507	53.47236252	38.15999985	56.92191696	-56.92227554	73.13999939
56726.8	60.17464828	53.47206879	112.8899994	9.46154213	-79.94203186	89.04000092
56906.8	-80.25185394	-6.315848351	39.75	79.94204712	9.461460114	90.63000488
56985.2	78.6295929	-17.25217438	6.360000134	-80.5	0.0001020410637	62.01000214
56989.4	-9.461948395	-79.94198608	58.83000183	-61.21264267	52.28060913	46.11000061
56997	3.160212517	-80.4379425	27.03000069	-47.31667709	65.12589264	111.3000031
57028.8	-6.315952301	80.25184631	47.70000076	48.58605957	-64.18445587	84.27000427
57038.6	-46.02906799	-66.04222107	89.04000092	35.13127136	72.42958069	68.37000275
57049.2	68.63770294	42.06085587	4.769999981	-23.36810303	-77.033638	39.75
57163	-24.87584686	76.56005859	44.52000046	58.02853775	-55.79371643	112.8899994
57171.6	46.02923203	66.04210663	49.29000092	3.160212517	-80.4379425	82.68000031
57203.2	-48.5862236	64.1843338	96.99000549	74.37219238	-30.80627441	120.840004
57206.4	-26.37439537	-76.05683136	3.180000067	21.85132027	77.47754669	120.840004
57230	80.36036682	-4.739387989	4.769999981	-76.05692291	-26.37411499	36.56999969
57305.8	-79.24636078	-14.15148735	73.13999939	44.72372437	66.93309021	108.1200027
57305.8	-44.72354507	-66.93321228	92.22000122	-37.94741058	70.99467468	119.25
57392	47.31699371	65.12566376	36.56999969	-4.739305496	-80.36036682	98.58000183
57409.4	58.02894592	55.79328918	106.5299988	3.160212517	-80.4379425	95.40000153
57427	-78.27581024	-18.79224205	81.09000397	29.34024811	74.96265411	85.86000061
57473.6	-18.7925396	-78.27573395	11.13000011	14.15198994	79.24626923	27.03000069
57477.2	79.50885773	-12.5932827	85.86000061	-72.42979431	-35.13082886	77.91000366
57507.2	-59.11306763	-54.64334488	54.06000137	6.316366673	80.2518158	52.47000122
57510	-68.63749695	42.06118774	9.539999962	78.27571869	-18.79261971	23.85000038
57542	53.47260284	60.17417145	4.769999981	-27.86259079	-75.5243454	106.5299988
57555.6	72.42961884	-35.13117981	44.52000046	-77.03367615	23.36799622	17.48999977
57594.8	79.94197083	-9.462068558	96.99000549	-58.02882385	-55.79341888	95.40000153
57618.6	35.13074112	-72.42983246	79.5	-78.95320129	15.70485878	85.86000061
57633.6	79.50885773	-12.5932827	93.81000519	-80.25185394	-6.315848351	20.67000008
57712	80.48448944	1.580187559	103.3499985	-62.22742462	-51.06855392	41.34000015
57761.2	-24.87584686	76.56005859	39.75	6.315756321	-80.25186157	62.01000214
57829.6	-51.0686264	62.2273674	14.31000042	79.74087524	11.02917576	41.34000015
58021.2	72.42961884	-35.13117981	89.04000092	-80.5	0.0001020410637	54.06000137
58047	-63.21797562	49.8371048	25.44000053	69.44998169	-40.70565033	39.75
58085.2	68.63738251	-42.06137848	54.06000137	-62.22742462	-51.06855392	112.8899994
58101.2	-66.93326569	44.72345734	20.67000008	79.94197083	-9.462068558	71.55000305
58137.8	-79.50889587	12.59306145	65.19000244	77.47756958	-21.85122299	12.72000027
58171.4	62.22755432	51.06839371	33.38999939	33.70190048	-73.10562134	116.0699997
58286.4	-17.25207329	-78.62961578	60.42000198	-23.36789894	77.03370667	85.86000061
58293.8	-14.15178776	-79.24630737	93.81000519	21.85132027	77.47754669	60.42000198
58416	-78.95323944	-15.70465851	101.7600021	33.70245743	73.10536957	54.06000137
58439.8	80.43795013	3.160110712	41.34000015	-69.45018768	-40.70529556	124.0200043
58572.2	-77.03372955	-23.36779976	90.63000488	70.99482727	37.94713211	6.360000134
58718	17.25227356	78.62957001	89.04000092	47.31651688	-65.12600708	3.180000067
58860.2	-20.32575798	-77.89167786	124.0200043	-30.80599213	74.37231445	41.34000015
58953	-51.0686264	62.2273674	47.70000076	43.40042877	-67.79862213	100.1700058
58975.6	74.96291351	29.33958435	66.77999878	-56.92220688	-56.92198944	90.63000488
59085.4	-51.06878662	-62.22723389	69.95999908	-35.13092041	72.42974854	7.950000286
59103.2	51.06894684	62.22710419	42.93000031	71.72589874	-36.54648972	12.72000027
59184.8	46.02923203	66.04210663	41.34000015	11.02927685	-79.74085999	4.769999981
59186.2	-79.24636078	-14.15148735	34.97999954	80.36040497	4.738777161	106.5299988
59199.8	-46.02890015	66.04233551	103.3499985	52.2803688	-61.21284866	39.75
59263.8	-39.33415222	-70.23584747	27.03000069	-12.59296417	79.50891113	74.73000336
59334	-15.70495796	-78.95317841	100.1700058	21.85132027	77.47754669	120.840004
59398	-33.70208359	73.10553741	25.44000053	52.2803688	-61.21284866	74.73000336
59413	47.31651688	-65.12600708	7.950000286	-64.18427277	48.58630371	68.37000275
59552	-70.99472809	-37.9473114	120.840004	66.93348694	44.72313309	12.72000027
59556.8	-4.739305496	-80.36036682	89.04000092	-24.87584686	76.56005859	77.91000366
59595.2	65.12608337	47.31641769	14.31000042	-35.13110733	-72.42965698	41.34000015
59666.4	-62.22742462	-51.06855392	93.81000519	53.47260284	60.17417145	125.6100006
59713.8	11.02988338	79.74078369	31.80000114	43.40042877	-67.79862213	69.95999908
59867.8	11.02927685	-79.74085999	47.70000076	-58.02867889	55.79356766	38.15999985
59880.8	-0	80.5	65.19000244	62.22717285	-51.06887054	112.8899994
59914.4	42.06092834	-68.63766479	93.81000519	-80.25185394	-6.315848351	66.77999878
59921.2	-73.10557556	-33.70199585	93.81000519	18.79271889	78.27568817	19.07999992
59956.6	62.22755432	51.06839371	15.90000057	-21.85114288	-77.47759247	111.3000031
59964.2	-9.461948395	-79.94198608	19.07999992	-44.7233696	66.93332672	28.62000084
59968.4	-37.94758224	-70.99459076	66.77999878	52.2808342	61.21244812	19.07999992
60048.6	-66.93338776	-44.72328568	39.75	35.13127136	72.42958069	31.80000114
60158	-20.32575798	-77.89167786	39.75	-23.36789894	77.03370667	4.769999981
60202.4	-54.64356995	-59.11285782	90.63000488	11.02988338	79.74078369	119.25
60250.8	73.10566711	33.70180893	23.85000038	-11.02968121	-79.74080658	7.950000286
60270.4	79.94197083	-9.462068558	89.04000092	-6.316163063	-80.25183105	125.6100006
60279	-77.89170837	20.32564926	14.31000042	80.5	-0.0003061231691	109.7099991
60284.4	-4.739305496	-80.36036682	124.0200043	-71.7259903	36.54629517	106.5299988
60462.8	75.52452087	27.86211014	9.539999962	-39.33415222	-70.23584747	79.5
60610.2	52.2808342	61.21244812	104.9400024	-20.32575798	-77.89167786	101.7600021
60643.8	1.580901742	80.48447418	36.56999969	74.96269226	-29.34015465	117.6600037
60652.6	30.80637169	74.37215424	95.40000153	18.79214096	-78.27583313	9.539999962
60661.2	47.31699371	65.12566376	73.13999939	-23.36810303	-77.033638	57.24000168
60669.6	-78.27581024	-18.79224205	69.95999908	76.05699158	26.37393379	11.13000011
60693	21.85074997	-77.47770691	90.63000488	-69.45008087	40.70548248	71.55000305
60702.4	14.15198994	79.24626923	41.34000015	68.63738251	-42.06137848	23.85000038
60705.6	-80.48448181	1.580614924	33.38999939	79.50885773	-12.5932827	60.42000198
60706.6	72.42961884	-35.13117981	109.7099991	-80.43793488	3.160518408	58.83000183
60815.8	37.94776154	70.99449158	28.62000084	-27.86259079	-75.5243454	111.3000031
60865.6	-65.12595367	-47.3166008	11.13000011	-35.13092041	72.42974854	93.81000519
60888.4	69.45029449	40.70512009	38.15999985	47.31651688	-65.12600708	95.40000153
60889.6	-11.02948475	79.74082947	9.539999962	75.52430725	-27.86268425	87.45000458
60894.2	-27.86240387	75.52440643	62.01000214	21.85074997	-77.47770691	12.72000027
60907	6.316366673	80.2518158	98.58000183	18.79214096	-78.27583313	125.6100006
60921	-77.89175415	-20.3254528	68.37000275	73.75327301	32.25996017	9.539999962
60923.2	79.50885773	-12.5932827	104.9400024	-70.23600006	-39.33388519	33.38999939
60954.6	-20.32575798	-77.89167786	49.29000092	11.02988338	79.74078369	41.34000015
60998	-78.27575684	18.79244041	4.769999981	43.40094757	67.79828644	109.7099991
60999.8	-76.05685425	26.37430954	84.27000427	79.74087524	11.02917576	62.01000214
61000.4	72.42988586	35.13063049	103.3499985	-46.02906799	-66.04222107	6.360000134
61008.6	11.02988338	79.74078369	85.86000061	53.47212982	-60.17459106	39.75
61023.6	62.22755432	51.06839371	50.88000107	-44.72354507	-66.93321228	98.58000183
61067.4	60.17464828	53.47206879	41.34000015	-20.32575798	-77.89167786	1.590000033
61101	68.63770294	42.06085587	63.60000229	-44.72354507	-66.93321228	90.63000488
61113.6	-80.25183868	6.316052437	50.88000107	18.79271889	78.27568817	7.950000286
61150.2	-80.36038971	-4.738990307	50.88000107	73.75327301	32.25996017	19.07999992
61191.2	72.42988586	35.13063049	42.93000031	-40.70555878	-69.4500351	30.21000099
61196.2	71.72589874	-36.54648972	57.24000168	-74.3723526	-30.80589867	77.91000366
61214.2	-15.70495796	-78.95317841	106.5299988	-12.59296417	79.50891113	3.180000067
61223.8	79.94197083	-9.462068558	19.07999992	-49.83719254	-63.21790695	62.01000214
61284.4	-29.34004211	-74.96273804	69.95999908	-76.05685425	26.37430954	93.81000519
61291	47.31651688	-65.12600708	65.19000244	-76.56002045	24.87594795	41.34000015
61314.8	-76.56008148	-24.8757534	66.77999878	80.2518692	6.315654755	65.19000244
61452	33.70245743	73.10536957	1.590000033	11.02927685	-79.74085999	6.360000134
61485.6	-36.54639816	-71.72594452	108.1200027	40.70573425	69.44992828	77.91000366
61492.2	70.99453735	-37.94766998	34.97999954	-44.72354507	-66.93321228	119.25
61616.8	44.72320175	-66.93343353	84.27000427	-80.11235809	7.890475273	7.950000286
61667.8	46.0287323	-66.04245758	85.86000061	-74.37226868	30.80608749	119.25
61735	53.47212982	-60.17459106	31.80000114	-79.50892639	-12.59286022	44.52000046
61776.2	-55.79364014	-58.02860641	76.31999969	49.83734131	63.21779251	62.01000214
61800.2	7.890770435	80.11233521	79.5	78.6295929	-17.25217438	3.180000067
61944	62.22717285	-51.06887054	7.950000286	-80.11235809	7.890475273	117.6600037
62003.4	27.86277962	75.5242691	19.07999992	66.04216003	-46.02915192	6.360000134
62104	58.02894592	55.79328918	125.6100006	-15.70495796	-78.95317841	57.24000168
62190.2	51.06894684	62.22710419	12.72000027	33.70190048	-73.10562134	19.07999992
62198	-36.54639816	-71.72594452	38.15999985	-27.86240387	75.52440643	49.29000092
62198	64.18451691	48.58597946	47.70000076	-17.25207329	-78.62961578	74.73000336
62216.6	-51.0686264	62.2273674	77.91000366	77.47756958	-21.85122299	111.3000031
62263.2	44.72372437	66.93309021	49.29000092	-9.461948395	-79.94198608	116.0699997
62263.2	-52.28068161	-61.21258545	60.42000198	-53.47228622	60.17444992	7.950000286
62263.2	-78.95320129	15.70485878	30.21000099	78.95316315	-15.70503998	57.24000168
62291	61.21251678	-52.2807579	31.80000114	-78.62963104	17.25197411	57.24000168
62292.2	64.1841507	-48.58646774	20.67000008	-80.25183868	6.316052437	34.97999954
62417.8	-48.5862236	64.1843338	12.72000027	66.93314362	-44.72364426	84.27000427
62489.2	-65.12595367	-47.3166008	52.47000122	73.10566711	33.70180893	52.47000122
62567	36.54603195	-71.72612762	65.19000244	-66.93326569	44.72345734	101.7600021
62594.2	-42.06110382	68.63755035	1.590000033	76.55996704	-24.87613297	89.04000092
62610.4	-53.47228622	60.17444992	23.85000038	69.44998169	-40.70565033	17.48999977
62632.2	7.890770435	80.11233521	54.06000137	61.21251678	-52.2807579	71.55000305
62642.2	-14.15159035	79.24634552	120.840004	47.31651688	-65.12600708	93.81000519
62685.4	-17.25207329	-78.62961578	112.8899994	-20.3255558	77.89173126	60.42000198
62767.4	46.0287323	-66.04245758	98.58000183	-80.43793488	3.160518408	92.22000122
62768.6	-77.89170837	20.32564926	79.5	68.63770294	42.06085587	65.19000244
62801.8	-80.11238098	-7.890272141	54.06000137	80.48448944	1.580187559	49.29000092
62812.2	24.87622833	76.55992889	109.7099991	9.46154213	-79.94203186	52.47000122
62835.4	6.316366673	80.2518158	31.80000114	76.55996704	-24.87613297	38.15999985
62902.6	23.36829758	77.03358459	46.11000061	-0.0002040821273	-80.5	74.73000336
62912.8	-58.02867889	55.79356766	98.58000183	67.79867554	43.40034485	27.03000069
62921.2	-12.59316254	-79.50888062	66.77999878	26.37460709	76.05675507	42.93000031
62935.2	37.94776154	70.99449158	79.5	6.315756321	-80.25186157	47.70000076
62941	-71.72608185	-36.5461235	28.62000084	66.04251099	46.02864838	124.0200043
63010	3.160824299	80.43791962	122.4300003	39.33379745	-70.23604584	9.539999962
63021.8	-40.70539093	69.45013428	6.360000134	74.96269226	-29.34015465	39.75
63025	-36.54639816	-71.72594452	23.85000038	-23.36789894	77.03370667	57.24000168
63121.6	-78.27581024	-18.79224205	112.8899994	64.18451691	48.58597946	120.840004
63160.4	-35.13092041	72.42974854	42.93000031	40.70520782	-69.45024109	89.04000092
63177.8	-69.45008087	40.70548248	17.48999977	66.93314362	-44.72364426	109.7099991
63212.6	-80.36037445	4.739193916	76.31999969	79.94204712	9.461460114	47.70000076
63226.4	20.32536507	-77.89177704	73.13999939	-40.70539093	69.45013428	23.85000038
63227.4	-1.580716848	-80.48447418	89.04000092	-27.86240387	75.52440643	73.13999939
63297.6	6.316366673	80.2518158	44.52000046	18.79214096	-78.27583313	38.15999985
63331.2	9.462169647	79.9419632	119.25	23.36771202	-77.03376007	84.27000427
63394	80.36036682	-4.739387989	28.62000084	-66.93338776	-44.72328568	81.09000397
63399.4	80.11240387	7.890058994	12.72000027	-47.31684494	-65.12577057	103.3499985
63431.8	-48.58638763	-64.18421173	98.58000183	33.70245743	73.10536957	82.68000031
63446.2	-18.79233742	78.27577972	15.90000057	21.85074997	-77.47770691	19.07999992
63449.2	-80.36037445	4.739193916	73.13999939	7.890770435	80.11233521	111.3000031
63524.2	46.0287323	-66.04245758	47.70000076	-77.89170837	20.32564926	30.21000099
63573.6	24.8756485	-76.56011963	36.56999969	-65.1258316	47.31676102	33.38999939
63592.2	-1.580716848	-80.48447418	14.31000042	-42.06110382	68.63755035	46.11000061
63596.6	-64.18439484	-48.58613968	108.1200027	73.75327301	32.25996017	96.99000549
63605.4	-7.890566826	-80.11235046	9.539999962	-61.21264267	52.28060913	27.03000069
63818.4	66.93314362	-44.72364426	55.65000153	-80.36037445	4.739193916	101.7600021
63842.4	-9.461752892	79.94200897	9.539999962	80.36036682	-4.739387989	19.07999992
63865	78.95327759	15.70443916	74.73000336	-70.23600006	-39.33388519	50.88000107
63886	-73.10549164	33.70217896	58.83000183	80.43792725	-3.160722494	27.03000069
64027.6	-44.72354507	-66.93321228	111.3000031	36.54657745	71.72584534	96.99000549
64178	-70.23589325	39.33407211	52.47000122	80.11234283	-7.890668392	6.360000134
64204.8	-6.316163063	-80.25183105	66.77999878	-11.02948475	79.74082947	116.0699997
64211.2	-37.94758224	-70.99459076	74.73000336	17.25227356	78.62957001	7.950000286
64277.4	11.02927685	-79.74085999	41.34000015	-66.0422821	46.02898407	60.42000198
64460.6	-27.86259079	-75.5243454	60.42000198	-68.63749695	42.06118774	120.840004
64487.8	61.21291351	52.28029251	12.72000027	-46.02906799	-66.04222107	79.5
64556.6	-60.17438507	53.47236252	25.44000053	79.24639893	14.15128517	109.7099991
64569.6	-77.03372955	-23.36779976	77.91000366	72.42988586	35.13063049	55.65000153
64613.8	-48.58638763	-64.18421173	98.58000183	32.2606163	73.75298309	6.360000134
64631.6	-66.93326569	44.72345734	39.75	59.11278915	-54.64365005	109.7099991
64636.6	-21.8509388	77.47764587	120.840004	70.23578644	-39.33425903	20.67000008
64657.6	53.47212982	-60.17459106	20.67000008	-77.03372955	-23.36779976	20.67000008
64666	-79.94202423	-9.461653709	50.88000107	80.11240387	7.890058994	62.01000214
64765.8	3.160824299	80.43791962	71.55000305	33.70190048	-73.10562134	111.3000031
64815.2	37.94776154	70.99449158	93.81000519	3.160212517	-80.4379425	47.70000076
64837	-27.86259079	-75.5243454	41.34000015	30.80637169	74.37215424	119.25
64880.4	-49.83702469	63.21804428	15.90000057	43.40042877	-67.79862213	111.3000031
64892	-80.36038971	-4.738990307	22.26000023	73.75327301	32.25996017	7.950000286
64914	-37.94758224	-70.99459076	47.70000076	4.739490032	80.36035919	54.06000137
64930.4	54.64371872	59.11272049	112.8899994	-30.80618095	-74.37223053	95.40000153
64981	-77.89175415	-20.3254528	58.83000183	66.04251099	46.02864838	49.29000092
64983.2	-20.32575798	-77.89167786	79.5	-29.33985138	74.96281433	68.37000275
64999.4	-80.11238098	-7.890272141	33.38999939	80.11240387	7.890058994	60.42000198
65014.6	-78.62963104	17.25197411	49.29000092	6.316366673	80.2518158	69.95999908
65024.6	-35.13110733	-72.42965698	34.97999954	12.59338284	79.50884247	54.06000137
65039.4	-18.79233742	78.27577972	50.88000107	48.58605957	-64.18445587	73.13999939
65102.2	-73.75318146	-32.26016617	114.4800034	-3.16041255	80.43793488	112.8899994
65216	-70.23600006	-39.33388519	98.58000183	72.42988586	35.13063049	34.97999954
65384.6	-69.45018768	-40.70529556	50.88000107	48.58654785	64.18408966	57.24000168
65400	-4.739305496	-80.36036682	96.99000549	11.02988338	79.74078369	65.19000244
65417.2	11.02988338	79.74078369	103.3499985	9.46154213	-79.94203186	95.40000153
65417.2	-61.21264267	52.28060913	82.68000031	58.02853775	-55.79371643	42.93000031
65419.4	-32.26044464	-73.75305939	90.63000488	-23.36789894	77.03370667	77.91000366
65445	-59.11306763	-54.64334488	60.42000198	-14.15159035	79.24634552	69.95999908
65520.2	63.21785736	-49.8372612	101.7600021	-80.36038971	-4.738990307	50.88000107
65653	54.64371872	59.11272049	4.769999981	-11.02968121	-79.74080658	77.91000366
65653	40.70573425	69.44992828	12.72000027	1.580308914	-80.48448944	89.04000092
65675.8	80.2518692	6.315654755	17.48999977	18.79214096	-78.27583313	20.67000008
65687.6	-79.74084473	-11.02938747	104.9400024	48.58654785	64.18408966	23.85000038
65757.4	79.24628448	-14.15188885	104.9400024	-73.75318146	-32.26016617	87.45000458
65795	-26.37439537	-76.05683136	52.47000122	-69.45008087	40.70548248	120.840004
65820	-44.72354507	-66.93321228	1.590000033	6.316366673	80.2518158	111.3000031
65847.8	-63.21797562	49.8371048	85.86000061	70.99453735	-37.94766998	106.5299988
65881.2	-79.94200134	9.461855888	27.03000069	27.86277962	75.5242691	4.769999981
65881.2	-12.59296417	79.50891113	68.37000275	26.37401009	-76.05696106	14.31000042
65997.8	79.74079132	-11.0297823	62.01000214	-77.03372955	-23.36779976	46.11000061
65999.4	59.11278915	-54.64365005	69.95999908	-77.89170837	20.32564926	116.0699997
66022.2	-42.06127548	-68.63744354	30.21000099	15.70513916	78.95314026	58.83000183
66050.2	-78.95323944	-15.70465851	103.3499985	76.05699158	26.37393379	11.13000011
66057	-49.83702469	63.21804428	49.29000092	75.52430725	-27.86268425	125.6100006
66075.4	-52.28068161	-61.21258545	71.55000305	-52.28053284	61.21270752	84.27000427
66250.4	-79.50889587	12.59306145	109.7099991	79.50885773	-12.5932827	119.25
66290.6	30.80580521	-74.37239075	66.77999878	-61.21278	-52.28045273	85.86000061
66314.4	70.23578644	-39.33425903	25.44000053	-77.03372955	-23.36779976	50.88000107
66333.2	70.99453735	-37.94766998	92.22000122	-75.52437592	27.86249352	69.95999908
66333.2	-77.89175415	-20.3254528	27.03000069	80.36040497	4.738777161	116.0699997
66381.4	-70.23600006	-39.33388519	74.73000336	23.36829758	77.03358459	114.4800034
66392.2	17.25167656	-78.62969971	27.03000069	-53.47228622	60.17444992	4.769999981
66397.2	9.46154213	-79.94203186	77.91000366	-43.40060043	67.79850769	47.70000076
66452.8	-1.580510974	80.48448181	95.40000153	30.80580521	-74.37239075	127.2000046
66477	-60.17438507	53.47236252	119.25	77.47773743	21.85063362	25.44000053
66482.2	71.72589874	-36.54648972	15.90000057	-80.11238098	-7.890272141	71.55000305
66541	-73.10549164	33.70217896	9.539999962	80.11234283	-7.890668392	76.31999969
66545	77.89180756	20.32526588	106.5299988	-53.472435	-60.17432022	95.40000153
66553.6	-77.47767639	-21.85083771	55.65000153	24.87622833	76.55992889	27.03000069
66581.8	-80.11238098	-7.890272141	46.11000061	80.43795013	3.160110712	120.840004
66593.6	-40.70555878	-69.4500351	19.07999992	-47.31667709	65.12589264	79.5
66635.2	58.02894592	55.79328918	66.77999878	-15.70495796	-78.95317841	65.19000244
66660.6	61.21291351	52.28029251	68.37000275	-39.33415222	-70.23584747	85.86000061
66692.4	-33.70208359	73.10553741	89.04000092	74.37219238	-30.80627441	17.48999977
66799.8	-12.59316254	-79.50888062	3.180000067	3.160824299	80.43791962	44.52000046
66872.2	79.50895691	12.59267712	1.590000033	14.15138626	-79.24637604	34.97999954
66900.4	-27.86259079	-75.5243454	69.95999908	-29.33985138	74.96281433	39.75
66943.6	44.72320175	-66.93343353	73.13999939	-65.1258316	47.31676102	22.26000023
66943.6	3.160212517	-80.4379425	12.72000027	-51.0686264	62.2273674	84.27000427
66984.4	-62.22742462	-51.06855392	49.29000092	72.42988586	35.13063049	19.07999992
66984.4	46.02923203	66.04210663	114.4800034	26.37401009	-76.05696106	92.22000122
67101.8	-33.70208359	73.10553741	93.81000519	67.79833984	-43.40085983	125.6100006
67115.6	78.6295929	-17.25217438	68.37000275	-60.1745224	-53.4722023	57.24000168
67185.8	-46.02890015	66.04233551	9.539999962	76.05679321	-26.37451172	55.65000153
67240.8	-70.23589325	39.33407211	82.68000031	62.22717285	-51.06887054	93.81000519
67249.8	-74.3723526	-30.80589867	87.45000458	64.18451691	48.58597946	120.840004
67290.6	4.739490032	80.36035919	44.52000046	20.32536507	-77.89177704	20.67000008
67290.6	75.52430725	-27.86268425	3.180000067	-74.96285248	-29.33975601	119.25
67324.2	-62.22742462	-51.06855392	55.65000153	68.63770294	42.06085587	44.52000046
67372	63.21785736	-49.8372612	54.06000137	-79.24636078	-14.15148735	82.68000031
67387	-43.40077209	-67.79840088	19.07999992	30.80637169	74.37215424	117.6600037
67488.8	-78.62963104	17.25197411	50.88000107	75.52452087	27.86211014	93.81000519
67509.8	42.0614624	68.6373291	58.83000183	17.25167656	-78.62969971	17.48999977
67600.2	49.83734131	63.21779251	81.09000397	-26.37439537	-76.05683136	120.840004
67652.4	-49.83719254	-63.21790695	42.93000031	-20.3255558	77.89173126	62.01000214
67656.6	1.580901742	80.48447418	98.58000183	6.315756321	-80.25186157	98.58000183
67689	79.74087524	11.02917576	106.5299988	-60.1745224	-53.4722023	52.47000122
67722.6	54.64326859	-59.11313629	49.29000092	-80.4379425	-3.16031456	44.52000046
67753	-35.13110733	-72.42965698	63.60000229	-64.18427277	48.58630371	116.0699997
67811.8	-80.4379425	-3.16031456	42.93000031	66.04251099	46.02864838	89.04000092
67819.2	77.89180756	20.32526588	85.86000061	-58.02882385	-55.79341888	20.67000008
67886.2	76.55996704	-24.87613297	60.42000198	-80.11238098	-7.890272141	108.1200027
67923.8	-73.10549164	33.70217896	9.539999962	74.96269226	-29.34015465	27.03000069
68063.4	-48.5862236	64.1843338	42.93000031	56.92191696	-56.92227554	111.3000031
68080.2	-40.70539093	69.45013428	33.38999939	77.03379059	23.36761475	108.1200027
68188.2	6.315756321	-80.25186157	77.91000366	-36.54620743	71.7260437	39.75
68203.2	18.79214096	-78.27583313	108.1200027	-73.10549164	33.70217896	82.68000031
68230	-23.36789894	77.03370667	50.88000107	72.42961884	-35.13117981	30.21000099
68293	-80.25183868	6.316052437	46.11000061	70.99482727	37.94713211	117.6600037
68314.6	80.36036682	-4.739387989	125.6100006	-64.18439484	-48.58613968	42.93000031
68326.6	-9.461752892	79.94200897	122.4300003	73.10540771	-33.70236206	95.40000153
68326.6	24.87622833	76.55992889	22.26000023	37.94721985	-70.99478149	33.38999939
68326.6	-11.02948475	79.74082947	23.85000038	36.54603195	-71.72612762	63.60000229
68413.6	51.06894684	62.22710419	12.72000027	-11.02968121	-79.74080658	90.63000488
68444	69.45029449	40.70512009	31.80000114	-51.06878662	-62.22723389	23.85000038
68448.8	77.03379059	23.36761475	114.4800034	-70.99472809	-37.9473114	47.70000076
68461.8	37.94776154	70.99449158	39.75	-1.580716848	-80.48447418	68.37000275
68471.6	70.99453735	-37.94766998	6.360000134	-79.50892639	-12.59286022	71.55000305
68524.8	70.99482727	37.94713211	92.22000122	4.7388978	-80.36038971	30.21000099
68629.6	-15.70495796	-78.95317841	30.21000099	-15.70475769	78.95321655	60.42000198
68662	-78.27575684	18.79244041	23.85000038	80.11240387	7.890058994	11.13000011
68678.8	-35.13110733	-72.42965698	27.03000069	15.70513916	78.95314026	92.22000122
68680.8	79.74079132	-11.0297823	46.11000061	-80.5	0.0001020410637	11.13000011
68749.2	-27.86240387	75.52440643	62.01000214	78.95316315	-15.70503998	77.91000366
68813	70.99453735	-37.94766998	96.99000549	-80.36037445	4.739193916	14.31000042
68831	62.22717285	-51.06887054	63.60000229	-78.62963104	17.25197411	20.67000008
68926.4	47.31699371	65.12566376	76.31999969	-26.37439537	-76.05683136	77.91000366
68927.4	-4.739305496	-80.36036682	41.34000015	27.86277962	75.5242691	116.0699997
68942.6	-66.04239655	-46.02881622	25.44000053	-1.580510974	80.48448181	87.45000458
68942.6	9.46154213	-79.94203186	52.47000122	-64.18427277	48.58630371	55.65000153
68942.6	77.47773743	21.85063362	111.3000031	-63.2181015	-49.83695221	36.56999969
68947.2	43.40042877	-67.79862213	36.56999969	-76.05685425	26.37430954	90.63000488
69008.6	21.85074997	-77.47770691	34.97999954	-52.28053284	61.21270752	89.04000092
69031.2	61.21251678	-52.2807579	4.769999981	-76.56002045	24.87594795	23.85000038
69095.2	-79.50889587	12.59306145	73.13999939	72.42988586	35.13063049	63.60000229
69098.2	-80.25183868	6.316052437	23.85000038	69.45029449	40.70512009	104.9400024
69153.4	79.74087524	11.02917576	22.26000023	-73.10557556	-33.70199585	60.42000198
69176.2	71.7261734	36.5459404	7.950000286	-20.32575798	-77.89167786	109.7099991
69195.8	74.96269226	-29.34015465	44.52000046	-61.21278	-52.28045273	36.56999969
69210.8	-79.50892639	-12.59286022	79.5	77.89180756	20.32526588	17.48999977
69262	-72.42971039	35.13100433	47.70000076	62.22717285	-51.06887054	11.13000011
69277	-59.11292648	54.64350128	76.31999969	75.52430725	-27.86268425	36.56999969
69353.2	-77.47767639	-21.85083771	9.539999962	76.05699158	26.37393379	81.09000397
69376.6	48.58654785	64.18408966	81.09000397	-21.85114288	-77.47759247	50.88000107
69388.4	-62.22730637	51.0687027	101.7600021	80.11240387	7.890058994	28.62000084
69404.4	49.83734131	63.21779251	84.27000427	-3.160620451	-80.43792725	47.70000076
69453.8	-65.12595367	-47.3166008	117.6600037	30.80637169	74.37215424	104.9400024
69472.8	-61.21278	-52.28045273	79.5	7.890770435	80.11233521	4.769999981
69522.6	72.42988586	35.13063049	65.19000244	-30.80618095	-74.37223053	9.539999962
69564	62.22755432	51.06839371	20.67000008	-29.34004211	-74.96273804	44.52000046
69565	-21.85114288	-77.47759247	79.5	14.15198994	79.24626923	63.60000229
69605.8	-66.93326569	44.72345734	54.06000137	79.74079132	-11.0297823	14.31000042
69605.8	-79.74084473	-11.02938747	125.6100006	70.99482727	37.94713211	96.99000549
69832.4	-77.47767639	-21.85083771	81.09000397	35.13127136	72.42958069	50.88000107
69855.2	-1.580716848	-80.48447418	114.4800034	21.85132027	77.47754669	89.04000092
69874.2	29.34024811	74.96265411	122.4300003	18.79214096	-78.27583313	12.72000027
69915.4	53.47212982	-60.17459106	85.86000061	-79.94200134	9.461855888	22.26000023
69959.2	-71.72608185	-36.5461235	71.55000305	74.37242889	30.80570793	17.48999977
69990.8	-67.7985611	-43.4005127	11.13000011	70.23608398	39.33372498	62.01000214
70014.2	63.21823502	49.83678055	57.24000168	-27.86259079	-75.5243454	76.31999969
70016	-0.0002040821273	-80.5	63.60000229	-46.02890015	66.04233551	41.34000015
70088	47.31699371	65.12566376	58.83000183	29.33966064	-74.96289062	92.22000122
70093	-52.28053284	61.21270752	62.01000214	48.58605957	-64.18445587	27.03000069
70101.8	77.03361511	-23.3682003	41.34000015	-66.04239655	-46.02881622	103.3499985
70117	-26.37439537	-76.05683136	69.95999908	-59.11292648	54.64350128	20.67000008
70269.6	73.10566711	33.70180893	22.26000023	-46.02906799	-66.04222107	125.6100006
70370.2	80.48448944	1.580187559	55.65000153	-74.3723526	-30.80589867	11.13000011
70390	-47.31684494	-65.12577057	17.48999977	30.80637169	74.37215424	28.62000084
70428.8	-23.36789894	77.03370667	41.34000015	70.23578644	-39.33425903	125.6100006
70452.2	80.2518158	-6.316265106	106.5299988	-60.1745224	-53.4722023	100.1700058
70452.2	77.03379059	23.36761475	46.11000061	-62.22742462	-51.06855392	101.7600021
70460.4	39.33434677	70.23574066	122.4300003	20.32536507	-77.89177704	65.19000244
70490.8	-1.580716848	-80.48447418	81.09000397	-9.461752892	79.94200897	14.31000042
70580	67.79867554	43.40034485	50.88000107	-44.72354507	-66.93321228	28.62000084
70620.4	66.93348694	44.72313309	90.63000488	-55.79364014	-58.02860641	82.68000031
70687.2	69.45029449	40.70512009	76.31999969	-46.02906799	-66.04222107	30.21000099
70773	-20.32575798	-77.89167786	57.24000168	27.86277962	75.5242691	68.37000275
70777	27.86277962	75.5242691	47.70000076	39.33379745	-70.23604584	81.09000397
70797.6	62.22717285	-51.06887054	106.5299988	-80.36037445	4.739193916	54.06000137
70797.6	21.85132027	77.47754669	42.93000031	52.2803688	-61.21284866	100.1700058
70810.6	-24.87584686	76.56005859	9.539999962	78.95316315	-15.70503998	41.34000015
70847.4	-40.70555878	-69.4500351	108.1200027	-61.21264267	52.28060913	6.360000134
70861.8	53.47260284	60.17417145	101.7600021	-18.7925396	-78.27573395	119.25
70865	15.70455837	-78.9532547	60.42000198	-63.21797562	49.8371048	122.4300003
70880.8	27.86220741	-75.52448273	41.34000015	-79.74084473	-11.02938747	4.769999981
70903	-39.33415222	-70.23584747	71.55000305	24.87622833	76.55992889	12.72000027
70911.2	53.47260284	60.17417145	103.3499985	43.40042877	-67.79862213	6.360000134
70978.4	-80.11238098	-7.890272141	111.3000031	65.12608337	47.31641769	27.03000069
70999.4	-79.94202423	-9.461653709	92.22000122	80.5	-0.0003061231691	109.7099991
71007.8	53.47260284	60.17417145	36.56999969	7.890161037	-80.11239624	127.2000046
71049.8	-9.461752892	79.94200897	22.26000023	47.31651688	-65.12600708	4.769999981
71078	70.23608398	39.33372498	69.95999908	-48.58638763	-64.18421173	50.88000107
71083.4	-72.42979431	-35.13082886	60.42000198	-43.40060043	67.79850769	95.40000153
71116.8	-12.59316254	-79.50888062	65.19000244	-39.33398438	70.23594666	38.15999985
71122.4	-7.890566826	-80.11235046	17.48999977	3.160824299	80.43791962	20.67000008
71179.8	-43.40077209	-67.79840088	19.07999992	52.2808342	61.21244812	15.90000057
71267.4	-4.739095688	80.36038208	33.38999939	62.22717285	-51.06887054	25.44000053
71299.4	-77.47767639	-21.85083771	120.840004	-4.739095688	80.36038208	6.360000134
71350.6	-79.74084473	-11.02938747	73.13999939	46.02923203	66.04210663	66.77999878
71409.6	26.37460709	76.05675507	11.13000011	73.75302124	-32.26052094	31.80000114
71418.8	-73.10549164	33.70217896	30.21000099	62.22717285	-51.06887054	54.06000137
71432.2	44.72372437	66.93309021	57.24000168	-3.160620451	-80.43792725	122.4300003
71465.8	70.23578644	-39.33425903	57.24000168	-72.42979431	-35.13082886	119.25
71540.6	-65.1258316	47.31676102	95.40000153	61.21251678	-52.2807579	7.950000286
71559.6	-64.18439484	-48.58613968	14.31000042	35.13127136	72.42958069	111.3000031
71559.6	-80.11238098	-7.890272141	54.06000137	66.93348694	44.72313309	3.180000067
71585.6	-70.23600006	-39.33388519	69.95999908	51.06894684	62.22710419	3.180000067
71591.2	-24.87584686	76.56005859	55.65000153	37.94721985	-70.99478149	73.13999939
71660.2	15.70513916	78.95314026	34.97999954	4.7388978	-80.36038971	98.58000183
71678	77.03361511	-23.3682003	69.95999908	-78.27581024	-18.79224205	39.75
71678	-1.580716848	-80.48447418	6.360000134	-20.3255558	77.89173126	28.62000084
71694	-68.63761139	-42.06101227	20.67000008	44.72372437	66.93309021	82.68000031
71871.4	6.316366673	80.2518158	77.91000366	21.85074997	-77.47770691	25.44000053
71933.6	80.43792725	-3.160722494	124.0200043	-66.04239655	-46.02881622	49.29000092
71938.8	-76.05685425	26.37430954	28.62000084	77.03361511	-23.3682003	71.55000305
72095.6	75.52430725	-27.86268425	65.19000244	-79.94202423	-9.461653709	76.31999969
72274	56.92234802	56.92184448	71.55000305	14.15138626	-79.24637604	114.4800034
72403.4	55.79380417	58.02845383	108.1200027	3.160212517	-80.4379425	69.95999908
72430.2	-79.24636078	-14.15148735	96.99000549	72.42988586	35.13063049	3.180000067
72436.8	40.70573425	69.44992828	15.90000057	-11.02968121	-79.74080658	27.03000069
72440.2	-47.31667709	65.12589264	95.40000153	33.70190048	-73.10562134	108.1200027
72491.4	9.46154213	-79.94203186	27.03000069	-67.79845428	43.40068817	82.68000031
72520.8	-14.15178776	-79.24630737	27.03000069	-12.59296417	79.50891113	33.38999939
72533	1.580901742	80.48447418	77.91000366	12.59275913	-79.50894928	42.93000031
72564.4	70.99453735	-37.94766998	42.93000031	-80.25185394	-6.315848351	47.70000076
72676.6	49.83687592	-63.21816254	77.91000366	-73.10549164	33.70217896	124.0200043
72688.6	-3.16041255	80.43793488	74.73000336	59.11278915	-54.64365005	124.0200043
72718.2	-65.1258316	47.31676102	85.86000061	78.6295929	-17.25217438	44.52000046
72766.6	-9.461948395	-79.94198608	42.93000031	7.890770435	80.11233521	73.13999939
72882.8	17.25167656	-78.62969971	22.26000023	-55.79349899	58.02875137	50.88000107
72920.4	-77.03367615	23.36799622	39.75	76.56015015	24.87554932	68.37000275
72927.6	-62.22742462	-51.06855392	22.26000023	70.23608398	39.33372498	92.22000122
73034	-21.8509388	77.47764587	38.15999985	77.47756958	-21.85122299	106.5299988
73046	-1.580510974	80.48448181	31.80000114	48.58605957	-64.18445587	84.27000427
73054.6	14.15198994	79.24626923	27.03000069	48.58605957	-64.18445587	14.31000042
73063	-6.316163063	-80.25183105	41.34000015	-42.06110382	68.63755035	3.180000067
73151.2	6.316366673	80.2518158	74.73000336	6.315756321	-80.25186157	89.04000092
73251.8	-20.32575798	-77.89167786	114.4800034	26.37460709	76.05675507	73.13999939
73398.6	80.43795013	3.160110712	22.26000023	-55.79364014	-58.02860641	119.25
73405	64.18451691	48.58597946	68.37000275	-56.92220688	-56.92198944	39.75
73411.8	36.54603195	-71.72612762	122.4300003	-74.37226868	30.80608749	108.1200027
73411.8	-51.06878662	-62.22723389	11.13000011	-21.8509388	77.47764587	124.0200043
73472.2	-58.02882385	-55.79341888	109.7099991	9.462169647	79.9419632	57.24000168
73581	-44.7233696	66.93332672	12.72000027	32.2600708	-73.7532196	44.52000046
73683.6	79.24628448	-14.15188885	14.31000042	-77.47767639	-21.85083771	44.52000046
73859	-6.316163063	-80.25183105	22.26000023	-53.47228622	60.17444992	111.3000031
73881.6	30.80637169	74.37215424	34.97999954	4.7388978	-80.36038971	108.1200027
73908.6	78.95316315	-15.70503998	84.27000427	-74.3723526	-30.80589867	100.1700058
74019.2	80.5	-0.0003061231691	12.72000027	-49.83719254	-63.21790695	81.09000397
74060.4	-24.87584686	76.56005859	54.06000137	70.99453735	-37.94766998	62.01000214
74119.6	29.33966064	-74.96289062	98.58000183	-66.93326569	44.72345734	39.75
74161	7.890161037	-80.11239624	36.56999969	-39.33398438	70.23594666	6.360000134
74170.2	-32.26025772	73.75314331	44.52000046	67.79833984	-43.40085983	12.72000027
74233.2	61.21291351	52.28029251	27.03000069	37.94721985	-70.99478149	28.62000084
74258.4	-76.05685425	26.37430954	74.73000336	76.05679321	-26.37451172	63.60000229
74271	12.59338284	79.50884247	127.2000046	42.06092834	-68.63766479	98.58000183
74285.8	-62.22742462	-51.06855392	62.01000214	59.11320496	54.64319611	60.42000198
74319.2	-17.25207329	-78.62961578	73.13999939	6.316366673	80.2518158	39.75
74332.8	-65.12595367	-47.3166008	103.3499985	58.02894592	55.79328918	65.19000244
74385	42.0614624	68.6373291	34.97999954	-14.15178776	-79.24630737	124.0200043
74405.2	-70.23589325	39.33407211	90.63000488	80.2518158	-6.316265106	4.769999981
74450.2	60.17425537	-53.47251129	46.11000061	-77.47762299	21.85103416	60.42000198
74455	80.48447418	-1.580799818	65.19000244	-53.472435	-60.17432022	66.77999878
74478.8	-20.32575798	-77.89167786	41.34000015	30.80637169	74.37215424	100.1700058
74493.4	48.58654785	64.18408966	42.93000031	-3.160620451	-80.43792725	93.81000519
74512.4	-24.87584686	76.56005859	14.31000042	76.55996704	-24.87613297	74.73000336
74665.2	35.13127136	72.42958069	119.25	-26.37439537	-76.05683136	62.01000214
74706	-7.890566826	-80.11235046	4.769999981	26.37460709	76.05675507	76.31999969
74847	1.580901742	80.48447418	69.95999908	39.33379745	-70.23604584	90.63000488
74857.8	-80.48448181	-1.580410838	65.19000244	70.99482727	37.94713211	66.77999878
74858	76.55996704	-24.87613297	73.13999939	-79.50892639	-12.59286022	74.73000336
74865.6	-21.8509388	77.47764587	125.6100006	29.33966064	-74.96289062	87.45000458
74874.8	3.160824299	80.43791962	74.73000336	35.13074112	-72.42983246	111.3000031
74888.2	-58.02867889	55.79356766	85.86000061	78.6295929	-17.25217438	71.55000305
74913.2	-40.70539093	69.45013428	125.6100006	62.22717285	-51.06887054	23.85000038
74987	23.36829758	77.03358459	39.75	27.86220741	-75.52448273	15.90000057
75033.4	-52.28053284	61.21270752	65.19000244	32.2600708	-73.7532196	66.77999878
75042.6	55.79380417	58.02845383	62.01000214	46.0287323	-66.04245758	89.04000092
75054	63.21823502	49.83678055	22.26000023	9.46154213	-79.94203186	116.0699997
75076.2	51.06894684	62.22710419	39.75	-12.59316254	-79.50888062	116.0699997
75079.4	-23.36810303	-77.033638	116.0699997	12.59338284	79.50884247	101.7600021
75109.8	-40.70555878	-69.4500351	76.31999969	-54.64342117	59.11299515	122.4300003
75109.8	-46.02906799	-66.04222107	28.62000084	-54.64342117	59.11299515	122.4300003
75114.4	-55.79364014	-58.02860641	119.25	-54.64342117	59.11299515	122.4300003
75114.4	-40.70555878	-69.4500351	76.31999969	-68.63749695	42.06118774	96.99000549
75114.4	-40.70555878	-69.4500351	76.31999969	-66.0422821	46.02898407	57.24000168
75114.4	-46.02906799	-66.04222107	28.62000084	-68.63749695	42.06118774	96.99000549
75115.4	-46.02906799	-66.04222107	28.62000084	-66.0422821	46.02898407	57.24000168
75116.4	-55.79364014	-58.02860641	119.25	-68.63749695	42.06118774	96.99000549
75116.4	-55.79364014	-58.02860641	119.25	-66.0422821	46.02898407	57.24000168
75260.4	-29.34004211	-74.96273804	44.52000046	-35.13092041	72.42974854	98.58000183
75302.8	47.31651688	-65.12600708	33.38999939	-76.05692291	-26.37411499	125.6100006
75351.2	17.25167656	-78.62969971	68.37000275	-51.0686264	62.2273674	116.0699997
75361	67.79867554	43.40034485	44.52000046	-15.70495796	-78.95317841	90.63000488
75428.4	-35.13110733	-72.42965698	52.47000122	54.64371872	59.11272049	38.15999985
75444.2	-54.64342117	59.11299515	60.42000198	55.79335022	-58.0288887	3.180000067
75451	-37.94758224	-70.99459076	25.44000053	-21.8509388	77.47764587	101.7600021
75490.2	-68.63761139	-42.06101227	47.70000076	70.99482727	37.94713211	95.40000153
75584.2	-53.472435	-60.17432022	82.68000031	-6.315952301	80.25184631	11.13000011
75585.2	-79.24636078	-14.15148735	82.68000031	66.04251099	46.02864838	117.6600037
75620	48.58605957	-64.18445587	58.83000183	-74.96285248	-29.33975601	120.840004
75658	24.87622833	76.55992889	93.81000519	17.25167656	-78.62969971	87.45000458
75685.8	-56.92206192	56.9221344	103.3499985	58.02853775	-55.79371643	14.31000042
75687	-6.315952301	80.25184631	27.03000069	54.64326859	-59.11313629	23.85000038
75861.4	-33.70227432	-73.10544586	46.11000061	33.70245743	73.10536957	62.01000214
75864.6	21.85074997	-77.47770691	66.77999878	-69.45008087	40.70548248	46.11000061
75962	-12.59296417	79.50891113	81.09000397	44.72320175	-66.93343353	57.24000168
75973	-3.16041255	80.43793488	74.73000336	12.59275913	-79.50894928	60.42000198
75997	61.21291351	52.28029251	11.13000011	-43.40077209	-67.79840088	85.86000061
76049.2	-44.72354507	-66.93321228	22.26000023	-7.89037323	80.11237335	101.7600021
76066	-65.12595367	-47.3166008	47.70000076	15.70513916	78.95314026	62.01000214
76077.6	-78.27575684	18.79244041	124.0200043	74.37242889	30.80570793	54.06000137
76257.2	-55.79364014	-58.02860641	46.11000061	24.87622833	76.55992889	119.25
76267	29.33966064	-74.96289062	90.63000488	-60.17438507	53.47236252	106.5299988
76275	-66.93326569	44.72345734	108.1200027	80.2518158	-6.316265106	71.55000305
76278.8	-30.80599213	74.37231445	60.42000198	80.2518692	6.315654755	28.62000084
76284.2	78.95327759	15.70443916	57.24000168	-61.21278	-52.28045273	90.63000488
76290.8	-7.890566826	-80.11235046	11.13000011	-51.0686264	62.2273674	30.21000099
76291	-47.31684494	-65.12577057	87.45000458	26.37460709	76.05675507	112.8899994
76308.4	-23.36789894	77.03370667	112.8899994	80.43795013	3.160110712	44.52000046
76383.8	70.99453735	-37.94766998	69.95999908	-74.96285248	-29.33975601	50.88000107
76477.2	14.15198994	79.24626923	106.5299988	3.160212517	-80.4379425	98.58000183
76481.2	32.2606163	73.75298309	89.04000092	1.580308914	-80.48448944	101.7600021
76490.2	27.86277962	75.5242691	101.7600021	1.580308914	-80.48448944	4.769999981
76492.4	-48.58638763	-64.18421173	44.52000046	9.462169647	79.9419632	90.63000488
76510.8	-70.99462891	37.94750214	98.58000183	80.43792725	-3.160722494	92.22000122
76514.8	-12.59296417	79.50891113	17.48999977	77.47756958	-21.85122299	27.03000069
76593	76.05679321	-26.37451172	11.13000011	-80.5	0.0001020410637	92.22000122
76593	-79.74084473	-11.02938747	30.21000099	80.5	-0.0003061231691	4.769999981
76640.8	53.47212982	-60.17459106	41.34000015	-79.24632263	14.15168762	112.8899994
76693.6	-3.160620451	-80.43792725	55.65000153	-15.70475769	78.95321655	9.539999962
76703.2	-15.70475769	78.95321655	55.65000153	59.11278915	-54.64365005	7.950000286
76719.4	-71.72608185	-36.5461235	49.29000092	39.33434677	70.23574066	15.90000057
76783.2	43.40094757	67.79828644	50.88000107	3.160212517	-80.4379425	79.5
76798.8	-36.54620743	71.7260437	76.31999969	43.40042877	-67.79862213	39.75
76888.2	80.43792725	-3.160722494	124.0200043	-76.56008148	-24.8757534	77.91000366
76899.6	-78.95323944	-15.70465851	28.62000084	54.64371872	59.11272049	11.13000011
76912.4	70.99453735	-37.94766998	76.31999969	-80.5	0.0001020410637	71.55000305
77028	40.70520782	-69.45024109	49.29000092	-78.27575684	18.79244041	4.769999981
77110.6	59.11320496	54.64319611	124.0200043	9.46154213	-79.94203186	30.21000099
77214.4	-80.5	0.0001020410637	52.47000122	-26.37420845	76.0568924	12.72000027
77218.4	40.70573425	69.44992828	124.0200043	43.40042877	-67.79862213	112.8899994
77219.4	-6.315952301	80.25184631	84.27000427	43.40042877	-67.79862213	55.65000153
77228.4	79.74079132	-11.0297823	85.86000061	-70.23600006	-39.33388519	79.5
77319	-79.94200134	9.461855888	54.06000137	66.04251099	46.02864838	14.31000042
77379	72.42961884	-35.13117981	79.5	-78.27575684	18.79244041	15.90000057
77415.8	-42.06127548	-68.63744354	50.88000107	42.0614624	68.6373291	54.06000137
77439.8	75.52430725	-27.86268425	87.45000458	-78.95323944	-15.70465851	74.73000336
77441.4	52.2803688	-61.21284866	66.77999878	-62.22730637	51.0687027	127.2000046
77458.6	-71.7259903	36.54629517	39.75	56.92191696	-56.92227554	101.7600021
77574	74.96291351	29.33958435	71.55000305	-66.93338776	-44.72328568	41.34000015
77588.6	-35.13092041	72.42974854	79.5	73.10540771	-33.70236206	112.8899994
77599.4	-70.99472809	-37.9473114	42.93000031	-33.70208359	73.10553741	106.5299988
77621	-69.45008087	40.70548248	112.8899994	80.48447418	-1.580799818	103.3499985
77666.4	-58.02867889	55.79356766	39.75	69.44998169	-40.70565033	82.68000031
77681	79.74087524	11.02917576	108.1200027	-71.72608185	-36.5461235	17.48999977
77726	-70.23589325	39.33407211	1.590000033	78.95316315	-15.70503998	41.34000015
77767.2	76.55996704	-24.87613297	84.27000427	-37.94758224	-70.99459076	12.72000027
77805.6	-29.33985138	74.96281433	124.0200043	79.94197083	-9.462068558	103.3499985
77861.2	-51.06878662	-62.22723389	25.44000053	-17.25187302	78.62965393	117.6600037
77872.6	-37.94758224	-70.99459076	49.29000092	36.54657745	71.72584534	31.80000114
77876	79.50885773	-12.5932827	62.01000214	-51.06878662	-62.22723389	1.590000033
77900.4	-53.472435	-60.17432022	77.91000366	-3.16041255	80.43793488	17.48999977
78028	-53.472435	-60.17432022	76.31999969	37.94776154	70.99449158	11.13000011
78034.6	-62.22742462	-51.06855392	41.34000015	12.59338284	79.50884247	84.27000427
78045.6	14.15198994	79.24626923	6.360000134	37.94721985	-70.99478149	52.47000122
78050.2	77.03361511	-23.3682003	66.77999878	-79.94202423	-9.461653709	44.52000046
78107.4	-36.54639816	-71.72594452	22.26000023	18.79271889	78.27568817	11.13000011
78191.4	37.94721985	-70.99478149	47.70000076	-60.17438507	53.47236252	108.1200027
78203.6	-71.7259903	36.54629517	54.06000137	74.37219238	-30.80627441	73.13999939
78210.2	-40.70555878	-69.4500351	71.55000305	-59.11292648	54.64350128	109.7099991
78213.2	3.160824299	80.43791962	95.40000153	32.2600708	-73.7532196	46.11000061
78321.8	80.2518158	-6.316265106	15.90000057	-60.1745224	-53.4722023	92.22000122
78352.2	66.93348694	44.72313309	66.77999878	23.36771202	-77.03376007	30.21000099
78360.4	80.36040497	4.738777161	124.0200043	-71.72608185	-36.5461235	73.13999939
78360.4	-66.93326569	44.72345734	120.840004	80.11240387	7.890058994	114.4800034
78371.2	-18.7925396	-78.27573395	14.31000042	11.02988338	79.74078369	104.9400024
78385.8	11.02988338	79.74078369	36.56999969	51.06847763	-62.22749329	108.1200027
[truncated: 5,822 more rows]
