# Supplementary material for: Three-dimensional spatiotemporal tracking of fluorine-18 radiolabeled yeast cells via positron emission particle tracking
Source: PLoS One. 2017 Jul 6;12(7):e0180503. doi: 10.1371/journal.pone.0180503 (PMC5500330; doi:10.1371/journal.pone.0180503)
Supplement: S3 File — Coincidence event locations for Run 2 of cell tracking experiment. Each row is a separate coincidence event. Column 1 is time mark (in ms). Columns 2–4 are the x, y, and z locations (in mm), respectively, for the one detector crystal in the coincidence event. Columns 5–7 are the x, y, and z locations, respectively, for other detector crystal in the coincidence event. (TXT) [file pone.0180503.s003.txt]

time (ms)	x1	y1	z1	x2	y2	z2
7.8	59.11320496	54.64319611	57.24000168	-3.160620451	-80.43792725	47.70000076
7.8	-14.15159035	79.24634552	57.24000168	60.17425537	-53.47251129	68.37000275
57.8	-64.18427277	48.58630371	62.01000214	73.10566711	33.70180893	11.13000011
71.8	-78.95323944	-15.70465851	9.539999962	-11.02948475	79.74082947	12.72000027
93.4	-15.70495796	-78.95317841	12.72000027	-74.37226868	30.80608749	89.04000092
343.4	-11.02948475	79.74082947	120.840004	58.02853775	-55.79371643	82.68000031
345.8	47.31699371	65.12566376	27.03000069	70.99453735	-37.94766998	89.04000092
412.8	-1.580510974	80.48448181	20.67000008	76.56015015	24.87554932	1.590000033
430.6	-78.27581024	-18.79224205	82.68000031	70.99482727	37.94713211	4.769999981
545	78.6297226	17.25157547	101.7600021	-72.42979431	-35.13082886	100.1700058
563	-15.70475769	78.95321655	68.37000275	39.33379745	-70.23604584	23.85000038
615.6	-9.461752892	79.94200897	65.19000244	62.22717285	-51.06887054	122.4300003
617.4	-56.92206192	56.9221344	52.47000122	79.50895691	12.59267712	82.68000031
666.8	74.37219238	-30.80627441	93.81000519	-77.89175415	-20.3254528	104.9400024
681.4	-77.89175415	-20.3254528	62.01000214	46.02923203	66.04210663	38.15999985
730.8	-53.472435	-60.17432022	74.73000336	33.70245743	73.10536957	119.25
816.8	74.37242889	30.80570793	85.86000061	-20.32575798	-77.89167786	76.31999969
852.2	61.21251678	-52.2807579	28.62000084	-79.50892639	-12.59286022	93.81000519
877.2	-65.1258316	47.31676102	92.22000122	67.79833984	-43.40085983	76.31999969
910.8	7.890770435	80.11233521	38.15999985	26.37401009	-76.05696106	46.11000061
932.2	-17.25187302	78.62965393	38.15999985	46.0287323	-66.04245758	49.29000092
933.4	-6.316163063	-80.25183105	50.88000107	23.36829758	77.03358459	63.60000229
946.2	-76.56008148	-24.8757534	34.97999954	68.63770294	42.06085587	20.67000008
947.6	-42.06110382	68.63755035	112.8899994	55.79335022	-58.0288887	34.97999954
949.8	-80.36037445	4.739193916	41.34000015	75.52430725	-27.86268425	41.34000015
977.8	48.58605957	-64.18445587	85.86000061	-78.62963104	17.25197411	120.840004
1048	77.89180756	20.32526588	116.0699997	-68.63761139	-42.06101227	7.950000286
1050.4	-55.79364014	-58.02860641	54.06000137	53.47260284	60.17417145	44.52000046
1050.4	74.37242889	30.80570793	1.590000033	-33.70227432	-73.10544586	82.68000031
1073.8	79.50885773	-12.5932827	54.06000137	-70.23600006	-39.33388519	11.13000011
1135.2	78.6297226	17.25157547	39.75	-33.70227432	-73.10544586	89.04000092
1141	80.11240387	7.890058994	17.48999977	-72.42979431	-35.13082886	81.09000397
1170.2	-35.13110733	-72.42965698	127.2000046	27.86277962	75.5242691	66.77999878
1181	-35.13092041	72.42974854	17.48999977	70.23578644	-39.33425903	106.5299988
1253	-77.89170837	20.32564926	98.58000183	78.95327759	15.70443916	27.03000069
1269.4	-6.315952301	80.25184631	4.769999981	77.03361511	-23.3682003	71.55000305
1315.2	-80.4379425	-3.16031456	104.9400024	71.7261734	36.5459404	111.3000031
1322	-35.13092041	72.42974854	103.3499985	73.75302124	-32.26052094	116.0699997
1369.6	-80.4379425	-3.16031456	119.25	3.160824299	80.43791962	1.590000033
1386	73.75327301	32.25996017	7.950000286	-46.02906799	-66.04222107	79.5
1483	-74.96277618	29.33994484	65.19000244	80.36036682	-4.739387989	52.47000122
1518	68.63738251	-42.06137848	62.01000214	-80.48448181	-1.580410838	41.34000015
1536.4	-17.25187302	78.62965393	119.25	37.94721985	-70.99478149	65.19000244
1588.6	-14.15159035	79.24634552	106.5299988	11.02927685	-79.74085999	84.27000427
1638.2	70.99453735	-37.94766998	19.07999992	-69.45018768	-40.70529556	23.85000038
1652	-80.36038971	-4.738990307	73.13999939	78.95327759	15.70443916	108.1200027
1695.8	-68.63749695	42.06118774	77.91000366	79.74079132	-11.0297823	73.13999939
1716	-64.18439484	-48.58613968	114.4800034	48.58654785	64.18408966	14.31000042
1737.4	-80.25185394	-6.315848351	63.60000229	23.36829758	77.03358459	117.6600037
1871.8	-80.25183868	6.316052437	58.83000183	80.11240387	7.890058994	71.55000305
1883.8	-21.85114288	-77.47759247	109.7099991	-33.70208359	73.10553741	116.0699997
1885.6	-4.739095688	80.36038208	93.81000519	35.13074112	-72.42983246	85.86000061
1903.2	-62.22730637	51.0687027	36.56999969	79.50885773	-12.5932827	14.31000042
2051.6	49.83687592	-63.21816254	69.95999908	-60.17438507	53.47236252	55.65000153
2055	70.23578644	-39.33425903	90.63000488	-79.50889587	12.59306145	4.769999981
2060.2	-26.37439537	-76.05683136	124.0200043	4.739490032	80.36035919	96.99000549
2088.2	20.32536507	-77.89177704	7.950000286	-77.03367615	23.36799622	89.04000092
2132.4	-53.472435	-60.17432022	106.5299988	11.02988338	79.74078369	84.27000427
2205.2	-75.52444458	-27.86230278	65.19000244	-7.89037323	80.11237335	46.11000061
2224.8	73.10540771	-33.70236206	74.73000336	-75.52444458	-27.86230278	47.70000076
2224.8	79.94204712	9.461460114	81.09000397	-71.72608185	-36.5461235	108.1200027
2288.2	-24.87584686	76.56005859	90.63000488	73.10540771	-33.70236206	22.26000023
2292	-55.79364014	-58.02860641	39.75	-17.25187302	78.62965393	57.24000168
2292	14.15198994	79.24626923	6.360000134	36.54603195	-71.72612762	122.4300003
2300.2	-61.21264267	52.28060913	3.180000067	60.17425537	-53.47251129	81.09000397
2376.4	60.17425537	-53.47251129	54.06000137	-78.27575684	18.79244041	95.40000153
2376.8	69.45029449	40.70512009	57.24000168	-23.36810303	-77.033638	27.03000069
2420.6	80.43795013	3.160110712	7.950000286	-36.54639816	-71.72594452	62.01000214
2454.2	65.12608337	47.31641769	68.37000275	6.315756321	-80.25186157	33.38999939
2459.6	12.59338284	79.50884247	41.34000015	20.32536507	-77.89177704	42.93000031
2477	17.25167656	-78.62969971	12.72000027	-64.18427277	48.58630371	60.42000198
2523.2	-80.43793488	3.160518408	124.0200043	55.79380417	58.02845383	112.8899994
2534.8	-80.25183868	6.316052437	3.180000067	76.55996704	-24.87613297	119.25
2780.8	-60.1745224	-53.4722023	46.11000061	54.64371872	59.11272049	39.75
2895.8	-64.18439484	-48.58613968	104.9400024	49.83734131	63.21779251	34.97999954
2945.6	80.43792725	-3.160722494	120.840004	-69.45018768	-40.70529556	3.180000067
2980.8	-72.42979431	-35.13082886	47.70000076	49.83734131	63.21779251	27.03000069
2997.8	-26.37439537	-76.05683136	22.26000023	-47.31667709	65.12589264	84.27000427
3113.2	-68.63761139	-42.06101227	85.86000061	64.18451691	48.58597946	92.22000122
3113.4	-78.62963104	17.25197411	34.97999954	73.75327301	32.25996017	42.93000031
3182	-36.54620743	71.7260437	106.5299988	53.47212982	-60.17459106	125.6100006
3379.6	21.85074997	-77.47770691	58.83000183	-65.1258316	47.31676102	30.21000099
3396.8	-80.48448181	1.580614924	117.6600037	79.94204712	9.461460114	52.47000122
3396.8	-77.89170837	20.32564926	77.91000366	79.50885773	-12.5932827	98.58000183
3396.8	6.316366673	80.2518158	100.1700058	44.72320175	-66.93343353	71.55000305
3429.2	-7.890566826	-80.11235046	36.56999969	6.316366673	80.2518158	90.63000488
3434	-17.25187302	78.62965393	73.13999939	27.86220741	-75.52448273	27.03000069
3462.6	-17.25187302	78.62965393	23.85000038	40.70520782	-69.45024109	57.24000168
3497.8	-26.37420845	76.0568924	62.01000214	-0.0002040821273	-80.5	69.95999908
3517.2	-61.21278	-52.28045273	20.67000008	26.37460709	76.05675507	23.85000038
3651.8	68.63738251	-42.06137848	55.65000153	-80.25185394	-6.315848351	120.840004
3717.2	-63.21797562	49.8371048	1.590000033	67.79867554	43.40034485	39.75
3765.8	79.74087524	11.02917576	38.15999985	-54.64356995	-59.11285782	55.65000153
3835.4	79.94204712	9.461460114	81.09000397	-73.75318146	-32.26016617	14.31000042
3838.6	32.2600708	-73.7532196	33.38999939	-73.75309753	32.26035309	84.27000427
3865.4	77.89164734	-20.32585907	47.70000076	-72.42979431	-35.13082886	6.360000134
3930.6	3.160824299	80.43791962	33.38999939	78.6295929	-17.25217438	50.88000107
4004.4	-70.99472809	-37.9473114	15.90000057	46.02923203	66.04210663	65.19000244
4050.8	79.74079132	-11.0297823	55.65000153	-11.02968121	-79.74080658	87.45000458
4120	58.02853775	-55.79371643	68.37000275	-80.48448181	-1.580410838	66.77999878
4220.6	1.580308914	-80.48448944	60.42000198	-39.33398438	70.23594666	77.91000366
4246	-52.28053284	61.21270752	36.56999969	40.70520782	-69.45024109	81.09000397
4255.8	-3.16041255	80.43793488	84.27000427	68.63738251	-42.06137848	74.73000336
4302.8	73.75327301	32.25996017	15.90000057	-11.02968121	-79.74080658	27.03000069
4453.4	27.86220741	-75.52448273	84.27000427	-32.26025772	73.75314331	41.34000015
4453.4	-74.3723526	-30.80589867	14.31000042	53.47260284	60.17417145	98.58000183
4470.8	-26.37439537	-76.05683136	27.03000069	26.37460709	76.05675507	54.06000137
4522.6	18.79271889	78.27568817	119.25	40.70520782	-69.45024109	73.13999939
4524.2	-3.16041255	80.43793488	38.15999985	27.86220741	-75.52448273	76.31999969
4524.2	76.56015015	24.87554932	98.58000183	-4.739305496	-80.36036682	89.04000092
4623.2	-48.5862236	64.1843338	69.95999908	43.40042877	-67.79862213	30.21000099
4668.6	-47.31667709	65.12589264	28.62000084	74.37242889	30.80570793	44.52000046
4682.6	-3.16041255	80.43793488	33.38999939	52.2803688	-61.21284866	101.7600021
4705.4	44.72320175	-66.93343353	57.24000168	-72.42971039	35.13100433	33.38999939
4705.4	69.44998169	-40.70565033	108.1200027	-78.95323944	-15.70465851	92.22000122
4723.8	-46.02906799	-66.04222107	68.37000275	-7.89037323	80.11237335	38.15999985
4725	-36.54620743	71.7260437	4.769999981	48.58605957	-64.18445587	69.95999908
4825.8	-63.2181015	-49.83695221	125.6100006	70.99482727	37.94713211	82.68000031
4905.6	11.02927685	-79.74085999	85.86000061	-60.17438507	53.47236252	9.539999962
5046.6	47.31699371	65.12566376	76.31999969	3.160212517	-80.4379425	62.01000214
5057.4	12.59338284	79.50884247	114.4800034	33.70190048	-73.10562134	77.91000366
5071.4	-73.10549164	33.70217896	95.40000153	61.21251678	-52.2807579	17.48999977
5111.6	42.0614624	68.6373291	106.5299988	-21.85114288	-77.47759247	100.1700058
5140.4	-61.21278	-52.28045273	22.26000023	26.37460709	76.05675507	84.27000427
5260.8	-37.94741058	70.99467468	3.180000067	79.50895691	12.59267712	25.44000053
5276.2	72.42961884	-35.13117981	30.21000099	-43.40077209	-67.79840088	79.5
5410.4	78.95327759	15.70443916	46.11000061	-72.42979431	-35.13082886	90.63000488
5532.2	-0	80.5	71.55000305	9.46154213	-79.94203186	17.48999977
5562.8	52.2808342	61.21244812	100.1700058	6.315756321	-80.25186157	20.67000008
5647.4	79.74079132	-11.0297823	104.9400024	-61.21278	-52.28045273	63.60000229
5675.4	-65.12595367	-47.3166008	106.5299988	73.10566711	33.70180893	68.37000275
5728.4	69.44998169	-40.70565033	15.90000057	-78.62963104	17.25197411	58.83000183
5797.8	-48.58638763	-64.18421173	109.7099991	48.58654785	64.18408966	90.63000488
5799.2	-18.7925396	-78.27573395	101.7600021	-51.0686264	62.2273674	66.77999878
5829.2	-49.83719254	-63.21790695	57.24000168	35.13127136	72.42958069	81.09000397
5851.8	59.11320496	54.64319611	90.63000488	-35.13110733	-72.42965698	82.68000031
5862.6	9.462169647	79.9419632	7.950000286	35.13074112	-72.42983246	85.86000061
5862.6	-4.739305496	-80.36036682	23.85000038	-39.33398438	70.23594666	66.77999878
5896.2	-32.26044464	-73.75305939	31.80000114	49.83734131	63.21779251	20.67000008
5965.4	46.02923203	66.04210663	112.8899994	-21.85114288	-77.47759247	39.75
6017.6	77.47756958	-21.85122299	100.1700058	-79.94202423	-9.461653709	38.15999985
6030.4	9.46154213	-79.94203186	19.07999992	-80.11238098	-7.890272141	50.88000107
6168	-17.25207329	-78.62961578	11.13000011	23.36829758	77.03358459	98.58000183
6169.8	-52.28053284	61.21270752	125.6100006	69.44998169	-40.70565033	42.93000031
6180.6	-24.87584686	76.56005859	66.77999878	35.13074112	-72.42983246	31.80000114
6215.8	70.23608398	39.33372498	52.47000122	-20.32575798	-77.89167786	4.769999981
6332.4	-48.58638763	-64.18421173	31.80000114	11.02988338	79.74078369	76.31999969
6468.8	-39.33398438	70.23594666	1.590000033	80.11234283	-7.890668392	42.93000031
6476.2	-80.4379425	-3.16031456	65.19000244	59.11320496	54.64319611	39.75
6482.6	-58.02867889	55.79356766	103.3499985	69.44998169	-40.70565033	93.81000519
6581.4	-18.7925396	-78.27573395	93.81000519	3.160824299	80.43791962	54.06000137
6662	-79.24632263	14.15168762	90.63000488	80.2518158	-6.316265106	127.2000046
6737.2	62.22717285	-51.06887054	92.22000122	-76.56008148	-24.8757534	1.590000033
6807.2	21.85074997	-77.47770691	12.72000027	-48.5862236	64.1843338	82.68000031
6818	33.70245743	73.10536957	52.47000122	9.46154213	-79.94203186	66.77999878
6819.4	-48.58638763	-64.18421173	90.63000488	-32.26025772	73.75314331	38.15999985
6852.8	36.54657745	71.72584534	58.83000183	-29.34004211	-74.96273804	34.97999954
6860	-30.80618095	-74.37223053	57.24000168	21.85132027	77.47754669	109.7099991
6871.4	70.23608398	39.33372498	90.63000488	-36.54639816	-71.72594452	125.6100006
6890	64.18451691	48.58597946	120.840004	-6.316163063	-80.25183105	89.04000092
6896.8	-77.03367615	23.36799622	114.4800034	80.2518158	-6.316265106	117.6600037
6902.8	-62.22742462	-51.06855392	54.06000137	73.10566711	33.70180893	124.0200043
7017.6	26.37401009	-76.05696106	27.03000069	-75.52437592	27.86249352	38.15999985
7039.2	-24.87603378	-76.55999756	69.95999908	-35.13092041	72.42974854	77.91000366
7040.8	9.462169647	79.9419632	49.29000092	55.79335022	-58.0288887	65.19000244
7056.6	-58.02882385	-55.79341888	85.86000061	74.37242889	30.80570793	111.3000031
7070.6	53.47212982	-60.17459106	39.75	-80.5	0.0001020410637	1.590000033
7072.8	-73.75318146	-32.26016617	92.22000122	30.80637169	74.37215424	3.180000067
7106.4	-78.95323944	-15.70465851	103.3499985	66.93348694	44.72313309	77.91000366
7120	35.13074112	-72.42983246	46.11000061	-66.0422821	46.02898407	77.91000366
7192	-37.94758224	-70.99459076	106.5299988	30.80637169	74.37215424	68.37000275
7232.8	70.23608398	39.33372498	55.65000153	-17.25207329	-78.62961578	109.7099991
7321.4	27.86277962	75.5242691	69.95999908	6.315756321	-80.25186157	109.7099991
7321.4	-55.79349899	58.02875137	114.4800034	46.0287323	-66.04245758	44.52000046
7476.6	-80.48448181	1.580614924	119.25	79.94204712	9.461460114	49.29000092
7490.8	-7.89037323	80.11237335	127.2000046	59.11278915	-54.64365005	65.19000244
7501.2	-67.7985611	-43.4005127	116.0699997	40.70573425	69.44992828	74.73000336
7522.8	-59.11292648	54.64350128	104.9400024	66.93314362	-44.72364426	69.95999908
7628.2	77.03379059	23.36761475	71.55000305	-54.64356995	-59.11285782	109.7099991
7694.2	-44.72354507	-66.93321228	12.72000027	44.72372437	66.93309021	20.67000008
7722.2	21.85132027	77.47754669	79.5	37.94721985	-70.99478149	49.29000092
7784.8	36.54603195	-71.72612762	90.63000488	-69.45008087	40.70548248	12.72000027
7791.2	-62.22730637	51.0687027	73.13999939	68.63738251	-42.06137848	23.85000038
7836.8	-73.10557556	-33.70199585	41.34000015	27.86277962	75.5242691	65.19000244
7859.4	-65.1258316	47.31676102	52.47000122	79.24628448	-14.15188885	114.4800034
7878	77.47756958	-21.85122299	66.77999878	-77.89175415	-20.3254528	54.06000137
7879.6	-17.25187302	78.62965393	82.68000031	46.0287323	-66.04245758	96.99000549
7896.6	-55.79364014	-58.02860641	50.88000107	-9.461752892	79.94200897	15.90000057
7945.2	-61.21278	-52.28045273	7.950000286	-20.3255558	77.89173126	66.77999878
8048.8	79.94204712	9.461460114	68.37000275	4.7388978	-80.36038971	119.25
8057.8	77.03361511	-23.3682003	27.03000069	-66.04239655	-46.02881622	68.37000275
8077.2	-75.52437592	27.86249352	52.47000122	80.5	-0.0003061231691	95.40000153
8094.4	-76.05692291	-26.37411499	76.31999969	74.96291351	29.33958435	19.07999992
8133.6	-76.56008148	-24.8757534	82.68000031	73.10566711	33.70180893	57.24000168
8262.2	-61.21264267	52.28060913	12.72000027	75.52430725	-27.86268425	60.42000198
8315.8	7.890161037	-80.11239624	1.590000033	-69.45008087	40.70548248	9.539999962
8363.2	-52.28053284	61.21270752	25.44000053	80.36040497	4.738777161	77.91000366
8414.8	75.52452087	27.86211014	36.56999969	-74.3723526	-30.80589867	108.1200027
8414.8	71.7261734	36.5459404	19.07999992	-20.32575798	-77.89167786	50.88000107
8569.8	51.06894684	62.22710419	90.63000488	60.17425537	-53.47251129	82.68000031
8584.2	79.50895691	12.59267712	73.13999939	14.15138626	-79.24637604	82.68000031
8683.2	23.36771202	-77.03376007	79.5	-66.93326569	44.72345734	69.95999908
8700.8	-63.21797562	49.8371048	4.769999981	76.55996704	-24.87613297	117.6600037
8717	66.04251099	46.02864838	101.7600021	-4.739305496	-80.36036682	57.24000168
8750.4	-64.18439484	-48.58613968	60.42000198	21.85132027	77.47754669	82.68000031
8818.6	-80.48448181	-1.580410838	98.58000183	56.92234802	56.92184448	103.3499985
8819.2	20.32536507	-77.89177704	50.88000107	-60.17438507	53.47236252	77.91000366
8829.6	-23.36810303	-77.033638	117.6600037	-42.06110382	68.63755035	76.31999969
8884.6	-9.461948395	-79.94198608	119.25	-3.16041255	80.43793488	89.04000092
8918.2	-80.25185394	-6.315848351	81.09000397	48.58654785	64.18408966	96.99000549
8918.2	-70.99462891	37.94750214	39.75	73.10540771	-33.70236206	120.840004
8954.6	80.2518158	-6.316265106	92.22000122	-73.75318146	-32.26016617	52.47000122
8997.2	-80.25185394	-6.315848351	71.55000305	73.10566711	33.70180893	109.7099991
9002.8	-62.22730637	51.0687027	47.70000076	60.17425537	-53.47251129	31.80000114
9010.8	67.79867554	43.40034485	116.0699997	-46.02906799	-66.04222107	93.81000519
9030.8	-43.40077209	-67.79840088	71.55000305	7.890770435	80.11233521	42.93000031
9055.4	62.22755432	51.06839371	87.45000458	-39.33415222	-70.23584747	119.25
9064.4	29.34024811	74.96265411	106.5299988	32.2600708	-73.7532196	100.1700058
9066.2	-73.75318146	-32.26016617	46.11000061	23.36829758	77.03358459	3.180000067
9084	-80.4379425	-3.16031456	69.95999908	70.23608398	39.33372498	38.15999985
9087.2	46.0287323	-66.04245758	98.58000183	-56.92206192	56.9221344	124.0200043
9101	-79.24632263	14.15168762	79.5	63.21823502	49.83678055	58.83000183
9101	-70.23589325	39.33407211	52.47000122	80.43792725	-3.160722494	114.4800034
9101	-66.04239655	-46.02881622	104.9400024	53.47260284	60.17417145	25.44000053
9119.6	-79.94202423	-9.461653709	23.85000038	47.31699371	65.12566376	52.47000122
9133.4	66.93314362	-44.72364426	46.11000061	-61.21278	-52.28045273	31.80000114
9133.4	73.75327301	32.25996017	25.44000053	-43.40077209	-67.79840088	63.60000229
9205.2	18.79271889	78.27568817	103.3499985	11.02927685	-79.74085999	66.77999878
9285.2	-52.28053284	61.21270752	23.85000038	56.92191696	-56.92227554	54.06000137
9322	-15.70475769	78.95321655	7.950000286	27.86220741	-75.52448273	73.13999939
9323.8	-49.83719254	-63.21790695	85.86000061	43.40094757	67.79828644	28.62000084
9413.8	-64.18427277	48.58630371	112.8899994	77.47756958	-21.85122299	34.97999954
9424.4	-76.56002045	24.87594795	9.539999962	74.37219238	-30.80627441	81.09000397
9435.4	61.21291351	52.28029251	25.44000053	-53.472435	-60.17432022	19.07999992
9447	-1.580510974	80.48448181	92.22000122	12.59275913	-79.50894928	111.3000031
9447.4	78.6297226	17.25157547	108.1200027	24.8756485	-76.56011963	68.37000275
9468.8	-70.99462891	37.94750214	49.29000092	68.63738251	-42.06137848	117.6600037
9503.6	-79.94202423	-9.461653709	42.93000031	61.21291351	52.28029251	68.37000275
9522.2	-80.11235809	7.890475273	103.3499985	74.37219238	-30.80627441	122.4300003
9587.2	15.70455837	-78.9532547	127.2000046	-72.42971039	35.13100433	34.97999954
9634.8	79.74087524	11.02917576	15.90000057	-72.42979431	-35.13082886	112.8899994
9636.6	3.160212517	-80.4379425	74.73000336	-55.79349899	58.02875137	19.07999992
9640.2	74.96291351	29.33958435	114.4800034	-26.37439537	-76.05683136	27.03000069
9670.2	-80.4379425	-3.16031456	96.99000549	71.7261734	36.5459404	106.5299988
9726.4	61.21291351	52.28029251	106.5299988	-9.461948395	-79.94198608	82.68000031
9808	26.37401009	-76.05696106	81.09000397	-68.63749695	42.06118774	101.7600021
9850	-76.56008148	-24.8757534	66.77999878	39.33434677	70.23574066	30.21000099
9883.6	-70.99472809	-37.9473114	42.93000031	32.2606163	73.75298309	27.03000069
9892.4	72.42988586	35.13063049	12.72000027	-15.70495796	-78.95317841	57.24000168
9892.4	-14.15178776	-79.24630737	12.72000027	-66.0422821	46.02898407	68.37000275
9989.8	-11.02948475	79.74082947	63.60000229	39.33379745	-70.23604584	106.5299988
9993	-66.0422821	46.02898407	19.07999992	79.24639893	14.15128517	84.27000427
10039.4	72.42988586	35.13063049	47.70000076	-17.25207329	-78.62961578	71.55000305
10040.6	6.316366673	80.2518158	44.52000046	24.8756485	-76.56011963	71.55000305
10051.4	-79.94202423	-9.461653709	124.0200043	70.23608398	39.33372498	39.75
10051.4	-79.24636078	-14.15148735	85.86000061	49.83734131	63.21779251	3.180000067
10071	-64.18439484	-48.58613968	109.7099991	52.2808342	61.21244812	90.63000488
10162.6	77.47756958	-21.85122299	14.31000042	-12.59316254	-79.50888062	15.90000057
10191.2	65.12608337	47.31641769	57.24000168	-35.13110733	-72.42965698	65.19000244
10194.4	-32.26044464	-73.75305939	7.950000286	15.70513916	78.95314026	85.86000061
10260.4	-78.27581024	-18.79224205	65.19000244	80.2518692	6.315654755	39.75
10286.2	-79.24636078	-14.15148735	87.45000458	49.83734131	63.21779251	116.0699997
10309	14.15198994	79.24626923	15.90000057	72.42961884	-35.13117981	39.75
10312.6	40.70520782	-69.45024109	74.73000336	-58.02867889	55.79356766	39.75
10670.4	-6.315952301	80.25184631	30.21000099	15.70455837	-78.9532547	119.25
10851.4	63.21823502	49.83678055	112.8899994	14.15138626	-79.24637604	71.55000305
10864.4	-27.86259079	-75.5243454	81.09000397	12.59338284	79.50884247	3.180000067
10898	-4.739095688	80.36038208	96.99000549	80.2518692	6.315654755	47.70000076
10911.8	30.80580521	-74.37239075	6.360000134	-66.93326569	44.72345734	81.09000397
10948.8	-80.48448181	-1.580410838	108.1200027	3.160824299	80.43791962	93.81000519
10980.4	-58.02867889	55.79356766	69.95999908	80.48448944	1.580187559	116.0699997
10998.6	29.34024811	74.96265411	116.0699997	30.80580521	-74.37239075	55.65000153
10998.6	-35.13110733	-72.42965698	54.06000137	51.06894684	62.22710419	109.7099991
11046	73.75302124	-32.26052094	77.91000366	-77.89170837	20.32564926	50.88000107
11079.4	-20.3255558	77.89173126	34.97999954	32.2600708	-73.7532196	98.58000183
11113	-66.93338776	-44.72328568	109.7099991	14.15198994	79.24626923	73.13999939
11134.4	42.06092834	-68.63766479	112.8899994	-80.11235809	7.890475273	73.13999939
11173.8	-29.34004211	-74.96273804	82.68000031	12.59338284	79.50884247	124.0200043
11197.8	65.12571716	-47.3169136	7.950000286	-76.05692291	-26.37411499	104.9400024
11213.8	33.70245743	73.10536957	52.47000122	12.59275913	-79.50894928	71.55000305
11236.4	-77.03367615	23.36799622	6.360000134	11.02988338	79.74078369	9.539999962
11269.8	-35.13092041	72.42974854	116.0699997	37.94721985	-70.99478149	46.11000061
11383.2	-78.62967682	-17.25177574	11.13000011	64.18451691	48.58597946	95.40000153
11399.2	-42.06127548	-68.63744354	15.90000057	-17.25187302	78.62965393	71.55000305
11452.2	77.03379059	23.36761475	79.5	-42.06127548	-68.63744354	92.22000122
11483.4	-78.27581024	-18.79224205	4.769999981	23.36829758	77.03358459	19.07999992
11536.6	67.79833984	-43.40085983	69.95999908	-79.24632263	14.15168762	20.67000008
11620	80.48447418	-1.580799818	108.1200027	-73.75318146	-32.26016617	66.77999878
11681.6	78.95316315	-15.70503998	28.62000084	-73.75318146	-32.26016617	11.13000011
11739.6	-23.36810303	-77.033638	127.2000046	-11.02948475	79.74082947	69.95999908
11748.8	60.17464828	53.47206879	122.4300003	-36.54639816	-71.72594452	68.37000275
11755.4	68.63738251	-42.06137848	25.44000053	-77.47762299	21.85103416	4.769999981
11770.4	48.58605957	-64.18445587	33.38999939	-66.93338776	-44.72328568	116.0699997
11854.8	26.37401009	-76.05696106	71.55000305	-80.5	0.0001020410637	31.80000114
11888.4	-78.62967682	-17.25177574	19.07999992	52.2808342	61.21244812	1.590000033
11916.6	71.72589874	-36.54648972	93.81000519	-78.27575684	18.79244041	62.01000214
11922	69.44998169	-40.70565033	125.6100006	-78.95323944	-15.70465851	92.22000122
11971.6	-76.56008148	-24.8757534	79.5	47.31699371	65.12566376	68.37000275
11972.8	-79.94200134	9.461855888	101.7600021	79.50885773	-12.5932827	54.06000137
11972.8	-74.96285248	-29.33975601	66.77999878	80.5	-0.0003061231691	125.6100006
11987	-74.96285248	-29.33975601	60.42000198	73.10566711	33.70180893	50.88000107
12072.2	-20.3255558	77.89173126	30.21000099	40.70520782	-69.45024109	52.47000122
12087.4	-40.70539093	69.45013428	96.99000549	69.44998169	-40.70565033	98.58000183
12119.6	-76.56002045	24.87594795	39.75	80.36040497	4.738777161	90.63000488
12131.8	-68.63761139	-42.06101227	68.37000275	-4.739095688	80.36038208	20.67000008
12173	-54.64342117	59.11299515	33.38999939	33.70190048	-73.10562134	11.13000011
12285.6	44.72372437	66.93309021	87.45000458	24.8756485	-76.56011963	100.1700058
12288.6	-71.72608185	-36.5461235	100.1700058	68.63770294	42.06085587	47.70000076
12319.2	-68.63749695	42.06118774	1.590000033	70.23578644	-39.33425903	73.13999939
12391.6	-47.31684494	-65.12577057	104.9400024	-6.315952301	80.25184631	85.86000061
12439.4	-18.7925396	-78.27573395	6.360000134	-29.33985138	74.96281433	49.29000092
12439.4	-48.5862236	64.1843338	68.37000275	49.83687592	-63.21816254	63.60000229
12482.4	-17.25187302	78.62965393	117.6600037	47.31651688	-65.12600708	71.55000305
12520.4	-63.2181015	-49.83695221	52.47000122	52.2808342	61.21244812	39.75
12591	48.58654785	64.18408966	11.13000011	66.04216003	-46.02915192	104.9400024
12691.8	-47.31684494	-65.12577057	104.9400024	-9.461752892	79.94200897	89.04000092
12709.8	-60.1745224	-53.4722023	112.8899994	74.37242889	30.80570793	95.40000153
12789	-52.28053284	61.21270752	50.88000107	64.1841507	-48.58646774	103.3499985
12792	74.37242889	30.80570793	74.73000336	-53.472435	-60.17432022	93.81000519
12802.2	-73.75309753	32.26035309	73.13999939	76.05679321	-26.37451172	39.75
12836.4	-32.26044464	-73.75305939	6.360000134	30.80637169	74.37215424	38.15999985
12847	-67.7985611	-43.4005127	50.88000107	33.70245743	73.10536957	28.62000084
12862.6	52.2808342	61.21244812	42.93000031	-17.25207329	-78.62961578	22.26000023
12892.6	70.99482727	37.94713211	30.21000099	-36.54639816	-71.72594452	60.42000198
12895	-14.15178776	-79.24630737	89.04000092	-47.31667709	65.12589264	117.6600037
12978.2	79.24639893	14.15128517	15.90000057	-65.12595367	-47.3166008	28.62000084
12993.8	9.462169647	79.9419632	54.06000137	11.02927685	-79.74085999	62.01000214
13023.8	-62.22730637	51.0687027	79.5	78.6295929	-17.25217438	25.44000053
13030.4	-80.5	0.0001020410637	98.58000183	79.24639893	14.15128517	85.86000061
13179.6	54.64371872	59.11272049	106.5299988	-26.37439537	-76.05683136	74.73000336
13281.8	29.34024811	74.96265411	33.38999939	62.22717285	-51.06887054	74.73000336
13461.8	-76.05692291	-26.37411499	82.68000031	76.05699158	26.37393379	4.769999981
13461.8	-71.7259903	36.54629517	109.7099991	78.95316315	-15.70503998	1.590000033
13483.2	53.47260284	60.17417145	79.5	3.160212517	-80.4379425	116.0699997
13495.4	35.13074112	-72.42983246	106.5299988	-80.25183868	6.316052437	101.7600021
13499	55.79380417	58.02845383	84.27000427	-11.02968121	-79.74080658	7.950000286
13507.4	79.50885773	-12.5932827	7.950000286	-80.25185394	-6.315848351	39.75
13582.2	-17.25207329	-78.62961578	71.55000305	21.85132027	77.47754669	119.25
13615.8	-79.94200134	9.461855888	28.62000084	32.2606163	73.75298309	50.88000107
13647.4	59.11320496	54.64319611	124.0200043	3.160212517	-80.4379425	87.45000458
13656.8	-14.15159035	79.24634552	92.22000122	9.46154213	-79.94203186	79.5
13685.8	6.316366673	80.2518158	76.31999969	21.85074997	-77.47770691	112.8899994
13698	-62.22742462	-51.06855392	3.180000067	27.86277962	75.5242691	103.3499985
13716.4	80.2518158	-6.316265106	25.44000053	-69.45018768	-40.70529556	63.60000229
13716.6	80.2518158	-6.316265106	47.70000076	-75.52444458	-27.86230278	36.56999969
13817.2	79.24639893	14.15128517	15.90000057	-47.31684494	-65.12577057	111.3000031
13817.2	23.36771202	-77.03376007	41.34000015	-67.79845428	43.40068817	42.93000031
13829.2	-78.27581024	-18.79224205	6.360000134	68.63770294	42.06085587	47.70000076
14065.8	-73.75309753	32.26035309	12.72000027	77.47756958	-21.85122299	54.06000137
14065.8	12.59275913	-79.50894928	6.360000134	-74.96277618	29.33994484	49.29000092
14069.4	55.79380417	58.02845383	103.3499985	-20.32575798	-77.89167786	90.63000488
14087.2	77.89180756	20.32526588	58.83000183	-23.36810303	-77.033638	57.24000168
14093	54.64326859	-59.11313629	49.29000092	-80.11235809	7.890475273	12.72000027
14206.8	-77.47762299	21.85103416	100.1700058	80.48448944	1.580187559	63.60000229
14219.8	-12.59296417	79.50891113	85.86000061	39.33379745	-70.23604584	33.38999939
14267.2	-74.96285248	-29.33975601	95.40000153	73.75327301	32.25996017	101.7600021
14286.8	-6.316163063	-80.25183105	19.07999992	-18.79233742	78.27577972	41.34000015
14305.4	-71.72608185	-36.5461235	46.11000061	43.40094757	67.79828644	44.52000046
14439.6	-21.85114288	-77.47759247	28.62000084	-42.06110382	68.63755035	54.06000137
14503.2	-64.18439484	-48.58613968	60.42000198	48.58654785	64.18408966	74.73000336
14503.2	-69.45008087	40.70548248	41.34000015	77.47756958	-21.85122299	7.950000286
14521.8	-59.11306763	-54.64334488	127.2000046	47.31699371	65.12566376	73.13999939
14569.2	-70.99472809	-37.9473114	6.360000134	62.22755432	51.06839371	92.22000122
14604	58.02894592	55.79328918	76.31999969	-3.160620451	-80.43792725	116.0699997
14629.8	55.79335022	-58.0288887	30.21000099	-80.25183868	6.316052437	27.03000069
14637.8	-76.05692291	-26.37411499	47.70000076	-12.59296417	79.50891113	23.85000038
14736.8	-46.02890015	66.04233551	74.73000336	52.2803688	-61.21284866	25.44000053
14741.6	80.36040497	4.738777161	74.73000336	-60.1745224	-53.4722023	104.9400024
14749	-17.25187302	78.62965393	9.539999962	46.0287323	-66.04245758	42.93000031
14788.2	-77.89170837	20.32564926	6.360000134	80.5	-0.0003061231691	122.4300003
14805.2	-78.27575684	18.79244041	96.99000549	77.89180756	20.32526588	117.6600037
14805.2	-36.54639816	-71.72594452	116.0699997	-24.87584686	76.56005859	77.91000366
14805.6	21.85132027	77.47754669	38.15999985	7.890161037	-80.11239624	114.4800034
14823.8	-20.32575798	-77.89167786	96.99000549	23.36829758	77.03358459	41.34000015
14852.8	74.37219238	-30.80627441	125.6100006	-77.89175415	-20.3254528	98.58000183
14869.2	-70.99472809	-37.9473114	104.9400024	26.37460709	76.05675507	120.840004
14892	79.74079132	-11.0297823	7.950000286	-77.47767639	-21.85083771	58.83000183
14926	-37.94741058	70.99467468	33.38999939	70.99453735	-37.94766998	101.7600021
15017.4	80.36036682	-4.739387989	109.7099991	-77.03372955	-23.36779976	109.7099991
15040.2	-76.56008148	-24.8757534	3.180000067	47.31699371	65.12566376	44.52000046
15123.8	35.13127136	72.42958069	68.37000275	-20.32575798	-77.89167786	20.67000008
15157.2	-71.72608185	-36.5461235	74.73000336	53.47260284	60.17417145	120.840004
15176.6	-71.7259903	36.54629517	7.950000286	70.99453735	-37.94766998	93.81000519
15204.8	46.02923203	66.04210663	7.950000286	36.54603195	-71.72612762	20.67000008
15218.4	33.70245743	73.10536957	9.539999962	-24.87603378	-76.55999756	114.4800034
15241.4	-55.79364014	-58.02860641	44.52000046	51.06894684	62.22710419	52.47000122
15260	-58.02867889	55.79356766	117.6600037	55.79380417	58.02845383	57.24000168
15293.6	-47.31667709	65.12589264	11.13000011	39.33379745	-70.23604584	23.85000038
15295	49.83687592	-63.21816254	38.15999985	-59.11292648	54.64350128	100.1700058
15310.4	-15.70495796	-78.95317841	114.4800034	-62.22730637	51.0687027	95.40000153
15394.2	-69.45018768	-40.70529556	79.5	53.47260284	60.17417145	74.73000336
15425.8	61.21251678	-52.2807579	89.04000092	-76.56002045	24.87594795	1.590000033
15443.2	-77.89175415	-20.3254528	54.06000137	49.83734131	63.21779251	65.19000244
15445.2	59.11320496	54.64319611	103.3499985	40.70520782	-69.45024109	87.45000458
15478.6	-77.89175415	-20.3254528	28.62000084	40.70573425	69.44992828	20.67000008
15502.2	-72.42979431	-35.13082886	60.42000198	29.34024811	74.96265411	41.34000015
15512.2	6.316366673	80.2518158	125.6100006	15.70455837	-78.9532547	60.42000198
15577	79.50895691	12.59267712	117.6600037	-30.80618095	-74.37223053	22.26000023
15932.2	-53.47228622	60.17444992	90.63000488	58.02853775	-55.79371643	81.09000397
15932.2	-76.05685425	26.37430954	98.58000183	75.52430725	-27.86268425	7.950000286
16116.2	40.70520782	-69.45024109	103.3499985	-62.22730637	51.0687027	100.1700058
16132.4	-80.11238098	-7.890272141	34.97999954	78.95327759	15.70443916	124.0200043
16134	-9.461948395	-79.94198608	73.13999939	6.316366673	80.2518158	6.360000134
16213.2	15.70513916	78.95314026	98.58000183	40.70520782	-69.45024109	69.95999908
16266.6	51.06847763	-62.22749329	108.1200027	-77.47762299	21.85103416	71.55000305
16367.4	-80.11238098	-7.890272141	127.2000046	73.75327301	32.25996017	60.42000198
16382.4	-53.472435	-60.17432022	98.58000183	14.15198994	79.24626923	104.9400024
16416.2	80.11240387	7.890058994	25.44000053	-65.12595367	-47.3166008	103.3499985
16481.8	-36.54620743	71.7260437	38.15999985	53.47212982	-60.17459106	82.68000031
16569.8	79.50885773	-12.5932827	77.91000366	-80.11238098	-7.890272141	20.67000008
16580.6	24.8756485	-76.56011963	28.62000084	-76.05685425	26.37430954	65.19000244
16594	-77.47762299	21.85103416	95.40000153	80.48448944	1.580187559	74.73000336
16600.2	40.70573425	69.44992828	117.6600037	24.8756485	-76.56011963	30.21000099
16614.2	-49.83719254	-63.21790695	44.52000046	-36.54620743	71.7260437	14.31000042
16636.8	51.06847763	-62.22749329	84.27000427	-76.56002045	24.87594795	27.03000069
16650.8	-65.12595367	-47.3166008	22.26000023	11.02988338	79.74078369	1.590000033
16650.8	-55.79349899	58.02875137	79.5	40.70520782	-69.45024109	46.11000061
16654.2	-58.02882385	-55.79341888	104.9400024	58.02894592	55.79328918	87.45000458
16670.8	-26.37439537	-76.05683136	52.47000122	-7.89037323	80.11237335	11.13000011
16694.8	-77.03367615	23.36799622	89.04000092	80.2518692	6.315654755	15.90000057
16772.6	-6.315952301	80.25184631	84.27000427	33.70190048	-73.10562134	46.11000061
16788.4	-66.0422821	46.02898407	25.44000053	75.52430725	-27.86268425	27.03000069
16795.4	61.21251678	-52.2807579	93.81000519	-80.4379425	-3.16031456	71.55000305
16795.4	-23.36789894	77.03370667	106.5299988	27.86220741	-75.52448273	101.7600021
16803.4	-37.94741058	70.99467468	124.0200043	37.94721985	-70.99478149	74.73000336
16852.4	-69.45008087	40.70548248	60.42000198	79.50885773	-12.5932827	68.37000275
16871.6	51.06894684	62.22710419	89.04000092	-27.86259079	-75.5243454	17.48999977
16882.6	-30.80599213	74.37231445	81.09000397	46.0287323	-66.04245758	20.67000008
16888	80.43795013	3.160110712	36.56999969	-69.45018768	-40.70529556	104.9400024
16889	-15.70475769	78.95321655	93.81000519	78.27571869	-18.79261971	9.539999962
16921.6	-59.11306763	-54.64334488	96.99000549	-4.739095688	80.36038208	12.72000027
16935.6	-18.7925396	-78.27573395	90.63000488	24.87622833	76.55992889	7.950000286
17020.2	-1.580510974	80.48448181	30.21000099	73.10540771	-33.70236206	36.56999969
17038.4	44.72320175	-66.93343353	27.03000069	-79.50889587	12.59306145	17.48999977
17072	-7.890566826	-80.11235046	108.1200027	-14.15159035	79.24634552	103.3499985
17204.2	49.83734131	63.21779251	23.85000038	7.890161037	-80.11239624	28.62000084
17204.2	4.7388978	-80.36038971	82.68000031	-32.26025772	73.75314331	87.45000458
17239.6	-12.59296417	79.50891113	42.93000031	11.02927685	-79.74085999	112.8899994
17265.6	66.93314362	-44.72364426	108.1200027	-40.70555878	-69.4500351	106.5299988
17269.8	-59.11292648	54.64350128	6.360000134	53.47260284	60.17417145	52.47000122
17306.8	-14.15178776	-79.24630737	15.90000057	-27.86240387	75.52440643	66.77999878
17389	80.48447418	-1.580799818	82.68000031	-53.472435	-60.17432022	11.13000011
17391.2	36.54657745	71.72584534	6.360000134	-1.580716848	-80.48447418	79.5
17405.4	70.23578644	-39.33425903	42.93000031	-71.72608185	-36.5461235	92.22000122
17407.4	-77.89175415	-20.3254528	79.5	73.10566711	33.70180893	92.22000122
17421.2	80.48448944	1.580187559	52.47000122	-68.63761139	-42.06101227	27.03000069
17456	72.42961884	-35.13117981	57.24000168	-74.96285248	-29.33975601	104.9400024
17474.6	-6.316163063	-80.25183105	114.4800034	-12.59296417	79.50891113	69.95999908
17506.2	-42.06110382	68.63755035	69.95999908	43.40042877	-67.79862213	119.25
17508.2	80.43792725	-3.160722494	14.31000042	-27.86259079	-75.5243454	14.31000042
17575.2	-78.95323944	-15.70465851	82.68000031	74.96291351	29.33958435	92.22000122
17592.6	3.160212517	-80.4379425	9.539999962	-69.45008087	40.70548248	49.29000092
17623.8	-80.11235809	7.890475273	84.27000427	78.95327759	15.70443916	116.0699997
17843.8	80.2518692	6.315654755	104.9400024	-42.06127548	-68.63744354	82.68000031
17862	71.7261734	36.5459404	65.19000244	42.06092834	-68.63766479	92.22000122
17877.2	-24.87603378	-76.55999756	81.09000397	-39.33398438	70.23594666	92.22000122
17892.6	-9.461752892	79.94200897	9.539999962	33.70190048	-73.10562134	65.19000244
17975.8	65.12608337	47.31641769	114.4800034	-27.86259079	-75.5243454	82.68000031
17977.8	66.93314362	-44.72364426	82.68000031	-74.96277618	29.33994484	125.6100006
17993	-17.25207329	-78.62961578	65.19000244	-58.02867889	55.79356766	41.34000015
18043	-17.25207329	-78.62961578	27.03000069	1.580901742	80.48447418	36.56999969
18080	-54.64356995	-59.11285782	109.7099991	20.32595634	77.89162445	11.13000011
18112	53.47260284	60.17417145	117.6600037	-29.34004211	-74.96273804	77.91000366
18215.6	32.2600708	-73.7532196	90.63000488	-78.95320129	15.70485878	85.86000061
18238.2	24.8756485	-76.56011963	69.95999908	-51.0686264	62.2273674	42.93000031
18249	76.55996704	-24.87613297	42.93000031	-80.4379425	-3.16031456	103.3499985
18279.8	76.56015015	24.87554932	122.4300003	-17.25207329	-78.62961578	1.590000033
18300.4	60.17464828	53.47206879	68.37000275	-24.87603378	-76.55999756	1.590000033
18320.8	-60.17438507	53.47236252	41.34000015	66.04216003	-46.02915192	79.5
18399	-64.18427277	48.58630371	52.47000122	77.03379059	23.36761475	28.62000084
18406	-51.06878662	-62.22723389	98.58000183	-0	80.5	14.31000042
18462.6	-71.72608185	-36.5461235	44.52000046	37.94776154	70.99449158	104.9400024
18514.8	-67.79845428	43.40068817	57.24000168	80.43792725	-3.160722494	93.81000519
18530.2	79.50885773	-12.5932827	114.4800034	-63.2181015	-49.83695221	98.58000183
18581.8	-43.40077209	-67.79840088	101.7600021	-26.37420845	76.0568924	54.06000137
18597	-15.70495796	-78.95317841	7.950000286	-9.461752892	79.94200897	58.83000183
18682.6	-49.83719254	-63.21790695	77.91000366	21.85132027	77.47754669	55.65000153
18699.8	77.03379059	23.36761475	25.44000053	-61.21278	-52.28045273	65.19000244
18764.6	-17.25187302	78.62965393	69.95999908	61.21251678	-52.2807579	124.0200043
18798.2	-21.85114288	-77.47759247	11.13000011	-48.5862236	64.1843338	34.97999954
18798.6	-77.03372955	-23.36779976	117.6600037	80.11240387	7.890058994	58.83000183
18853	-39.33415222	-70.23584747	60.42000198	-15.70475769	78.95321655	19.07999992
18899.4	-55.79364014	-58.02860641	100.1700058	21.85132027	77.47754669	15.90000057
18918.4	-40.70555878	-69.4500351	81.09000397	-54.64342117	59.11299515	104.9400024
19018.2	-37.94758224	-70.99459076	17.48999977	3.160824299	80.43791962	127.2000046
19065.4	-26.37439537	-76.05683136	15.90000057	-26.37420845	76.0568924	76.31999969
19067	-26.37420845	76.0568924	7.950000286	52.2803688	-61.21284866	42.93000031
19119.8	-69.45018768	-40.70529556	42.93000031	55.79380417	58.02845383	34.97999954
19155	-0	80.5	1.590000033	36.54603195	-71.72612762	92.22000122
19167.8	-71.72608185	-36.5461235	41.34000015	64.18451691	48.58597946	84.27000427
19233.2	-77.89170837	20.32564926	52.47000122	80.11240387	7.890058994	50.88000107
19244.8	-69.45008087	40.70548248	116.0699997	73.75302124	-32.26052094	62.01000214
19301.6	-78.62963104	17.25197411	30.21000099	79.50895691	12.59267712	92.22000122
19321.2	78.95327759	15.70443916	14.31000042	18.79214096	-78.27583313	3.180000067
19335	-44.72354507	-66.93321228	4.769999981	-4.739095688	80.36038208	82.68000031
19387.2	43.40042877	-67.79862213	96.99000549	-76.56002045	24.87594795	44.52000046
19489	80.43795013	3.160110712	12.72000027	-24.87603378	-76.55999756	17.48999977
19522.4	-80.11238098	-7.890272141	12.72000027	67.79867554	43.40034485	42.93000031
19523	32.2606163	73.75298309	96.99000549	14.15138626	-79.24637604	87.45000458
19535.2	-58.02882385	-55.79341888	33.38999939	36.54657745	71.72584534	7.950000286
19546.8	-79.74084473	-11.02938747	77.91000366	44.72372437	66.93309021	76.31999969
19568.6	-69.45008087	40.70548248	49.29000092	69.45029449	40.70512009	73.13999939
19572.2	21.85074997	-77.47770691	95.40000153	-43.40060043	67.79850769	114.4800034
19637	-79.50889587	12.59306145	112.8899994	79.74087524	11.02917576	50.88000107
19669.4	-37.94741058	70.99467468	93.81000519	78.95327759	15.70443916	42.93000031
19756.2	-70.23589325	39.33407211	84.27000427	60.17425537	-53.47251129	111.3000031
19770	-72.42971039	35.13100433	85.86000061	76.05679321	-26.37451172	68.37000275
19838.8	52.2808342	61.21244812	20.67000008	18.79214096	-78.27583313	34.97999954
19857	21.85132027	77.47754669	89.04000092	20.32536507	-77.89177704	101.7600021
19975	4.7388978	-80.36038971	85.86000061	-48.5862236	64.1843338	104.9400024
19983.6	-75.52444458	-27.86230278	71.55000305	76.56015015	24.87554932	49.29000092
20005	4.739490032	80.36035919	117.6600037	61.21251678	-52.2807579	47.70000076
20016.6	-15.70475769	78.95321655	87.45000458	64.1841507	-48.58646774	103.3499985
20125.4	-59.11306763	-54.64334488	34.97999954	26.37460709	76.05675507	63.60000229
20126.8	-64.18439484	-48.58613968	62.01000214	62.22755432	51.06839371	103.3499985
20210.8	58.02853775	-55.79371643	106.5299988	-79.50892639	-12.59286022	124.0200043
20218	43.40094757	67.79828644	104.9400024	17.25167656	-78.62969971	100.1700058
20259.6	-68.63749695	42.06118774	47.70000076	77.47756958	-21.85122299	63.60000229
20259.6	80.11234283	-7.890668392	57.24000168	-55.79364014	-58.02860641	74.73000336
20293.2	-54.64356995	-59.11285782	101.7600021	-20.3255558	77.89173126	17.48999977
20394.8	-24.87584686	76.56005859	84.27000427	47.31651688	-65.12600708	125.6100006
20468.2	71.7261734	36.5459404	89.04000092	-23.36810303	-77.033638	71.55000305
20468.2	64.1841507	-48.58646774	114.4800034	-80.11235809	7.890475273	17.48999977
20494.6	3.160212517	-80.4379425	125.6100006	-65.1258316	47.31676102	50.88000107
20528	-79.50892639	-12.59286022	12.72000027	80.11240387	7.890058994	47.70000076
20529.6	-40.70555878	-69.4500351	74.73000336	-32.26025772	73.75314331	98.58000183
20573.6	-49.83719254	-63.21790695	31.80000114	29.34024811	74.96265411	112.8899994
20573.6	40.70520782	-69.45024109	46.11000061	-61.21264267	52.28060913	87.45000458
20575.4	-43.40077209	-67.79840088	108.1200027	37.94776154	70.99449158	98.58000183
20629.8	62.22755432	51.06839371	9.539999962	-4.739305496	-80.36036682	89.04000092
20631.4	79.94204712	9.461460114	23.85000038	-51.06878662	-62.22723389	68.37000275
20643.8	-12.59316254	-79.50888062	1.590000033	-79.94200134	9.461855888	36.56999969
20646	-59.11306763	-54.64334488	79.5	70.99482727	37.94713211	20.67000008
20729.4	80.48447418	-1.580799818	55.65000153	-79.74084473	-11.02938747	117.6600037
20729.4	76.05699158	26.37393379	103.3499985	-44.72354507	-66.93321228	74.73000336
20730.8	-24.87603378	-76.55999756	1.590000033	17.25227356	78.62957001	65.19000244
20889.6	79.94204712	9.461460114	22.26000023	-65.12595367	-47.3166008	79.5
20910.8	-35.13110733	-72.42965698	1.590000033	-59.11292648	54.64350128	36.56999969
20930.6	-80.25185394	-6.315848351	104.9400024	77.47773743	21.85063362	12.72000027
21072.2	-70.99462891	37.94750214	63.60000229	78.6297226	17.25157547	58.83000183
21078.6	-77.89170837	20.32564926	101.7600021	80.36040497	4.738777161	93.81000519
21116.8	-71.7259903	36.54629517	119.25	73.75327301	32.25996017	112.8899994
21199.2	-35.13092041	72.42974854	11.13000011	60.17425537	-53.47251129	82.68000031
21266.2	-76.56002045	24.87594795	17.48999977	67.79867554	43.40034485	116.0699997
21291.6	-6.316163063	-80.25183105	108.1200027	-12.59296417	79.50891113	116.0699997
21297.8	-70.99472809	-37.9473114	76.31999969	60.17464828	53.47206879	60.42000198
21313.6	75.52452087	27.86211014	28.62000084	-65.12595367	-47.3166008	69.95999908
21333.4	3.160824299	80.43791962	116.0699997	4.7388978	-80.36038971	81.09000397
21449	-20.32575798	-77.89167786	104.9400024	-46.02890015	66.04233551	14.31000042
21467.6	70.23608398	39.33372498	66.77999878	-42.06127548	-68.63744354	69.95999908
21534.6	-36.54639816	-71.72594452	89.04000092	-29.33985138	74.96281433	81.09000397
21635.4	37.94776154	70.99449158	82.68000031	-6.316163063	-80.25183105	65.19000244
21650.4	37.94776154	70.99449158	62.01000214	40.70520782	-69.45024109	95.40000153
21676.2	-76.05685425	26.37430954	27.03000069	76.05699158	26.37393379	36.56999969
21714.4	27.86277962	75.5242691	39.75	12.59275913	-79.50894928	44.52000046
21801.2	-77.47762299	21.85103416	120.840004	80.48448944	1.580187559	87.45000458
21823.6	-48.58638763	-64.18421173	57.24000168	-15.70475769	78.95321655	95.40000153
21877.6	-76.05685425	26.37430954	69.95999908	80.11234283	-7.890668392	71.55000305
21885.2	-33.70208359	73.10553741	74.73000336	59.11278915	-54.64365005	108.1200027
21887.6	-67.7985611	-43.4005127	36.56999969	33.70245743	73.10536957	49.29000092
21919.2	67.79833984	-43.40085983	120.840004	-78.27575684	18.79244041	82.68000031
21924.2	-69.45018768	-40.70529556	65.19000244	73.75327301	32.25996017	60.42000198
21984.6	71.7261734	36.5459404	89.04000092	-24.87603378	-76.55999756	73.13999939
22006	-47.31684494	-65.12577057	109.7099991	30.80637169	74.37215424	90.63000488
22019.4	55.79335022	-58.0288887	23.85000038	-61.21278	-52.28045273	114.4800034
22053.4	-77.03372955	-23.36779976	103.3499985	77.03379059	23.36761475	93.81000519
22120.6	42.06092834	-68.63766479	3.180000067	-77.03367615	23.36799622	79.5
22157	-64.18427277	48.58630371	49.29000092	79.74079132	-11.0297823	92.22000122
22166.2	-80.48448181	-1.580410838	106.5299988	48.58654785	64.18408966	111.3000031
22172.2	-60.17438507	53.47236252	57.24000168	61.21251678	-52.2807579	108.1200027
22187.6	66.04251099	46.02864838	93.81000519	-6.316163063	-80.25183105	66.77999878
22203.8	12.59275913	-79.50894928	11.13000011	-30.80599213	74.37231445	79.5
22254.4	-79.74084473	-11.02938747	9.539999962	70.99482727	37.94713211	100.1700058
22274	-78.95320129	15.70485878	112.8899994	80.36040497	4.738777161	89.04000092
22321.8	-55.79349899	58.02875137	120.840004	68.63738251	-42.06137848	65.19000244
22390.8	-44.72354507	-66.93321228	44.52000046	-40.70539093	69.45013428	112.8899994
22441.6	-9.461752892	79.94200897	58.83000183	32.2600708	-73.7532196	69.95999908
22489.2	-79.94200134	9.461855888	65.19000244	80.43792725	-3.160722494	100.1700058
22492.4	-1.580716848	-80.48447418	66.77999878	-18.79233742	78.27577972	28.62000084
22507.8	70.99453735	-37.94766998	54.06000137	-77.03367615	23.36799622	23.85000038
22521.4	78.95327759	15.70443916	62.01000214	-60.1745224	-53.4722023	20.67000008
22642	-70.99462891	37.94750214	103.3499985	53.47260284	60.17417145	9.539999962
22642	-46.02890015	66.04233551	93.81000519	74.37219238	-30.80627441	98.58000183
22642	80.48448944	1.580187559	11.13000011	-70.23600006	-39.33388519	84.27000427
22657	-49.83719254	-63.21790695	90.63000488	-21.8509388	77.47764587	93.81000519
22657	-24.87584686	76.56005859	15.90000057	69.44998169	-40.70565033	90.63000488
22676.6	72.42988586	35.13063049	4.769999981	23.36771202	-77.03376007	111.3000031
22690.6	54.64371872	59.11272049	79.5	-9.461948395	-79.94198608	19.07999992
22692.8	-33.70208359	73.10553741	19.07999992	77.89180756	20.32526588	90.63000488
22709	-78.95323944	-15.70465851	46.11000061	69.45029449	40.70512009	9.539999962
22721	56.92234802	56.92184448	19.07999992	-1.580716848	-80.48447418	92.22000122
22721	-73.10549164	33.70217896	112.8899994	58.02853775	-55.79371643	14.31000042
22740.6	-59.11292648	54.64350128	68.37000275	60.17425537	-53.47251129	60.42000198
22757.6	71.72589874	-36.54648972	28.62000084	-80.25185394	-6.315848351	108.1200027
22823.4	-76.05685425	26.37430954	100.1700058	80.48447418	-1.580799818	95.40000153
22835.6	-79.24636078	-14.15148735	65.19000244	54.64371872	59.11272049	22.26000023
22902.8	53.47260284	60.17417145	49.29000092	-6.316163063	-80.25183105	120.840004
23037	-12.59316254	-79.50888062	117.6600037	-53.47228622	60.17444992	81.09000397
23059.6	43.40094757	67.79828644	54.06000137	-1.580716848	-80.48447418	34.97999954
23059.6	-68.63761139	-42.06101227	66.77999878	36.54657745	71.72584534	44.52000046
23090	-23.36810303	-77.033638	82.68000031	4.739490032	80.36035919	96.99000549
23104.2	27.86220741	-75.52448273	33.38999939	-79.24636078	-14.15148735	57.24000168
23178.8	40.70573425	69.44992828	15.90000057	43.40042877	-67.79862213	38.15999985
23180.4	40.70520782	-69.45024109	7.950000286	-70.99462891	37.94750214	62.01000214
23212.4	-7.890566826	-80.11235046	42.93000031	-49.83702469	63.21804428	42.93000031
23261	-36.54620743	71.7260437	23.85000038	79.24628448	-14.15188885	7.950000286
23271.8	-35.13092041	72.42974854	63.60000229	40.70520782	-69.45024109	27.03000069
23281	-73.10557556	-33.70199585	125.6100006	32.2606163	73.75298309	66.77999878
23313	-46.02890015	66.04233551	23.85000038	65.12571716	-47.3169136	79.5
23380.2	61.21251678	-52.2807579	108.1200027	-49.83719254	-63.21790695	90.63000488
23467.8	77.03379059	23.36761475	52.47000122	17.25167656	-78.62969971	46.11000061
23514.4	-54.64342117	59.11299515	81.09000397	56.92191696	-56.92227554	22.26000023
23579.6	-0	80.5	11.13000011	36.54603195	-71.72612762	95.40000153
23596.6	70.99453735	-37.94766998	127.2000046	-79.24632263	14.15168762	71.55000305
23607.4	76.05699158	26.37393379	63.60000229	-52.28068161	-61.21258545	6.360000134
23616	58.02894592	55.79328918	54.06000137	27.86220741	-75.52448273	103.3499985
23617.6	67.79833984	-43.40085983	85.86000061	-80.4379425	-3.16031456	22.26000023
23628.8	-6.316163063	-80.25183105	54.06000137	-9.461752892	79.94200897	92.22000122
23683.6	42.0614624	68.6373291	84.27000427	42.06092834	-68.63766479	54.06000137
23683.6	80.43792725	-3.160722494	62.01000214	-49.83719254	-63.21790695	68.37000275
23713.8	51.06894684	62.22710419	98.58000183	-12.59316254	-79.50888062	17.48999977
23816.4	14.15198994	79.24626923	22.26000023	51.06847763	-62.22749329	42.93000031
23848	-79.74084473	-11.02938747	15.90000057	77.03379059	23.36761475	98.58000183
23884.6	-46.02890015	66.04233551	31.80000114	76.55996704	-24.87613297	28.62000084
23898.4	-80.25185394	-6.315848351	50.88000107	66.93348694	44.72313309	60.42000198
23932	-3.16041255	80.43793488	20.67000008	24.8756485	-76.56011963	20.67000008
24099.8	80.11234283	-7.890668392	4.769999981	-79.94202423	-9.461653709	77.91000366
24133.4	65.12608337	47.31641769	60.42000198	37.94721985	-70.99478149	68.37000275
24186.6	77.03379059	23.36761475	116.0699997	-24.87603378	-76.55999756	20.67000008
24206	-33.70208359	73.10553741	87.45000458	39.33379745	-70.23604584	54.06000137
24250.6	78.6295929	-17.25217438	111.3000031	-71.72608185	-36.5461235	90.63000488
24268	-17.25187302	78.62965393	71.55000305	14.15138626	-79.24637604	28.62000084
24333.4	-77.03372955	-23.36779976	33.38999939	27.86277962	75.5242691	125.6100006
24445.8	4.7388978	-80.36038971	85.86000061	-43.40060043	67.79850769	38.15999985
24487.6	39.33379745	-70.23604584	19.07999992	-68.63749695	42.06118774	39.75
24635.4	18.79271889	78.27568817	62.01000214	60.17425537	-53.47251129	57.24000168
24669	32.2606163	73.75298309	23.85000038	-30.80618095	-74.37223053	111.3000031
24672.6	17.25227356	78.62957001	46.11000061	42.06092834	-68.63766479	104.9400024
24937.4	-62.22742462	-51.06855392	39.75	53.47260284	60.17417145	127.2000046
25076	-66.0422821	46.02898407	68.37000275	76.56015015	24.87554932	69.95999908
25107	-9.461948395	-79.94198608	20.67000008	-77.03367615	23.36799622	104.9400024
25150.4	79.74087524	11.02917576	55.65000153	-58.02882385	-55.79341888	120.840004
25172.2	-29.33985138	74.96281433	22.26000023	39.33379745	-70.23604584	6.360000134
25207.2	49.83734131	63.21779251	15.90000057	-11.02968121	-79.74080658	3.180000067
25225.8	80.2518692	6.315654755	3.180000067	-73.75318146	-32.26016617	79.5
25276.4	-73.75309753	32.26035309	93.81000519	76.56015015	24.87554932	33.38999939
25279.8	-52.28068161	-61.21258545	96.99000549	-72.42971039	35.13100433	15.90000057
25285.2	-7.890566826	-80.11235046	6.360000134	17.25227356	78.62957001	15.90000057
25292.8	-76.56002045	24.87594795	58.83000183	79.94197083	-9.462068558	124.0200043
25307.8	-79.74084473	-11.02938747	11.13000011	65.12608337	47.31641769	109.7099991
25313.2	-46.02890015	66.04233551	119.25	69.44998169	-40.70565033	74.73000336
25373.6	77.03379059	23.36761475	57.24000168	-51.06878662	-62.22723389	103.3499985
25440.6	54.64371872	59.11272049	93.81000519	14.15138626	-79.24637604	73.13999939
25494	-17.25187302	78.62965393	122.4300003	67.79833984	-43.40085983	38.15999985
25509.2	4.739490032	80.36035919	117.6600037	77.03361511	-23.3682003	11.13000011
25519.6	-76.56008148	-24.8757534	90.63000488	72.42988586	35.13063049	100.1700058
25525.6	73.10540771	-33.70236206	103.3499985	-80.48448181	1.580614924	111.3000031
25586.6	-49.83719254	-63.21790695	77.91000366	49.83734131	63.21779251	30.21000099
25594.8	-53.472435	-60.17432022	112.8899994	33.70245743	73.10536957	87.45000458
25626.4	72.42961884	-35.13117981	58.83000183	-36.54639816	-71.72594452	15.90000057
25628.2	-79.24632263	14.15168762	109.7099991	74.96269226	-29.34015465	62.01000214
25635.6	-26.37420845	76.0568924	50.88000107	65.12571716	-47.3169136	84.27000427
25643.8	80.48447418	-1.580799818	12.72000027	-79.24636078	-14.15148735	57.24000168
25673.8	-80.4379425	-3.16031456	55.65000153	69.45029449	40.70512009	55.65000153
25673.8	26.37460709	76.05675507	109.7099991	23.36771202	-77.03376007	49.29000092
25794.2	-14.15178776	-79.24630737	93.81000519	-9.461752892	79.94200897	27.03000069
25821.4	-70.23600006	-39.33388519	98.58000183	-36.54620743	71.7260437	41.34000015
25855.6	63.21785736	-49.8372612	100.1700058	-76.56002045	24.87594795	93.81000519
25863.2	-64.18439484	-48.58613968	22.26000023	72.42988586	35.13063049	46.11000061
25863.2	-72.42971039	35.13100433	85.86000061	79.50885773	-12.5932827	114.4800034
25894.8	-79.24636078	-14.15148735	20.67000008	80.11240387	7.890058994	120.840004
26015.6	-76.05692291	-26.37411499	30.21000099	79.50895691	12.59267712	54.06000137
26071.8	53.47212982	-60.17459106	93.81000519	-79.24632263	14.15168762	104.9400024
26098.2	1.580901742	80.48447418	15.90000057	76.55996704	-24.87613297	33.38999939
26113	-76.56008148	-24.8757534	69.95999908	70.99482727	37.94713211	17.48999977
26131.6	73.10566711	33.70180893	50.88000107	-42.06127548	-68.63744354	25.44000053
26224.2	-77.47767639	-21.85083771	46.11000061	53.47260284	60.17417145	117.6600037
26268.4	26.37460709	76.05675507	4.769999981	9.46154213	-79.94203186	69.95999908
26281.4	-11.02968121	-79.74080658	44.52000046	17.25227356	78.62957001	19.07999992
26291.4	-20.3255558	77.89173126	19.07999992	11.02927685	-79.74085999	55.65000153
26297.4	-39.33415222	-70.23584747	19.07999992	46.02923203	66.04210663	60.42000198
26368	-42.06110382	68.63755035	54.06000137	56.92191696	-56.92227554	100.1700058
26454.2	-30.80618095	-74.37223053	106.5299988	-32.26025772	73.75314331	69.95999908
26532.4	58.02894592	55.79328918	42.93000031	-21.85114288	-77.47759247	117.6600037
26534.4	-69.45018768	-40.70529556	27.03000069	-6.315952301	80.25184631	15.90000057
26554.8	-69.45008087	40.70548248	12.72000027	78.95316315	-15.70503998	76.31999969
26559.8	-3.16041255	80.43793488	65.19000244	4.7388978	-80.36038971	41.34000015
26581.6	78.95327759	15.70443916	33.38999939	11.02927685	-79.74085999	23.85000038
26593.4	35.13074112	-72.42983246	55.65000153	-63.21797562	49.8371048	93.81000519
26618.6	-76.56008148	-24.8757534	73.13999939	70.99482727	37.94713211	7.950000286
26682.2	-59.11292648	54.64350128	14.31000042	63.21785736	-49.8372612	116.0699997
26700	49.83687592	-63.21816254	57.24000168	-69.45008087	40.70548248	76.31999969
26717.6	-40.70539093	69.45013428	34.97999954	48.58605957	-64.18445587	77.91000366
26720.2	-7.890566826	-80.11235046	42.93000031	-60.17438507	53.47236252	125.6100006
26733.6	70.99482727	37.94713211	49.29000092	-14.15178776	-79.24630737	120.840004
26784.2	76.56015015	24.87554932	7.950000286	-62.22742462	-51.06855392	87.45000458
26794.6	65.12571716	-47.3169136	31.80000114	-80.25183868	6.316052437	65.19000244
26871.2	-15.70495796	-78.95317841	114.4800034	17.25227356	78.62957001	6.360000134
26881.8	7.890161037	-80.11239624	104.9400024	-62.22730637	51.0687027	50.88000107
26885.4	47.31699371	65.12566376	106.5299988	20.32536507	-77.89177704	58.83000183
26895.8	-9.461948395	-79.94198608	58.83000183	-4.739095688	80.36038208	60.42000198
26984.2	59.11320496	54.64319611	42.93000031	-46.02906799	-66.04222107	28.62000084
26987.8	61.21291351	52.28029251	41.34000015	-32.26044464	-73.75305939	111.3000031
27019.6	-80.36037445	4.739193916	65.19000244	75.52452087	27.86211014	39.75
27096.6	15.70455837	-78.9532547	38.15999985	-35.13092041	72.42974854	79.5
27171.8	-60.1745224	-53.4722023	19.07999992	-51.0686264	62.2273674	76.31999969
27203.4	-77.89175415	-20.3254528	77.91000366	70.23608398	39.33372498	117.6600037
27219	7.890161037	-80.11239624	103.3499985	-55.79349899	58.02875137	69.95999908
27237	79.94197083	-9.462068558	33.38999939	-54.64356995	-59.11285782	98.58000183
27304	-24.87584686	76.56005859	62.01000214	32.2600708	-73.7532196	125.6100006
27331.6	-76.05692291	-26.37411499	33.38999939	60.17464828	53.47206879	60.42000198
27337.6	-40.70555878	-69.4500351	93.81000519	-18.79233742	78.27577972	69.95999908
27375.6	-80.36037445	4.739193916	85.86000061	80.43792725	-3.160722494	41.34000015
27399.2	-52.28053284	61.21270752	30.21000099	46.0287323	-66.04245758	71.55000305
27432.6	-68.63761139	-42.06101227	108.1200027	72.42988586	35.13063049	74.73000336
27455.2	80.48447418	-1.580799818	93.81000519	-80.4379425	-3.16031456	6.360000134
27455.8	-37.94758224	-70.99459076	58.83000183	26.37460709	76.05675507	19.07999992
27488.8	73.10540771	-33.70236206	27.03000069	-70.23600006	-39.33388519	25.44000053
27589.4	80.11240387	7.890058994	3.180000067	-54.64356995	-59.11285782	95.40000153
27720.6	-4.739305496	-80.36036682	76.31999969	3.160824299	80.43791962	17.48999977
27724.2	20.32536507	-77.89177704	98.58000183	-36.54620743	71.7260437	30.21000099
27726	-27.86240387	75.52440643	22.26000023	79.50885773	-12.5932827	125.6100006
27876.4	66.04216003	-46.02915192	103.3499985	-80.36038971	-4.738990307	69.95999908
27894.6	-35.13092041	72.42974854	93.81000519	56.92191696	-56.92227554	87.45000458
27912.6	-39.33398438	70.23594666	4.769999981	77.89164734	-20.32585907	85.86000061
27921.8	-70.99462891	37.94750214	68.37000275	79.94197083	-9.462068558	34.97999954
27923.6	-52.28068161	-61.21258545	6.360000134	-20.3255558	77.89173126	19.07999992
27992.2	-64.18439484	-48.58613968	42.93000031	63.21823502	49.83678055	55.65000153
28103.8	-79.24632263	14.15168762	60.42000198	74.96269226	-29.34015465	3.180000067
28125	-36.54639816	-71.72594452	6.360000134	14.15198994	79.24626923	44.52000046
28204	-67.79845428	43.40068817	36.56999969	64.1841507	-48.58646774	79.5
28212	-11.02948475	79.74082947	30.21000099	35.13074112	-72.42983246	50.88000107
28227	-69.45018768	-40.70529556	49.29000092	37.94776154	70.99449158	30.21000099
28261	39.33434677	70.23574066	66.77999878	-0.0002040821273	-80.5	9.539999962
28279.2	-3.16041255	80.43793488	60.42000198	75.52430725	-27.86268425	81.09000397
28381.2	-74.3723526	-30.80589867	11.13000011	-24.87584686	76.56005859	101.7600021
28395.2	55.79335022	-58.0288887	101.7600021	-59.11292648	54.64350128	7.950000286
28398	-66.93338776	-44.72328568	89.04000092	15.70513916	78.95314026	9.539999962
28439.4	42.06092834	-68.63766479	124.0200043	-65.1258316	47.31676102	82.68000031
28462.4	-64.18439484	-48.58613968	100.1700058	37.94776154	70.99449158	103.3499985
28497.6	58.02894592	55.79328918	92.22000122	-52.28068161	-61.21258545	79.5
28729	-71.7259903	36.54629517	87.45000458	47.31699371	65.12566376	14.31000042
28730.4	-6.316163063	-80.25183105	127.2000046	26.37460709	76.05675507	85.86000061
28798	17.25227356	78.62957001	52.47000122	37.94721985	-70.99478149	96.99000549
28852	-30.80618095	-74.37223053	127.2000046	-78.27575684	18.79244041	87.45000458
28863.2	48.58654785	64.18408966	71.55000305	42.06092834	-68.63766479	79.5
28900.4	-78.95323944	-15.70465851	27.03000069	71.7261734	36.5459404	79.5
28900.4	-24.87603378	-76.55999756	20.67000008	-61.21264267	52.28060913	120.840004
28930.4	32.2606163	73.75298309	19.07999992	4.7388978	-80.36038971	60.42000198
28983.8	-77.47762299	21.85103416	92.22000122	61.21291351	52.28029251	120.840004
28998.8	79.74079132	-11.0297823	41.34000015	-54.64356995	-59.11285782	9.539999962
29009.8	21.85074997	-77.47770691	82.68000031	-64.18427277	48.58630371	108.1200027
29017.4	-62.22730637	51.0687027	41.34000015	76.55996704	-24.87613297	60.42000198
29029.2	24.87622833	76.55992889	11.13000011	11.02927685	-79.74085999	66.77999878
29042.8	-47.31684494	-65.12577057	111.3000031	-7.89037323	80.11237335	81.09000397
29076.4	-78.27575684	18.79244041	127.2000046	77.47756958	-21.85122299	41.34000015
29076.8	-68.63761139	-42.06101227	93.81000519	44.72372437	66.93309021	84.27000427
29119	-79.50889587	12.59306145	60.42000198	77.47773743	21.85063362	31.80000114
29317.4	-68.63749695	42.06118774	34.97999954	69.44998169	-40.70565033	112.8899994
29319.2	33.70190048	-73.10562134	104.9400024	-60.17438507	53.47236252	54.06000137
29319.4	70.23578644	-39.33425903	100.1700058	-79.94200134	9.461855888	49.29000092
29370	27.86277962	75.5242691	6.360000134	78.6295929	-17.25217438	116.0699997
29487	18.79214096	-78.27583313	34.97999954	-43.40060043	67.79850769	73.13999939
29541.2	36.54657745	71.72584534	93.81000519	-1.580716848	-80.48447418	79.5
29621.4	-54.64342117	59.11299515	19.07999992	80.11234283	-7.890668392	73.13999939
29621.4	-54.64342117	59.11299515	19.07999992	74.96291351	29.33958435	55.65000153
29636.2	78.95316315	-15.70503998	42.93000031	-78.27581024	-18.79224205	68.37000275
29636.2	-23.36810303	-77.033638	28.62000084	26.37460709	76.05675507	28.62000084
29689.4	46.0287323	-66.04245758	79.5	-66.93338776	-44.72328568	111.3000031
29825.2	-76.56002045	24.87594795	69.95999908	80.36036682	-4.739387989	77.91000366
29837.6	77.47773743	21.85063362	100.1700058	-1.580716848	-80.48447418	49.29000092
29907.8	-59.11306763	-54.64334488	96.99000549	40.70573425	69.44992828	100.1700058
29924.2	-46.02890015	66.04233551	55.65000153	60.17464828	53.47206879	46.11000061
29937	43.40094757	67.79828644	52.47000122	-18.7925396	-78.27573395	114.4800034
29948.8	-77.89170837	20.32564926	81.09000397	79.74079132	-11.0297823	90.63000488
29964.2	23.36771202	-77.03376007	63.60000229	-79.24632263	14.15168762	25.44000053
29991.4	-73.75318146	-32.26016617	19.07999992	44.72372437	66.93309021	11.13000011
30002.2	78.6297226	17.25157547	60.42000198	-14.15178776	-79.24630737	15.90000057
30050	78.95316315	-15.70503998	85.86000061	-62.22742462	-51.06855392	39.75
30178.6	-55.79349899	58.02875137	84.27000427	33.70190048	-73.10562134	44.52000046
30191.6	-60.1745224	-53.4722023	71.55000305	7.890770435	80.11233521	52.47000122
30206.8	-49.83719254	-63.21790695	17.48999977	17.25227356	78.62957001	114.4800034
30240.8	49.83687592	-63.21816254	103.3499985	-74.96277618	29.33994484	60.42000198
30284.8	51.06894684	62.22710419	63.60000229	-26.37439537	-76.05683136	20.67000008
30292.4	-66.93326569	44.72345734	9.539999962	56.92234802	56.92184448	20.67000008
30310.4	-15.70495796	-78.95317841	22.26000023	-44.7233696	66.93332672	73.13999939
30317.8	53.47212982	-60.17459106	95.40000153	-62.22730637	51.0687027	1.590000033
30357.6	24.8756485	-76.56011963	11.13000011	-62.22730637	51.0687027	60.42000198
30380	-27.86240387	75.52440643	52.47000122	80.36040497	4.738777161	47.70000076
30461.6	-26.37439537	-76.05683136	112.8899994	17.25227356	78.62957001	17.48999977
30473.8	-12.59296417	79.50891113	38.15999985	39.33379745	-70.23604584	47.70000076
30511.8	-40.70555878	-69.4500351	55.65000153	55.79380417	58.02845383	22.26000023
30594.4	-44.72354507	-66.93321228	23.85000038	-6.315952301	80.25184631	11.13000011
30609.4	27.86277962	75.5242691	14.31000042	80.36036682	-4.739387989	57.24000168
30646	-26.37439537	-76.05683136	85.86000061	-4.739095688	80.36038208	4.769999981
30668.8	-68.63749695	42.06118774	90.63000488	64.1841507	-48.58646774	20.67000008
30729.6	64.1841507	-48.58646774	101.7600021	-62.22742462	-51.06855392	96.99000549
30774	73.75302124	-32.26052094	36.56999969	-77.47767639	-21.85083771	23.85000038
30793.8	37.94721985	-70.99478149	119.25	-77.89170837	20.32564926	65.19000244
30795.8	-3.16041255	80.43793488	79.5	54.64326859	-59.11313629	82.68000031
30829.2	66.04216003	-46.02915192	76.31999969	-76.05685425	26.37430954	87.45000458
30844.2	-58.02867889	55.79356766	19.07999992	79.24639893	14.15128517	41.34000015
30929.8	61.21291351	52.28029251	85.86000061	-15.70495796	-78.95317841	124.0200043
30989.4	48.58654785	64.18408966	49.29000092	-6.316163063	-80.25183105	39.75
31056	-80.11235809	7.890475273	66.77999878	79.94197083	-9.462068558	34.97999954
31064.2	68.63738251	-42.06137848	114.4800034	-78.27575684	18.79244041	87.45000458
31379.8	-79.74082184	11.02958965	89.04000092	53.47260284	60.17417145	44.52000046
31474.2	-55.79364014	-58.02860641	20.67000008	49.83734131	63.21779251	103.3499985
31498.4	-29.34004211	-74.96273804	87.45000458	-43.40060043	67.79850769	76.31999969
31526.4	44.72372437	66.93309021	96.99000549	58.02853775	-55.79371643	47.70000076
31548.8	-71.7259903	36.54629517	71.55000305	76.05699158	26.37393379	14.31000042
31579.4	-78.27575684	18.79244041	9.539999962	80.48448944	1.580187559	39.75
31579.4	-71.72608185	-36.5461235	1.590000033	70.99482727	37.94713211	30.21000099
31660	44.72372437	66.93309021	90.63000488	14.15138626	-79.24637604	11.13000011
31701.8	-69.45018768	-40.70529556	36.56999969	20.32595634	77.89162445	66.77999878
31750.2	-43.40060043	67.79850769	84.27000427	32.2600708	-73.7532196	6.360000134
31780.6	-49.83719254	-63.21790695	60.42000198	49.83734131	63.21779251	39.75
31794.2	-68.63749695	42.06118774	90.63000488	39.33434677	70.23574066	23.85000038
31820.4	79.94197083	-9.462068558	46.11000061	-18.7925396	-78.27573395	6.360000134
31876.8	-68.63749695	42.06118774	28.62000084	79.94197083	-9.462068558	38.15999985
31883	74.96269226	-29.34015465	85.86000061	-78.27581024	-18.79224205	17.48999977
31901	78.27571869	-18.79261971	62.01000214	-60.1745224	-53.4722023	100.1700058
31918	-39.33415222	-70.23584747	55.65000153	23.36829758	77.03358459	57.24000168
31918	27.86220741	-75.52448273	6.360000134	-59.11292648	54.64350128	116.0699997
31923.4	-77.03367615	23.36799622	30.21000099	77.89164734	-20.32585907	22.26000023
32019.2	-79.50889587	12.59306145	119.25	74.96269226	-29.34015465	84.27000427
32038.2	-4.739095688	80.36038208	30.21000099	69.44998169	-40.70565033	93.81000519
32070.8	-40.70539093	69.45013428	17.48999977	70.23578644	-39.33425903	50.88000107
32072.2	-65.12595367	-47.3166008	20.67000008	29.34024811	74.96265411	77.91000366
32086.2	-3.16041255	80.43793488	20.67000008	7.890161037	-80.11239624	69.95999908
32152.8	67.79867554	43.40034485	66.77999878	-42.06127548	-68.63744354	15.90000057
32185	-15.70495796	-78.95317841	31.80000114	-73.10549164	33.70217896	62.01000214
32187	42.0614624	68.6373291	77.91000366	-0.0002040821273	-80.5	92.22000122
32264	76.55996704	-24.87613297	14.31000042	-80.48448181	-1.580410838	93.81000519
32285.8	-42.06110382	68.63755035	95.40000153	51.06847763	-62.22749329	100.1700058
32439.8	-44.72354507	-66.93321228	22.26000023	-11.02948475	79.74082947	19.07999992
32457.8	66.93314362	-44.72364426	54.06000137	-78.27575684	18.79244041	46.11000061
32572.8	-1.580510974	80.48448181	65.19000244	49.83687592	-63.21816254	44.52000046
32607.6	-17.25207329	-78.62961578	58.83000183	15.70513916	78.95314026	39.75
32621.2	-15.70495796	-78.95317841	79.5	-27.86240387	75.52440643	96.99000549
32643.6	40.70520782	-69.45024109	125.6100006	-78.62963104	17.25197411	15.90000057
32863	78.6297226	17.25157547	73.13999939	-62.22742462	-51.06855392	85.86000061
32891.6	-80.5	0.0001020410637	92.22000122	80.2518692	6.315654755	106.5299988
32992.2	20.32595634	77.89162445	15.90000057	21.85074997	-77.47770691	42.93000031
33041.2	-0	80.5	34.97999954	1.580308914	-80.48448944	9.539999962
33042	-20.3255558	77.89173126	71.55000305	15.70455837	-78.9532547	49.29000092
33058.8	61.21291351	52.28029251	19.07999992	49.83687592	-63.21816254	79.5
33077.4	-46.02906799	-66.04222107	92.22000122	-14.15159035	79.24634552	117.6600037
33092.4	-73.75318146	-32.26016617	93.81000519	21.85132027	77.47754669	98.58000183
33109	79.74087524	11.02917576	63.60000229	-71.72608185	-36.5461235	57.24000168
33293.8	-60.17438507	53.47236252	93.81000519	62.22717285	-51.06887054	17.48999977
33296	15.70513916	78.95314026	9.539999962	20.32536507	-77.89177704	120.840004
33312.2	79.74079132	-11.0297823	69.95999908	-78.62967682	-17.25177574	7.950000286
33326	-39.33415222	-70.23584747	60.42000198	23.36829758	77.03358459	50.88000107
33405.4	60.17464828	53.47206879	36.56999969	9.46154213	-79.94203186	27.03000069
33411.6	-1.580716848	-80.48447418	54.06000137	-12.59296417	79.50891113	15.90000057
33424.8	46.0287323	-66.04245758	120.840004	-76.05685425	26.37430954	34.97999954
33446.6	-79.24632263	14.15168762	108.1200027	79.74087524	11.02917576	15.90000057
33478.2	-40.70539093	69.45013428	69.95999908	55.79335022	-58.0288887	36.56999969
33480	-24.87603378	-76.55999756	95.40000153	-67.79845428	43.40068817	57.24000168
33481	-66.93326569	44.72345734	109.7099991	74.96269226	-29.34015465	63.60000229
33495	-21.85114288	-77.47759247	96.99000549	27.86277962	75.5242691	119.25
33582	-70.99472809	-37.9473114	103.3499985	26.37460709	76.05675507	84.27000427
33612.4	-43.40060043	67.79850769	22.26000023	39.33379745	-70.23604584	44.52000046
33621.6	79.94204712	9.461460114	85.86000061	-53.472435	-60.17432022	60.42000198
33628	-12.59316254	-79.50888062	9.539999962	-55.79349899	58.02875137	111.3000031
33815.6	80.2518158	-6.316265106	124.0200043	-62.22742462	-51.06855392	1.590000033
33864.2	-79.50892639	-12.59286022	104.9400024	17.25227356	78.62957001	66.77999878
33864.6	-61.21278	-52.28045273	125.6100006	30.80637169	74.37215424	44.52000046
33988.2	-12.59316254	-79.50888062	58.83000183	-44.7233696	66.93332672	30.21000099
34024.2	-4.739095688	80.36038208	103.3499985	60.17425537	-53.47251129	79.5
34030.6	12.59338284	79.50884247	85.86000061	65.12571716	-47.3169136	55.65000153
34117.6	60.17464828	53.47206879	31.80000114	6.315756321	-80.25186157	52.47000122
34235.4	80.36040497	4.738777161	79.5	-66.04239655	-46.02881622	49.29000092
34265.4	-36.54620743	71.7260437	33.38999939	76.55996704	-24.87613297	84.27000427
34300.4	11.02988338	79.74078369	7.950000286	20.32536507	-77.89177704	65.19000244
34318.8	43.40042877	-67.79862213	69.95999908	-74.96277618	29.33994484	68.37000275
34367.4	20.32536507	-77.89177704	117.6600037	-75.52444458	-27.86230278	71.55000305
34387.4	35.13127136	72.42958069	49.29000092	46.0287323	-66.04245758	44.52000046
34433.2	-11.02948475	79.74082947	63.60000229	48.58605957	-64.18445587	36.56999969
34521.2	69.44998169	-40.70565033	17.48999977	-71.72608185	-36.5461235	73.13999939
34553.8	-79.24636078	-14.15148735	96.99000549	75.52452087	27.86211014	73.13999939
34612.8	79.74079132	-11.0297823	52.47000122	-75.52444458	-27.86230278	95.40000153
34621.8	-79.94200134	9.461855888	9.539999962	79.94204712	9.461460114	73.13999939
34669.4	-67.79845428	43.40068817	124.0200043	80.43792725	-3.160722494	22.26000023
34671.6	-42.06110382	68.63755035	127.2000046	47.31651688	-65.12600708	79.5
34721.6	-71.72608185	-36.5461235	79.5	71.7261734	36.5459404	116.0699997
34956.4	-6.316163063	-80.25183105	85.86000061	7.890770435	80.11233521	84.27000427
34977	-76.56008148	-24.8757534	62.01000214	79.50895691	12.59267712	28.62000084
35125.2	-12.59296417	79.50891113	92.22000122	7.890161037	-80.11239624	108.1200027
35157.8	-11.02948475	79.74082947	76.31999969	3.160212517	-80.4379425	69.95999908
35238.6	79.24628448	-14.15188885	63.60000229	-78.27581024	-18.79224205	74.73000336
35340.6	80.2518692	6.315654755	55.65000153	-32.26044464	-73.75305939	84.27000427
35408.2	71.72589874	-36.54648972	111.3000031	-78.95320129	15.70485878	19.07999992
35513.8	-77.47762299	21.85103416	52.47000122	76.05679321	-26.37451172	112.8899994
35526.8	65.12608337	47.31641769	92.22000122	-4.739305496	-80.36036682	68.37000275
35527.8	-71.72608185	-36.5461235	114.4800034	65.12608337	47.31641769	57.24000168
35572.2	-35.13110733	-72.42965698	106.5299988	21.85132027	77.47754669	90.63000488
35574	-49.83702469	63.21804428	14.31000042	66.93314362	-44.72364426	103.3499985
35601.4	-40.70539093	69.45013428	117.6600037	71.72589874	-36.54648972	42.93000031
35644.6	-4.739305496	-80.36036682	79.5	3.160824299	80.43791962	19.07999992
35709.6	-80.36038971	-4.738990307	76.31999969	73.75327301	32.25996017	30.21000099
35709.6	-80.48448181	1.580614924	30.21000099	70.99482727	37.94713211	68.37000275
35712.6	79.24639893	14.15128517	23.85000038	-48.58638763	-64.18421173	20.67000008
35728.2	-9.461948395	-79.94198608	47.70000076	-47.31667709	65.12589264	101.7600021
35810.8	-59.11306763	-54.64334488	46.11000061	-36.54620743	71.7260437	84.27000427
35829.8	79.74079132	-11.0297823	84.27000427	-79.24636078	-14.15148735	92.22000122
35896	64.1841507	-48.58646774	116.0699997	-77.89170837	20.32564926	109.7099991
35896	-65.12595367	-47.3166008	112.8899994	43.40094757	67.79828644	20.67000008
35927.6	23.36829758	77.03358459	19.07999992	66.04216003	-46.02915192	100.1700058
35994.8	42.0614624	68.6373291	9.539999962	-30.80618095	-74.37223053	7.950000286
36104.6	27.86277962	75.5242691	38.15999985	37.94721985	-70.99478149	127.2000046
36265	-12.59296417	79.50891113	17.48999977	39.33379745	-70.23604584	66.77999878
36296.8	-79.24636078	-14.15148735	52.47000122	71.7261734	36.5459404	31.80000114
36330.2	-61.21278	-52.28045273	124.0200043	11.02988338	79.74078369	6.360000134
36333.2	-80.36038971	-4.738990307	112.8899994	14.15198994	79.24626923	79.5
36366.6	-80.5	0.0001020410637	52.47000122	61.21291351	52.28029251	44.52000046
36373	-60.1745224	-53.4722023	95.40000153	29.34024811	74.96265411	109.7099991
36386.2	-70.23589325	39.33407211	33.38999939	61.21251678	-52.2807579	46.11000061
36414.2	-78.62967682	-17.25177574	38.15999985	-26.37420845	76.0568924	63.60000229
36492.4	-52.28053284	61.21270752	22.26000023	53.47212982	-60.17459106	112.8899994
36533.4	76.05699158	26.37393379	14.31000042	-49.83719254	-63.21790695	77.91000366
36574.4	-7.890566826	-80.11235046	54.06000137	-46.02890015	66.04233551	31.80000114
36614.2	80.48448944	1.580187559	1.590000033	-60.1745224	-53.4722023	25.44000053
36617.8	-24.87603378	-76.55999756	22.26000023	-60.17438507	53.47236252	79.5
36679.6	-78.95320129	15.70485878	33.38999939	79.74087524	11.02917576	84.27000427
36716.8	-56.92206192	56.9221344	76.31999969	76.55996704	-24.87613297	25.44000053
36734.8	-65.12595367	-47.3166008	7.950000286	55.79380417	58.02845383	36.56999969
36782	-39.33398438	70.23594666	84.27000427	58.02853775	-55.79371643	117.6600037
36870	62.22755432	51.06839371	7.950000286	-23.36810303	-77.033638	76.31999969
36917.6	-76.56002045	24.87594795	108.1200027	62.22755432	51.06839371	124.0200043
37054	24.87622833	76.55992889	6.360000134	53.47212982	-60.17459106	34.97999954
37102	-1.580716848	-80.48447418	95.40000153	-63.21797562	49.8371048	114.4800034
37341.2	77.89180756	20.32526588	68.37000275	-53.472435	-60.17432022	3.180000067
37364.2	-65.1258316	47.31676102	84.27000427	59.11320496	54.64319611	81.09000397
37426.4	-23.36810303	-77.033638	101.7600021	-18.79233742	78.27577972	47.70000076
37465.6	-78.95320129	15.70485878	106.5299988	79.94197083	-9.462068558	100.1700058
37473	80.2518692	6.315654755	34.97999954	-55.79364014	-58.02860641	28.62000084
37509	-66.04239655	-46.02881622	54.06000137	23.36829758	77.03358459	12.72000027
37514	-1.580716848	-80.48447418	20.67000008	-26.37420845	76.0568924	79.5
37574.6	79.74079132	-11.0297823	14.31000042	-40.70555878	-69.4500351	34.97999954
37589.2	46.0287323	-66.04245758	92.22000122	-64.18427277	48.58630371	82.68000031
37642.2	-73.10549164	33.70217896	63.60000229	78.27585602	18.79202461	34.97999954
37675.6	-32.26025772	73.75314331	122.4300003	70.23608398	39.33372498	100.1700058
37815.8	4.739490032	80.36035919	62.01000214	77.03361511	-23.3682003	25.44000053
37822.2	4.7388978	-80.36038971	66.77999878	-69.45008087	40.70548248	7.950000286
37922.8	78.95327759	15.70443916	47.70000076	-53.472435	-60.17432022	106.5299988
37926.4	30.80637169	74.37215424	103.3499985	3.160212517	-80.4379425	112.8899994
38126	-20.3255558	77.89173126	36.56999969	59.11278915	-54.64365005	103.3499985
38244.8	49.83734131	63.21779251	81.09000397	-7.890566826	-80.11235046	11.13000011
38380.4	-74.37226868	30.80608749	57.24000168	78.95316315	-15.70503998	109.7099991
38394	-23.36789894	77.03370667	44.52000046	24.8756485	-76.56011963	66.77999878
38394	-79.24636078	-14.15148735	117.6600037	48.58654785	64.18408966	52.47000122
38394	48.58654785	64.18408966	47.70000076	-0.0002040821273	-80.5	46.11000061
38396.2	-0	80.5	100.1700058	78.6295929	-17.25217438	49.29000092
38412.6	42.0614624	68.6373291	93.81000519	17.25167656	-78.62969971	84.27000427
38446.2	-54.64356995	-59.11285782	6.360000134	44.72372437	66.93309021	41.34000015
38493.2	-70.99462891	37.94750214	98.58000183	77.47756958	-21.85122299	103.3499985
38496.8	-72.42979431	-35.13082886	92.22000122	30.80637169	74.37215424	104.9400024
38645.6	-56.92206192	56.9221344	15.90000057	72.42961884	-35.13117981	87.45000458
38726.4	-21.8509388	77.47764587	119.25	14.15138626	-79.24637604	25.44000053
38856	-78.95323944	-15.70465851	12.72000027	3.160824299	80.43791962	104.9400024
38915.8	-43.40060043	67.79850769	112.8899994	39.33379745	-70.23604584	96.99000549
39042	62.22717285	-51.06887054	111.3000031	-80.48448181	-1.580410838	109.7099991
39070.6	7.890161037	-80.11239624	114.4800034	-69.45008087	40.70548248	58.83000183
39070.6	-67.7985611	-43.4005127	82.68000031	37.94776154	70.99449158	44.52000046
39115.2	43.40042877	-67.79862213	114.4800034	-80.36037445	4.739193916	41.34000015
39117.2	-65.1258316	47.31676102	90.63000488	60.17425537	-53.47251129	9.539999962
39124.6	-63.2181015	-49.83695221	30.21000099	11.02988338	79.74078369	69.95999908
39130.8	-24.87584686	76.56005859	34.97999954	33.70190048	-73.10562134	9.539999962
39132.2	-77.03372955	-23.36779976	69.95999908	-14.15159035	79.24634552	49.29000092
39199.4	-80.25183868	6.316052437	100.1700058	80.43792725	-3.160722494	101.7600021
39216	80.48447418	-1.580799818	68.37000275	-75.52444458	-27.86230278	39.75
39217.8	77.03379059	23.36761475	60.42000198	-55.79364014	-58.02860641	12.72000027
39244	65.12608337	47.31641769	109.7099991	54.64326859	-59.11313629	54.06000137
39268.6	46.02923203	66.04210663	87.45000458	11.02927685	-79.74085999	112.8899994
39283	42.06092834	-68.63766479	122.4300003	-74.96285248	-29.33975601	125.6100006
39286.2	78.27571869	-18.79261971	69.95999908	-61.21278	-52.28045273	116.0699997
39419.2	70.99482727	37.94713211	6.360000134	6.315756321	-80.25186157	30.21000099
39434.2	-23.36789894	77.03370667	87.45000458	39.33379745	-70.23604584	3.180000067
39493.6	6.316366673	80.2518158	77.91000366	9.46154213	-79.94203186	120.840004
39551.4	52.2808342	61.21244812	92.22000122	-11.02968121	-79.74080658	7.950000286
39570.6	7.890770435	80.11233521	104.9400024	23.36771202	-77.03376007	117.6600037
39587	-62.22742462	-51.06855392	52.47000122	63.21823502	49.83678055	116.0699997
39621.4	-61.21264267	52.28060913	12.72000027	66.93314362	-44.72364426	125.6100006
39622.8	39.33379745	-70.23604584	93.81000519	-62.22730637	51.0687027	101.7600021
39654	-74.3723526	-30.80589867	7.950000286	55.79380417	58.02845383	109.7099991
39702.6	-1.580716848	-80.48447418	63.60000229	26.37460709	76.05675507	81.09000397
39708	80.2518158	-6.316265106	122.4300003	-78.27581024	-18.79224205	87.45000458
39738.2	-24.87584686	76.56005859	117.6600037	76.55996704	-24.87613297	114.4800034
39847.4	-77.03367615	23.36799622	20.67000008	80.43792725	-3.160722494	30.21000099
39853.4	-62.22742462	-51.06855392	127.2000046	70.99482727	37.94713211	79.5
39867.2	-59.11306763	-54.64334488	47.70000076	11.02988338	79.74078369	17.48999977
39887	-40.70539093	69.45013428	104.9400024	59.11278915	-54.64365005	76.31999969
39889	-9.461752892	79.94200897	19.07999992	6.315756321	-80.25186157	77.91000366
39938	-60.1745224	-53.4722023	36.56999969	-3.16041255	80.43793488	58.83000183
40023.2	-79.24632263	14.15168762	1.590000033	33.70245743	73.10536957	90.63000488
40049.2	18.79214096	-78.27583313	104.9400024	-66.0422821	46.02898407	52.47000122
40091.2	65.12571716	-47.3169136	96.99000549	-52.28068161	-61.21258545	100.1700058
40107.4	-49.83719254	-63.21790695	103.3499985	40.70573425	69.44992828	71.55000305
40110.8	-66.04239655	-46.02881622	116.0699997	70.99482727	37.94713211	63.60000229
40171	15.70513916	78.95314026	1.590000033	18.79214096	-78.27583313	68.37000275
40191.8	-23.36789894	77.03370667	92.22000122	52.2803688	-61.21284866	87.45000458
40326	-80.36037445	4.739193916	30.21000099	80.43792725	-3.160722494	122.4300003
40350.6	-68.63761139	-42.06101227	65.19000244	24.87622833	76.55992889	12.72000027
40351.2	-9.461948395	-79.94198608	44.52000046	-78.95320129	15.70485878	12.72000027
40384.8	-3.160620451	-80.43792725	34.97999954	-37.94741058	70.99467468	39.75
40425.8	-80.48448181	-1.580410838	92.22000122	77.03379059	23.36761475	47.70000076
40440.8	65.12608337	47.31641769	79.5	17.25167656	-78.62969971	79.5
40440.8	65.12608337	47.31641769	79.5	-12.59316254	-79.50888062	6.360000134
40440.8	-62.22742462	-51.06855392	28.62000084	65.12608337	47.31641769	79.5
40457.4	12.59338284	79.50884247	103.3499985	20.32536507	-77.89177704	1.590000033
40473	-4.739095688	80.36038208	111.3000031	66.04216003	-46.02915192	112.8899994
40485.4	-59.11306763	-54.64334488	74.73000336	71.7261734	36.5459404	27.03000069
40527.8	21.85132027	77.47754669	89.04000092	54.64326859	-59.11313629	36.56999969
40628.4	-78.27581024	-18.79224205	122.4300003	59.11320496	54.64319611	122.4300003
40660.8	54.64371872	59.11272049	49.29000092	-24.87603378	-76.55999756	124.0200043
40663	49.83734131	63.21779251	47.70000076	70.23578644	-39.33425903	38.15999985
40672.6	-53.472435	-60.17432022	63.60000229	43.40094757	67.79828644	92.22000122
40711.4	58.02853775	-55.79371643	85.86000061	-80.11235809	7.890475273	84.27000427
40735.2	-79.24636078	-14.15148735	6.360000134	77.03379059	23.36761475	22.26000023
40786.8	11.02988338	79.74078369	92.22000122	47.31651688	-65.12600708	41.34000015
40810.4	-79.24632263	14.15168762	85.86000061	80.5	-0.0003061231691	42.93000031
40835.8	-30.80618095	-74.37223053	95.40000153	1.580901742	80.48447418	20.67000008
40888	-78.62967682	-17.25177574	84.27000427	61.21291351	52.28029251	49.29000092
41014	-51.0686264	62.2273674	52.47000122	47.31651688	-65.12600708	92.22000122
41043.4	30.80637169	74.37215424	23.85000038	35.13074112	-72.42983246	124.0200043
41077	80.5	-0.0003061231691	62.01000214	-63.2181015	-49.83695221	19.07999992
41128.6	-1.580716848	-80.48447418	47.70000076	26.37460709	76.05675507	122.4300003
41156.6	70.23608398	39.33372498	112.8899994	21.85074997	-77.47770691	73.13999939
41166.2	-66.04239655	-46.02881622	98.58000183	15.70513916	78.95314026	3.180000067
41212.6	-79.94200134	9.461855888	71.55000305	80.48448944	1.580187559	39.75
41212.6	-15.70495796	-78.95317841	12.72000027	-21.8509388	77.47764587	68.37000275
41257.2	39.33379745	-70.23604584	84.27000427	-56.92206192	56.9221344	41.34000015
41298.2	3.160824299	80.43791962	22.26000023	40.70520782	-69.45024109	119.25
41299.2	66.93348694	44.72313309	117.6600037	20.32536507	-77.89177704	77.91000366
41329.8	-20.32575798	-77.89167786	27.03000069	18.79271889	78.27568817	63.60000229
41377.2	-46.02906799	-66.04222107	46.11000061	36.54657745	71.72584534	71.55000305
41399	79.24628448	-14.15188885	31.80000114	-69.45018768	-40.70529556	20.67000008
41450.2	78.27585602	18.79202461	63.60000229	-35.13110733	-72.42965698	117.6600037
41466	-55.79349899	58.02875137	116.0699997	52.2803688	-61.21284866	42.93000031
41479.6	-72.42979431	-35.13082886	36.56999969	55.79380417	58.02845383	69.95999908
41501.8	54.64326859	-59.11313629	77.91000366	-68.63749695	42.06118774	23.85000038
41513.2	-24.87584686	76.56005859	74.73000336	77.47756958	-21.85122299	1.590000033
41533.2	-79.94202423	-9.461653709	69.95999908	80.43795013	3.160110712	30.21000099
41574	-18.7925396	-78.27573395	6.360000134	-65.1258316	47.31676102	116.0699997
41615.8	23.36829758	77.03358459	90.63000488	79.50885773	-12.5932827	109.7099991
41682.4	23.36771202	-77.03376007	119.25	-48.5862236	64.1843338	19.07999992
41749.4	69.44998169	-40.70565033	28.62000084	-80.48448181	1.580614924	112.8899994
41768	-43.40077209	-67.79840088	116.0699997	-12.59296417	79.50891113	127.2000046
41900.4	-80.43793488	3.160518408	82.68000031	73.75327301	32.25996017	20.67000008
41900.4	-6.316163063	-80.25183105	79.5	26.37460709	76.05675507	98.58000183
41919.4	48.58654785	64.18408966	30.21000099	-15.70495796	-78.95317841	57.24000168
41935.8	-64.18439484	-48.58613968	31.80000114	43.40094757	67.79828644	42.93000031
42037.6	-66.04239655	-46.02881622	25.44000053	15.70513916	78.95314026	74.73000336
42062	70.99482727	37.94713211	89.04000092	-7.890566826	-80.11235046	9.539999962
42070.8	-29.33985138	74.96281433	39.75	80.36040497	4.738777161	63.60000229
42087	18.79214096	-78.27583313	85.86000061	-62.22730637	51.0687027	14.31000042
42087.8	-14.15159035	79.24634552	22.26000023	72.42961884	-35.13117981	63.60000229
42103.6	-70.99462891	37.94750214	76.31999969	60.17425537	-53.47251129	62.01000214
42115.4	64.1841507	-48.58646774	63.60000229	-80.36037445	4.739193916	68.37000275
42124	68.63738251	-42.06137848	17.48999977	-77.03367615	23.36799622	76.31999969
42186.2	-80.43793488	3.160518408	96.99000549	74.96269226	-29.34015465	77.91000366
42202.4	3.160824299	80.43791962	27.03000069	15.70455837	-78.9532547	20.67000008
42202.4	-73.75309753	32.26035309	15.90000057	79.50885773	-12.5932827	111.3000031
42235.8	-77.47767639	-21.85083771	6.360000134	70.23608398	39.33372498	90.63000488
42306.2	42.0614624	68.6373291	57.24000168	-23.36810303	-77.033638	12.72000027
42318.4	71.7261734	36.5459404	42.93000031	14.15138626	-79.24637604	90.63000488
42403.6	67.79867554	43.40034485	3.180000067	-7.890566826	-80.11235046	103.3499985
42426	29.34024811	74.96265411	117.6600037	51.06847763	-62.22749329	119.25
42498.4	14.15138626	-79.24637604	124.0200043	-77.03367615	23.36799622	69.95999908
42531.6	77.89164734	-20.32585907	57.24000168	-65.12595367	-47.3166008	4.769999981
42532.2	-33.70227432	-73.10544586	3.180000067	46.02923203	66.04210663	68.37000275
42537.8	-36.54639816	-71.72594452	79.5	-65.1258316	47.31676102	119.25
42557.6	-66.93326569	44.72345734	25.44000053	72.42961884	-35.13117981	87.45000458
42557.6	-43.40077209	-67.79840088	58.83000183	26.37460709	76.05675507	127.2000046
42598.8	-37.94741058	70.99467468	46.11000061	36.54603195	-71.72612762	55.65000153
42605	-18.7925396	-78.27573395	65.19000244	20.32595634	77.89162445	34.97999954
42624.6	-61.21278	-52.28045273	47.70000076	9.462169647	79.9419632	50.88000107
42657.6	-39.33398438	70.23594666	36.56999969	52.2803688	-61.21284866	11.13000011
42681.2	-77.47767639	-21.85083771	58.83000183	76.05699158	26.37393379	71.55000305
42719.4	-68.63749695	42.06118774	12.72000027	42.0614624	68.6373291	50.88000107
42862.2	-59.11306763	-54.64334488	66.77999878	6.316366673	80.2518158	36.56999969
42876.6	-3.16041255	80.43793488	34.97999954	44.72320175	-66.93343353	27.03000069
42890.8	62.22717285	-51.06887054	122.4300003	-77.89175415	-20.3254528	108.1200027
42922.4	62.22755432	51.06839371	46.11000061	14.15138626	-79.24637604	22.26000023
42976	-11.02968121	-79.74080658	11.13000011	-66.0422821	46.02898407	28.62000084
43001.4	-47.31684494	-65.12577057	69.95999908	-11.02948475	79.74082947	9.539999962
43002	61.21251678	-52.2807579	17.48999977	-75.52437592	27.86249352	57.24000168
43009.6	7.890770435	80.11233521	58.83000183	21.85074997	-77.47770691	92.22000122
43043	-29.34004211	-74.96273804	30.21000099	26.37460709	76.05675507	31.80000114
43093.8	-52.28053284	61.21270752	108.1200027	66.93314362	-44.72364426	65.19000244
43102.8	-23.36810303	-77.033638	119.25	17.25227356	78.62957001	54.06000137
43112.4	-4.739305496	-80.36036682	58.83000183	-60.17438507	53.47236252	7.950000286
43122	74.37219238	-30.80627441	20.67000008	-78.27581024	-18.79224205	124.0200043
43125.2	-80.48448181	-1.580410838	15.90000057	79.94204712	9.461460114	60.42000198
43158.8	17.25227356	78.62957001	4.769999981	73.10540771	-33.70236206	23.85000038
43202.8	-60.1745224	-53.4722023	39.75	51.06894684	62.22710419	1.590000033
43210.8	23.36771202	-77.03376007	65.19000244	-75.52437592	27.86249352	106.5299988
43222.6	51.06894684	62.22710419	60.42000198	-21.85114288	-77.47759247	116.0699997
43222.6	62.22755432	51.06839371	20.67000008	-36.54639816	-71.72594452	20.67000008
43276	-66.93326569	44.72345734	54.06000137	78.27571869	-18.79261971	44.52000046
43304	-46.02890015	66.04233551	41.34000015	78.95316315	-15.70503998	116.0699997
43337.6	-21.8509388	77.47764587	79.5	54.64326859	-59.11313629	42.93000031
43395.6	33.70245743	73.10536957	119.25	11.02927685	-79.74085999	36.56999969
43462.8	-37.94741058	70.99467468	15.90000057	63.21785736	-49.8372612	17.48999977
43480.2	48.58654785	64.18408966	68.37000275	15.70455837	-78.9532547	95.40000153
43512.8	-54.64342117	59.11299515	60.42000198	36.54603195	-71.72612762	30.21000099
43595.4	-33.70208359	73.10553741	12.72000027	46.0287323	-66.04245758	62.01000214
43597	-80.4379425	-3.16031456	41.34000015	62.22755432	51.06839371	58.83000183
43662	-62.22730637	51.0687027	109.7099991	74.96291351	29.33958435	62.01000214
43662.6	21.85074997	-77.47770691	60.42000198	-64.18427277	48.58630371	38.15999985
43680.6	-26.37439537	-76.05683136	15.90000057	-37.94741058	70.99467468	108.1200027
43696.2	77.03379059	23.36761475	41.34000015	-52.28068161	-61.21258545	42.93000031
43701	56.92234802	56.92184448	42.93000031	46.0287323	-66.04245758	47.70000076
43796.2	-69.45018768	-40.70529556	17.48999977	56.92234802	56.92184448	49.29000092
43798.4	-79.24636078	-14.15148735	69.95999908	69.45029449	40.70512009	12.72000027
43868.8	-73.10557556	-33.70199585	112.8899994	-20.3255558	77.89173126	63.60000229
44000.4	29.34024811	74.96265411	62.01000214	73.10540771	-33.70236206	79.5
44031.2	-66.93338776	-44.72328568	112.8899994	51.06894684	62.22710419	36.56999969
44098.8	18.79214096	-78.27583313	57.24000168	-59.11292648	54.64350128	41.34000015
44117.6	-54.64342117	59.11299515	46.11000061	65.12571716	-47.3169136	14.31000042
44128.6	29.34024811	74.96265411	31.80000114	7.890161037	-80.11239624	111.3000031
44299.6	-23.36810303	-77.033638	14.31000042	6.316366673	80.2518158	31.80000114
44319.4	-36.54639816	-71.72594452	119.25	-32.26025772	73.75314331	20.67000008
44432.4	49.83687592	-63.21816254	93.81000519	-76.05685425	26.37430954	12.72000027
44517.6	75.52430725	-27.86268425	34.97999954	-79.94202423	-9.461653709	46.11000061
44519.4	-73.10549164	33.70217896	120.840004	76.55996704	-24.87613297	28.62000084
44545	-78.95323944	-15.70465851	76.31999969	71.7261734	36.5459404	47.70000076
44545	-24.87584686	76.56005859	120.840004	49.83687592	-63.21816254	62.01000214
44612.6	-37.94741058	70.99467468	55.65000153	46.0287323	-66.04245758	36.56999969
44651.8	-68.63761139	-42.06101227	33.38999939	37.94776154	70.99449158	54.06000137
44823.6	77.89180756	20.32526588	122.4300003	-64.18439484	-48.58613968	85.86000061
44923.4	-44.7233696	66.93332672	122.4300003	66.93314362	-44.72364426	76.31999969
44971.2	-52.28068161	-61.21258545	122.4300003	56.92234802	56.92184448	71.55000305
44971.2	-29.34004211	-74.96273804	50.88000107	-37.94741058	70.99467468	55.65000153
45023.6	-35.13092041	72.42974854	44.52000046	58.02853775	-55.79371643	52.47000122
45040.6	23.36771202	-77.03376007	103.3499985	-49.83702469	63.21804428	22.26000023
45048.2	-76.56008148	-24.8757534	87.45000458	55.79380417	58.02845383	76.31999969
45054.4	-17.25187302	78.62965393	112.8899994	59.11278915	-54.64365005	71.55000305
45057.6	75.52452087	27.86211014	31.80000114	-55.79364014	-58.02860641	84.27000427
45101.6	51.06847763	-62.22749329	112.8899994	-73.10549164	33.70217896	4.769999981
45183	72.42988586	35.13063049	108.1200027	-48.58638763	-64.18421173	90.63000488
45190.6	-29.33985138	74.96281433	58.83000183	43.40042877	-67.79862213	34.97999954
45206	-7.890566826	-80.11235046	27.03000069	-7.89037323	80.11237335	14.31000042
45206	-67.79845428	43.40068817	85.86000061	74.96269226	-29.34015465	3.180000067
45224.2	-78.62967682	-17.25177574	9.539999962	78.6297226	17.25157547	92.22000122
45225.4	6.316366673	80.2518158	69.95999908	64.1841507	-48.58646774	71.55000305
45255.8	-48.58638763	-64.18421173	20.67000008	6.316366673	80.2518158	101.7600021
45526	65.12608337	47.31641769	54.06000137	-27.86259079	-75.5243454	50.88000107
45526	55.79335022	-58.0288887	47.70000076	-71.7259903	36.54629517	108.1200027
45527.4	76.55996704	-24.87613297	111.3000031	-71.72608185	-36.5461235	82.68000031
45608.2	-80.11235809	7.890475273	38.15999985	76.56015015	24.87554932	92.22000122
45611	-79.74084473	-11.02938747	90.63000488	79.50895691	12.59267712	71.55000305
45640.4	-46.02906799	-66.04222107	7.950000286	52.2808342	61.21244812	87.45000458
45652.2	36.54657745	71.72584534	7.950000286	-23.36810303	-77.033638	34.97999954
45686.4	-80.5	0.0001020410637	14.31000042	73.75327301	32.25996017	90.63000488
45708.8	71.7261734	36.5459404	95.40000153	-46.02906799	-66.04222107	81.09000397
45774.6	-49.83719254	-63.21790695	66.77999878	52.2808342	61.21244812	100.1700058
45843	-58.02867889	55.79356766	12.72000027	72.42961884	-35.13117981	89.04000092
45845.8	-49.83702469	63.21804428	89.04000092	70.23578644	-39.33425903	27.03000069
45861.6	69.45029449	40.70512009	28.62000084	37.94721985	-70.99478149	12.72000027
45863.8	67.79867554	43.40034485	66.77999878	-44.72354507	-66.93321228	46.11000061
45863.8	-24.87584686	76.56005859	76.31999969	76.55996704	-24.87613297	122.4300003
45954.8	-32.26044464	-73.75305939	65.19000244	24.87622833	76.55992889	101.7600021
45962.4	51.06894684	62.22710419	108.1200027	-15.70495796	-78.95317841	52.47000122
45962.4	63.21785736	-49.8372612	90.63000488	-78.95320129	15.70485878	25.44000053
46044.4	63.21785736	-49.8372612	101.7600021	-79.94200134	9.461855888	23.85000038
46114.2	-6.316163063	-80.25183105	20.67000008	-53.47228622	60.17444992	119.25
46130	61.21291351	52.28029251	6.360000134	35.13074112	-72.42983246	41.34000015
46264.2	-66.93338776	-44.72328568	14.31000042	33.70245743	73.10536957	84.27000427
46289.8	79.74079132	-11.0297823	117.6600037	-56.92220688	-56.92198944	3.180000067
46449.2	-30.80618095	-74.37223053	57.24000168	-30.80599213	74.37231445	41.34000015
46457.6	43.40042877	-67.79862213	98.58000183	-77.47762299	21.85103416	100.1700058
46465.6	79.74079132	-11.0297823	106.5299988	-70.99472809	-37.9473114	57.24000168
46499.2	24.8756485	-76.56011963	12.72000027	-47.31667709	65.12589264	58.83000183
46534	-73.75318146	-32.26016617	95.40000153	59.11320496	54.64319611	98.58000183
46566.2	55.79380417	58.02845383	114.4800034	12.59275913	-79.50894928	55.65000153
46598	80.2518692	6.315654755	122.4300003	-47.31684494	-65.12577057	69.95999908
46613.4	-63.2181015	-49.83695221	100.1700058	73.75327301	32.25996017	23.85000038
46634.6	-27.86259079	-75.5243454	81.09000397	-75.52437592	27.86249352	79.5
46734.8	-73.10557556	-33.70199585	19.07999992	-30.80599213	74.37231445	30.21000099
46747.6	47.31651688	-65.12600708	93.81000519	-70.99462891	37.94750214	89.04000092
46799.2	73.10566711	33.70180893	30.21000099	-37.94758224	-70.99459076	85.86000061
46816.8	79.74079132	-11.0297823	65.19000244	-76.05692291	-26.37411499	38.15999985
46849.8	47.31699371	65.12566376	101.7600021	-23.36810303	-77.033638	50.88000107
46881.8	-79.94202423	-9.461653709	60.42000198	76.05699158	26.37393379	74.73000336
46900	60.17464828	53.47206879	71.55000305	-7.890566826	-80.11235046	17.48999977
47062.2	12.59338284	79.50884247	119.25	18.79214096	-78.27583313	77.91000366
47069.6	-59.11292648	54.64350128	57.24000168	73.75302124	-32.26052094	89.04000092
47077	-18.7925396	-78.27573395	14.31000042	-78.62963104	17.25197411	22.26000023
47087.2	-17.25187302	78.62965393	63.60000229	46.0287323	-66.04245758	119.25
47101.2	-80.4379425	-3.16031456	103.3499985	17.25227356	78.62957001	17.48999977
47136.8	-32.26025772	73.75314331	117.6600037	42.06092834	-68.63766479	77.91000366
47271.8	-78.95323944	-15.70465851	112.8899994	-14.15159035	79.24634552	20.67000008
47282.6	74.37219238	-30.80627441	9.539999962	-80.36038971	-4.738990307	27.03000069
47286.4	-79.50889587	12.59306145	54.06000137	78.27585602	18.79202461	1.590000033
47286.4	-6.316163063	-80.25183105	17.48999977	-7.89037323	80.11237335	36.56999969
47302.6	-35.13110733	-72.42965698	1.590000033	42.0614624	68.6373291	73.13999939
47397	-76.05692291	-26.37411499	93.81000519	68.63770294	42.06085587	74.73000336
47397.8	-76.56008148	-24.8757534	46.11000061	46.02923203	66.04210663	58.83000183
47453.6	35.13127136	72.42958069	19.07999992	43.40042877	-67.79862213	17.48999977
47464.2	-66.04239655	-46.02881622	90.63000488	-26.37420845	76.0568924	85.86000061
47484	-74.37226868	30.80608749	73.13999939	79.74079132	-11.0297823	38.15999985
47507	59.11320496	54.64319611	12.72000027	12.59275913	-79.50894928	34.97999954
47508	26.37401009	-76.05696106	104.9400024	-79.24632263	14.15168762	47.70000076
47551.2	-35.13092041	72.42974854	57.24000168	53.47212982	-60.17459106	39.75
47675.6	-64.18427277	48.58630371	58.83000183	58.02853775	-55.79371643	23.85000038
47789.8	-18.79233742	78.27577972	6.360000134	15.70455837	-78.9532547	98.58000183
47807.8	-65.12595367	-47.3166008	104.9400024	32.2606163	73.75298309	9.539999962
47821.4	-35.13092041	72.42974854	81.09000397	73.10540771	-33.70236206	58.83000183
47839.4	42.0614624	68.6373291	49.29000092	70.23578644	-39.33425903	17.48999977
47861.8	-23.36810303	-77.033638	68.37000275	-9.461752892	79.94200897	49.29000092
47889.8	-30.80618095	-74.37223053	84.27000427	-36.54620743	71.7260437	124.0200043
48001	15.70455837	-78.9532547	11.13000011	-62.22730637	51.0687027	58.83000183
48020.8	69.45029449	40.70512009	71.55000305	18.79214096	-78.27583313	84.27000427
48022.6	37.94776154	70.99449158	25.44000053	67.79833984	-43.40085983	69.95999908
48022.6	-24.87603378	-76.55999756	71.55000305	-35.13092041	72.42974854	34.97999954
48024.2	-76.05692291	-26.37411499	92.22000122	51.06894684	62.22710419	14.31000042
48109.8	51.06894684	62.22710419	41.34000015	-24.87603378	-76.55999756	12.72000027
48125.4	55.79380417	58.02845383	34.97999954	-7.890566826	-80.11235046	49.29000092
48168.8	77.89164734	-20.32585907	81.09000397	-75.52444458	-27.86230278	9.539999962
48177	52.2803688	-61.21284866	92.22000122	-77.47762299	21.85103416	106.5299988
48178	18.79271889	78.27568817	17.48999977	46.0287323	-66.04245758	125.6100006
48210.4	78.95327759	15.70443916	25.44000053	-55.79364014	-58.02860641	65.19000244
48438	-14.15178776	-79.24630737	127.2000046	-54.64342117	59.11299515	74.73000336
48462.4	-4.739095688	80.36038208	95.40000153	11.02927685	-79.74085999	63.60000229
48605.6	58.02894592	55.79328918	12.72000027	-54.64356995	-59.11285782	12.72000027
48646.6	-66.0422821	46.02898407	57.24000168	74.37219238	-30.80627441	54.06000137
48680.2	-79.94200134	9.461855888	3.180000067	72.42988586	35.13063049	76.31999969
48897	-47.31667709	65.12589264	74.73000336	79.50885773	-12.5932827	63.60000229
48898.6	66.04251099	46.02864838	108.1200027	-43.40077209	-67.79840088	69.95999908
48946.8	-35.13092041	72.42974854	34.97999954	64.1841507	-48.58646774	19.07999992
48963.6	-80.11238098	-7.890272141	108.1200027	76.56015015	24.87554932	79.5
48980.4	69.44998169	-40.70565033	25.44000053	-79.24632263	14.15168762	58.83000183
48982.2	-44.72354507	-66.93321228	22.26000023	36.54657745	71.72584534	27.03000069
48983.4	36.54603195	-71.72612762	65.19000244	-62.22730637	51.0687027	68.37000275
49103.2	18.79214096	-78.27583313	98.58000183	-61.21264267	52.28060913	77.91000366
49116.4	-37.94741058	70.99467468	108.1200027	64.1841507	-48.58646774	28.62000084
49116.4	-62.22742462	-51.06855392	42.93000031	70.23608398	39.33372498	92.22000122
49167	-4.739305496	-80.36036682	33.38999939	1.580901742	80.48447418	54.06000137
49167	-23.36789894	77.03370667	36.56999969	80.36040497	4.738777161	96.99000549
49242.6	73.10566711	33.70180893	36.56999969	-32.26044464	-73.75305939	30.21000099
49325	-43.40077209	-67.79840088	92.22000122	-23.36789894	77.03370667	92.22000122
49352.4	66.93314362	-44.72364426	100.1700058	-53.472435	-60.17432022	112.8899994
49358.6	39.33434677	70.23574066	44.52000046	-23.36810303	-77.033638	50.88000107
49366.2	-43.40060043	67.79850769	96.99000549	49.83687592	-63.21816254	116.0699997
49419.2	78.95327759	15.70443916	95.40000153	-63.2181015	-49.83695221	12.72000027
49480.4	-35.13092041	72.42974854	57.24000168	46.0287323	-66.04245758	23.85000038
49499	53.47212982	-60.17459106	34.97999954	-62.22730637	51.0687027	34.97999954
49500.4	7.890770435	80.11233521	36.56999969	70.99453735	-37.94766998	52.47000122
49519	-40.70539093	69.45013428	20.67000008	43.40042877	-67.79862213	92.22000122
49532.6	3.160212517	-80.4379425	39.75	-48.5862236	64.1843338	87.45000458
49627	47.31651688	-65.12600708	17.48999977	-79.94200134	9.461855888	100.1700058
49653.2	-66.93338776	-44.72328568	38.15999985	73.10566711	33.70180893	124.0200043
49713	-66.93338776	-44.72328568	57.24000168	59.11320496	54.64319611	112.8899994
49721.2	-36.54620743	71.7260437	33.38999939	80.48447418	-1.580799818	100.1700058
49727.8	80.43792725	-3.160722494	125.6100006	-75.52444458	-27.86230278	6.360000134
49727.8	-52.28068161	-61.21258545	76.31999969	3.160824299	80.43791962	46.11000061
49745.8	-59.11292648	54.64350128	81.09000397	66.04216003	-46.02915192	7.950000286
49765.8	78.6297226	17.25157547	36.56999969	-3.160620451	-80.43792725	77.91000366
49767.4	-62.22742462	-51.06855392	12.72000027	42.0614624	68.6373291	11.13000011
49774.4	76.55996704	-24.87613297	58.83000183	-72.42979431	-35.13082886	30.21000099
49802.4	-15.70475769	78.95321655	82.68000031	60.17425537	-53.47251129	119.25
49804.6	-35.13092041	72.42974854	14.31000042	37.94721985	-70.99478149	101.7600021
49871.6	3.160212517	-80.4379425	90.63000488	-64.18427277	48.58630371	111.3000031
49900	-6.316163063	-80.25183105	7.950000286	4.739490032	80.36035919	84.27000427
49922.6	-54.64356995	-59.11285782	119.25	-12.59296417	79.50891113	66.77999878
49935.2	20.32595634	77.89162445	55.65000153	15.70455837	-78.9532547	36.56999969
49939.4	80.43792725	-3.160722494	63.60000229	-77.89175415	-20.3254528	71.55000305
50005.8	21.85074997	-77.47770691	117.6600037	-71.7259903	36.54629517	69.95999908
50020.6	-23.36789894	77.03370667	44.52000046	80.2518692	6.315654755	119.25
50022.4	72.42988586	35.13063049	49.29000092	-55.79364014	-58.02860641	19.07999992
50048.6	70.99482727	37.94713211	42.93000031	-49.83719254	-63.21790695	46.11000061
50091.6	75.52452087	27.86211014	111.3000031	27.86220741	-75.52448273	117.6600037
50140.6	-40.70539093	69.45013428	3.180000067	66.93348694	44.72313309	103.3499985
50154.8	3.160824299	80.43791962	71.55000305	77.89164734	-20.32585907	87.45000458
50158.6	-70.23589325	39.33407211	69.95999908	77.47773743	21.85063362	9.539999962
50215.6	40.70520782	-69.45024109	68.37000275	-78.62963104	17.25197411	4.769999981
50559.2	-76.56008148	-24.8757534	58.83000183	-17.25187302	78.62965393	114.4800034
50561.4	79.74079132	-11.0297823	71.55000305	-74.3723526	-30.80589867	28.62000084
50585.4	75.52452087	27.86211014	109.7099991	-52.28068161	-61.21258545	119.25
50693.4	-79.24632263	14.15168762	36.56999969	78.27571869	-18.79261971	98.58000183
50719.6	-30.80599213	74.37231445	122.4300003	64.1841507	-48.58646774	3.180000067
50727.8	77.03379059	23.36761475	42.93000031	-62.22742462	-51.06855392	39.75
50752.6	-4.739305496	-80.36036682	101.7600021	-1.580510974	80.48448181	57.24000168
50774.2	32.2606163	73.75298309	11.13000011	61.21251678	-52.2807579	92.22000122
50805.8	60.17425537	-53.47251129	7.950000286	-64.18439484	-48.58613968	1.590000033
50874.8	76.56015015	24.87554932	1.590000033	-74.3723526	-30.80589867	100.1700058
50973.6	-77.47762299	21.85103416	106.5299988	79.74079132	-11.0297823	62.01000214
51096.2	-9.461948395	-79.94198608	38.15999985	9.462169647	79.9419632	12.72000027
51111.2	-79.94200134	9.461855888	36.56999969	55.79380417	58.02845383	125.6100006
51130.4	23.36771202	-77.03376007	34.97999954	-63.21797562	49.8371048	3.180000067
51176.8	-14.15178776	-79.24630737	112.8899994	-14.15159035	79.24634552	15.90000057
51211.8	39.33379745	-70.23604584	42.93000031	-59.11292648	54.64350128	119.25
51217.2	-7.890566826	-80.11235046	7.950000286	9.462169647	79.9419632	36.56999969
51237.6	71.7261734	36.5459404	57.24000168	-53.472435	-60.17432022	112.8899994
51298.6	46.02923203	66.04210663	28.62000084	15.70455837	-78.9532547	39.75
51312.4	-70.99472809	-37.9473114	3.180000067	20.32595634	77.89162445	17.48999977
51362.8	-17.25187302	78.62965393	101.7600021	23.36771202	-77.03376007	103.3499985
51378	-37.94758224	-70.99459076	38.15999985	43.40094757	67.79828644	100.1700058
51382.2	-39.33398438	70.23594666	4.769999981	62.22717285	-51.06887054	28.62000084
51448.6	-80.36037445	4.739193916	74.73000336	76.05679321	-26.37451172	57.24000168
51497	78.95327759	15.70443916	17.48999977	-33.70227432	-73.10544586	109.7099991
51512.4	-56.92220688	-56.92198944	38.15999985	37.94776154	70.99449158	74.73000336
51513.8	44.72372437	66.93309021	112.8899994	-17.25207329	-78.62961578	14.31000042
51667.4	-37.94758224	-70.99459076	49.29000092	47.31699371	65.12566376	117.6600037
51779	4.739490032	80.36035919	34.97999954	62.22717285	-51.06887054	69.95999908
51867.8	7.890770435	80.11233521	31.80000114	32.2600708	-73.7532196	73.13999939
51917	-74.3723526	-30.80589867	30.21000099	12.59338284	79.50884247	127.2000046
51950	63.21785736	-49.8372612	47.70000076	-44.72354507	-66.93321228	20.67000008
51969.4	75.52452087	27.86211014	71.55000305	-40.70555878	-69.4500351	103.3499985
51975.8	80.43792725	-3.160722494	89.04000092	-66.93338776	-44.72328568	22.26000023
52013.8	-78.62967682	-17.25177574	31.80000114	71.7261734	36.5459404	63.60000229
52050.6	-68.63749695	42.06118774	93.81000519	66.04216003	-46.02915192	7.950000286
52119.8	-1.580716848	-80.48447418	103.3499985	-55.79349899	58.02875137	82.68000031
52136.4	26.37401009	-76.05696106	50.88000107	-63.21797562	49.8371048	7.950000286
52168	-67.79845428	43.40068817	98.58000183	56.92191696	-56.92227554	23.85000038
52203.4	-49.83702469	63.21804428	73.13999939	46.0287323	-66.04245758	30.21000099
52270.6	-32.26025772	73.75314331	7.950000286	75.52430725	-27.86268425	58.83000183
52285.6	-80.48448181	1.580614924	89.04000092	79.74079132	-11.0297823	77.91000366
52315.8	-60.1745224	-53.4722023	60.42000198	12.59338284	79.50884247	15.90000057
52463.8	78.95327759	15.70443916	76.31999969	-53.472435	-60.17432022	103.3499985
52487.4	-63.21797562	49.8371048	127.2000046	58.02853775	-55.79371643	63.60000229
52498	-15.70495796	-78.95317841	69.95999908	24.87622833	76.55992889	119.25
52537.2	14.15198994	79.24626923	109.7099991	20.32536507	-77.89177704	122.4300003
52586	-73.10549164	33.70217896	54.06000137	48.58654785	64.18408966	9.539999962
52606	-78.95320129	15.70485878	44.52000046	78.27585602	18.79202461	66.77999878
52673.2	11.02988338	79.74078369	44.52000046	76.55996704	-24.87613297	38.15999985
52686.8	-1.580716848	-80.48447418	19.07999992	-29.33985138	74.96281433	1.590000033
52718.4	-14.15159035	79.24634552	66.77999878	79.50895691	12.59267712	12.72000027
52718.4	-77.89170837	20.32564926	63.60000229	79.50895691	12.59267712	12.72000027
52819.2	3.160824299	80.43791962	63.60000229	48.58605957	-64.18445587	55.65000153
52856	71.72589874	-36.54648972	34.97999954	-79.24632263	14.15168762	52.47000122
52858.6	79.24639893	14.15128517	46.11000061	-48.58638763	-64.18421173	28.62000084
52875.6	-55.79349899	58.02875137	69.95999908	66.93314362	-44.72364426	36.56999969
52888	12.59338284	79.50884247	68.37000275	58.02853775	-55.79371643	87.45000458
52888	66.04216003	-46.02915192	76.31999969	-48.58638763	-64.18421173	25.44000053
52975.2	55.79335022	-58.0288887	71.55000305	-79.24632263	14.15168762	68.37000275
53034.8	-30.80618095	-74.37223053	34.97999954	-20.3255558	77.89173126	122.4300003
53040.4	-36.54639816	-71.72594452	63.60000229	-20.3255558	77.89173126	9.539999962
53075.8	11.02988338	79.74078369	55.65000153	11.02927685	-79.74085999	112.8899994
53090.8	-75.52437592	27.86249352	87.45000458	80.43795013	3.160110712	89.04000092
53109.4	-30.80599213	74.37231445	66.77999878	67.79833984	-43.40085983	119.25
53125	-61.21278	-52.28045273	95.40000153	-44.7233696	66.93332672	124.0200043
53160.4	51.06847763	-62.22749329	84.27000427	-79.24632263	14.15168762	85.86000061
53193.4	-63.2181015	-49.83695221	23.85000038	58.02894592	55.79328918	79.5
53236.2	-77.03367615	23.36799622	90.63000488	77.03379059	23.36761475	112.8899994
53264	-30.80599213	74.37231445	90.63000488	76.56015015	24.87554932	108.1200027
53275.4	-43.40077209	-67.79840088	31.80000114	44.72372437	66.93309021	95.40000153
53292.2	36.54657745	71.72584534	25.44000053	33.70190048	-73.10562134	112.8899994
53292.2	-79.74082184	11.02958965	28.62000084	80.43795013	3.160110712	6.360000134
53303.4	-6.316163063	-80.25183105	116.0699997	-58.02867889	55.79356766	92.22000122
53311.8	70.99453735	-37.94766998	60.42000198	-75.52444458	-27.86230278	3.180000067
53447	72.42961884	-35.13117981	74.73000336	-76.56008148	-24.8757534	50.88000107
53493.4	-76.56002045	24.87594795	6.360000134	79.24628448	-14.15188885	111.3000031
53523.8	-37.94741058	70.99467468	20.67000008	36.54603195	-71.72612762	81.09000397
53525.6	79.50885773	-12.5932827	63.60000229	-55.79364014	-58.02860641	122.4300003
53579.2	80.2518692	6.315654755	12.72000027	-74.3723526	-30.80589867	89.04000092
53592.6	-3.160620451	-80.43792725	11.13000011	-56.92206192	56.9221344	73.13999939
53627.6	46.02923203	66.04210663	34.97999954	9.46154213	-79.94203186	25.44000053
53666.6	-9.461752892	79.94200897	104.9400024	66.04216003	-46.02915192	101.7600021
53694.8	80.36040497	4.738777161	7.950000286	-44.72354507	-66.93321228	11.13000011
53733.8	-73.10557556	-33.70199585	69.95999908	26.37460709	76.05675507	30.21000099
53825.8	-51.06878662	-62.22723389	36.56999969	-1.580510974	80.48448181	50.88000107
53863.2	6.316366673	80.2518158	76.31999969	75.52430725	-27.86268425	74.73000336
53881.2	77.03361511	-23.3682003	47.70000076	-80.11238098	-7.890272141	66.77999878
53926.4	3.160212517	-80.4379425	41.34000015	-42.06110382	68.63755035	109.7099991
53980	79.74087524	11.02917576	11.13000011	11.02927685	-79.74085999	6.360000134
54008	-1.580510974	80.48448181	42.93000031	78.6295929	-17.25217438	46.11000061
54116	11.02988338	79.74078369	14.31000042	26.37401009	-76.05696106	109.7099991
54317.4	4.7388978	-80.36038971	11.13000011	-44.7233696	66.93332672	55.65000153
54465	37.94721985	-70.99478149	57.24000168	-72.42971039	35.13100433	14.31000042
54500.6	65.12608337	47.31641769	47.70000076	-43.40077209	-67.79840088	85.86000061
54505.4	-29.34004211	-74.96273804	49.29000092	23.36829758	77.03358459	46.11000061
54518.6	-14.15159035	79.24634552	109.7099991	42.06092834	-68.63766479	69.95999908
54619.4	75.52452087	27.86211014	68.37000275	-46.02906799	-66.04222107	17.48999977
54636.4	-55.79349899	58.02875137	58.83000183	44.72320175	-66.93343353	60.42000198
54668.4	39.33434677	70.23574066	125.6100006	29.33966064	-74.96289062	38.15999985
54687.2	-80.5	0.0001020410637	68.37000275	70.99482727	37.94713211	125.6100006
54701.4	53.47212982	-60.17459106	120.840004	-80.5	0.0001020410637	96.99000549
54751.8	-79.24632263	14.15168762	55.65000153	74.37219238	-30.80627441	12.72000027
54760.8	-79.74082184	11.02958965	79.5	78.95327759	15.70443916	22.26000023
54821.4	-49.83702469	63.21804428	96.99000549	66.04216003	-46.02915192	79.5
54928.6	-79.24632263	14.15168762	36.56999969	73.10566711	33.70180893	27.03000069
55022.8	52.2803688	-61.21284866	62.01000214	-64.18427277	48.58630371	77.91000366
55037	-0	80.5	44.52000046	77.89164734	-20.32585907	58.83000183
55087.2	-63.2181015	-49.83695221	7.950000286	69.45029449	40.70512009	27.03000069
55104	-36.54639816	-71.72594452	77.91000366	-71.7259903	36.54629517	23.85000038
55122.6	-33.70227432	-73.10544586	111.3000031	-36.54620743	71.7260437	89.04000092
55137.6	36.54657745	71.72584534	36.56999969	-6.316163063	-80.25183105	77.91000366
55168	-48.58638763	-64.18421173	68.37000275	39.33434677	70.23574066	3.180000067
55206.8	-73.10557556	-33.70199585	49.29000092	44.72372437	66.93309021	60.42000198
55224	-23.36810303	-77.033638	109.7099991	7.890770435	80.11233521	44.52000046
55225.2	-78.62967682	-17.25177574	100.1700058	71.7261734	36.5459404	81.09000397
55288.6	-40.70539093	69.45013428	1.590000033	70.99453735	-37.94766998	87.45000458
55308	-42.06127548	-68.63744354	71.55000305	-14.15159035	79.24634552	11.13000011
55350.2	80.2518692	6.315654755	9.539999962	-73.75318146	-32.26016617	85.86000061
55357.6	-78.27581024	-18.79224205	23.85000038	51.06894684	62.22710419	87.45000458
55484.4	54.64371872	59.11272049	109.7099991	18.79214096	-78.27583313	69.95999908
55484.4	78.6295929	-17.25217438	6.360000134	-64.18439484	-48.58613968	63.60000229
55492.8	-79.50892639	-12.59286022	28.62000084	80.2518692	6.315654755	54.06000137
55507.4	-54.64356995	-59.11285782	66.77999878	-1.580510974	80.48448181	15.90000057
55675	-21.85114288	-77.47759247	49.29000092	-43.40060043	67.79850769	90.63000488
55677.6	77.03379059	23.36761475	58.83000183	-18.7925396	-78.27573395	125.6100006
55685.8	77.47756958	-21.85122299	109.7099991	-79.74084473	-11.02938747	103.3499985
55719.2	80.2518692	6.315654755	85.86000061	-21.85114288	-77.47759247	4.769999981
55726.6	21.85074997	-77.47770691	84.27000427	-72.42971039	35.13100433	103.3499985
55814	61.21291351	52.28029251	93.81000519	-43.40077209	-67.79840088	108.1200027
55853.4	-80.43793488	3.160518408	104.9400024	76.05679321	-26.37451172	79.5
55877.8	78.95316315	-15.70503998	31.80000114	-63.2181015	-49.83695221	109.7099991
55943.6	-79.50889587	12.59306145	127.2000046	80.36036682	-4.739387989	76.31999969
56062.2	80.2518692	6.315654755	116.0699997	18.79214096	-78.27583313	112.8899994
56074	-39.33398438	70.23594666	23.85000038	68.63770294	42.06085587	3.180000067
56077.8	-65.1258316	47.31676102	6.360000134	74.96269226	-29.34015465	30.21000099
56095.8	-36.54639816	-71.72594452	69.95999908	42.0614624	68.6373291	122.4300003
56107.4	-15.70475769	78.95321655	38.15999985	66.93314362	-44.72364426	89.04000092
56130.4	-47.31684494	-65.12577057	28.62000084	-39.33398438	70.23594666	22.26000023
56130.4	-79.74082184	11.02958965	60.42000198	62.22755432	51.06839371	46.11000061
56154.8	-30.80618095	-74.37223053	55.65000153	-39.33398438	70.23594666	120.840004
56230.8	-80.11238098	-7.890272141	98.58000183	70.99482727	37.94713211	87.45000458
56231	-35.13092041	72.42974854	111.3000031	63.21785736	-49.8372612	69.95999908
56389.6	74.96291351	29.33958435	93.81000519	-65.12595367	-47.3166008	23.85000038
56412.8	9.46154213	-79.94203186	25.44000053	-32.26025772	73.75314331	38.15999985
56472.2	20.32536507	-77.89177704	119.25	-74.37226868	30.80608749	119.25
56476.6	-48.58638763	-64.18421173	47.70000076	23.36829758	77.03358459	106.5299988
56496.6	76.05699158	26.37393379	111.3000031	-32.26044464	-73.75305939	117.6600037
56513.4	-33.70208359	73.10553741	15.90000057	43.40042877	-67.79862213	31.80000114
56552.2	-3.160620451	-80.43792725	90.63000488	20.32595634	77.89162445	119.25
56583	80.2518158	-6.316265106	82.68000031	-80.11238098	-7.890272141	77.91000366
56630.8	9.46154213	-79.94203186	98.58000183	-74.37226868	30.80608749	49.29000092
56632.6	-75.52437592	27.86249352	127.2000046	75.52430725	-27.86268425	42.93000031
56644.4	-73.10549164	33.70217896	30.21000099	77.03379059	23.36761475	93.81000519
56679.6	-55.79349899	58.02875137	71.55000305	77.47773743	21.85063362	9.539999962
56691.6	46.0287323	-66.04245758	124.0200043	-78.62967682	-17.25177574	106.5299988
56714.6	30.80580521	-74.37239075	95.40000153	-69.45008087	40.70548248	117.6600037
56733.2	27.86220741	-75.52448273	25.44000053	-49.83702469	63.21804428	116.0699997
56798.6	-18.7925396	-78.27573395	119.25	-23.36789894	77.03370667	73.13999939
56802.4	-56.92206192	56.9221344	74.73000336	47.31699371	65.12566376	28.62000084
56868	46.0287323	-66.04245758	69.95999908	-70.99462891	37.94750214	98.58000183
56903	56.92191696	-56.92227554	23.85000038	-70.23600006	-39.33388519	23.85000038
57080.6	-77.89170837	20.32564926	117.6600037	74.96269226	-29.34015465	47.70000076
57115.8	-61.21278	-52.28045273	85.86000061	70.99482727	37.94713211	74.73000336
57134.2	76.56015015	24.87554932	3.180000067	-47.31684494	-65.12577057	68.37000275
57195	27.86220741	-75.52448273	108.1200027	-73.75309753	32.26035309	95.40000153
57203	18.79214096	-78.27583313	52.47000122	-76.56002045	24.87594795	41.34000015
57277.4	78.27571869	-18.79261971	36.56999969	-67.7985611	-43.4005127	23.85000038
57317.2	-15.70495796	-78.95317841	77.91000366	15.70513916	78.95314026	25.44000053
57335.4	68.63738251	-42.06137848	66.77999878	-77.03372955	-23.36779976	101.7600021
57354.6	-77.47767639	-21.85083771	50.88000107	79.94204712	9.461460114	22.26000023
57416	53.47260284	60.17417145	93.81000519	-20.32575798	-77.89167786	100.1700058
57438.6	-29.34004211	-74.96273804	66.77999878	24.87622833	76.55992889	31.80000114
57454.8	-4.739095688	80.36038208	95.40000153	43.40042877	-67.79862213	19.07999992
57458.2	58.02894592	55.79328918	117.6600037	-12.59316254	-79.50888062	76.31999969
57503.2	-79.74082184	11.02958965	57.24000168	80.36036682	-4.739387989	84.27000427
57518.6	23.36829758	77.03358459	4.769999981	37.94721985	-70.99478149	27.03000069
57672.8	-18.7925396	-78.27573395	119.25	-18.79233742	78.27577972	36.56999969
57673.8	80.2518692	6.315654755	22.26000023	-52.28068161	-61.21258545	46.11000061
57905.8	47.31651688	-65.12600708	90.63000488	-60.17438507	53.47236252	66.77999878
57974.8	-72.42979431	-35.13082886	19.07999992	42.0614624	68.6373291	85.86000061
58191	-78.27575684	18.79244041	22.26000023	80.36040497	4.738777161	103.3499985
58191.6	-12.59296417	79.50891113	19.07999992	56.92191696	-56.92227554	57.24000168
58243.2	24.87622833	76.55992889	116.0699997	1.580308914	-80.48448944	66.77999878
58258.2	43.40042877	-67.79862213	11.13000011	-76.05685425	26.37430954	41.34000015
58275	26.37460709	76.05675507	1.590000033	6.315756321	-80.25186157	81.09000397
58291.8	64.18451691	48.58597946	22.26000023	-35.13110733	-72.42965698	68.37000275
58308.6	-53.472435	-60.17432022	84.27000427	-0	80.5	19.07999992
58323.8	-80.48448181	1.580614924	116.0699997	74.37219238	-30.80627441	93.81000519
58323.8	-30.80599213	74.37231445	81.09000397	55.79335022	-58.0288887	11.13000011
58392.4	-33.70208359	73.10553741	74.73000336	54.64326859	-59.11313629	17.48999977
58478.2	-78.62967682	-17.25177574	52.47000122	78.95327759	15.70443916	90.63000488
58593.8	-74.96277618	29.33994484	50.88000107	80.2518158	-6.316265106	46.11000061
58605	-47.31667709	65.12589264	82.68000031	80.43792725	-3.160722494	6.360000134
58681.4	78.27571869	-18.79261971	54.06000137	-80.4379425	-3.16031456	112.8899994
58699.8	-26.37439537	-76.05683136	9.539999962	-1.580510974	80.48448181	30.21000099
58739.2	32.2606163	73.75298309	19.07999992	48.58605957	-64.18445587	42.93000031
58839.8	-36.54620743	71.7260437	106.5299988	70.23578644	-39.33425903	81.09000397
58864.6	-70.23589325	39.33407211	50.88000107	64.1841507	-48.58646774	100.1700058
58914.4	48.58605957	-64.18445587	23.85000038	-79.94202423	-9.461653709	38.15999985
58979.6	79.24639893	14.15128517	44.52000046	-52.28068161	-61.21258545	55.65000153
59007.6	-77.89175415	-20.3254528	90.63000488	64.18451691	48.58597946	89.04000092
59028.4	-63.2181015	-49.83695221	103.3499985	68.63770294	42.06085587	31.80000114
59080.2	-44.7233696	66.93332672	60.42000198	54.64326859	-59.11313629	54.06000137
59162.6	-11.02968121	-79.74080658	68.37000275	23.36829758	77.03358459	84.27000427
59216.2	44.72320175	-66.93343353	93.81000519	-70.99462891	37.94750214	120.840004
59281.6	64.18451691	48.58597946	101.7600021	-36.54639816	-71.72594452	98.58000183
59417.6	-66.93326569	44.72345734	41.34000015	77.47756958	-21.85122299	127.2000046
59466.8	37.94721985	-70.99478149	68.37000275	-67.79845428	43.40068817	28.62000084
59483	-69.45018768	-40.70529556	14.31000042	63.21823502	49.83678055	85.86000061
59518.2	-78.62963104	17.25197411	73.13999939	76.05699158	26.37393379	39.75
59518.4	-51.06878662	-62.22723389	63.60000229	54.64371872	59.11272049	69.95999908
59530	-53.47228622	60.17444992	108.1200027	56.92191696	-56.92227554	6.360000134
59530	-33.70208359	73.10553741	122.4300003	70.99482727	37.94713211	82.68000031
59533.8	9.462169647	79.9419632	89.04000092	37.94721985	-70.99478149	100.1700058
59666	-76.05692291	-26.37411499	84.27000427	72.42988586	35.13063049	114.4800034
59693.4	79.24639893	14.15128517	58.83000183	-54.64356995	-59.11285782	6.360000134
59787.4	6.316366673	80.2518158	12.72000027	24.8756485	-76.56011963	85.86000061
59812.2	79.74087524	11.02917576	85.86000061	-47.31684494	-65.12577057	106.5299988
59820.4	-20.3255558	77.89173126	89.04000092	36.54603195	-71.72612762	15.90000057
59832	-27.86240387	75.52440643	84.27000427	33.70190048	-73.10562134	106.5299988
59855	-53.47228622	60.17444992	77.91000366	68.63738251	-42.06137848	14.31000042
59888.2	-79.74084473	-11.02938747	71.55000305	78.95327759	15.70443916	50.88000107
59902.4	73.10540771	-33.70236206	33.38999939	-74.96277618	29.33994484	68.37000275
59988.8	79.74087524	11.02917576	58.83000183	-67.7985611	-43.4005127	54.06000137
60036.6	-51.0686264	62.2273674	85.86000061	52.2803688	-61.21284866	85.86000061
60047.8	-15.70495796	-78.95317841	4.769999981	-46.02890015	66.04233551	124.0200043
60103.6	-77.03372955	-23.36779976	87.45000458	77.03379059	23.36761475	96.99000549
60135.8	29.34024811	74.96265411	58.83000183	18.79214096	-78.27583313	66.77999878
60135.8	-79.74082184	11.02958965	49.29000092	69.45029449	40.70512009	116.0699997
60187.6	-77.47762299	21.85103416	79.5	80.5	-0.0003061231691	117.6600037
60223.6	-80.48448181	-1.580410838	112.8899994	73.75327301	32.25996017	92.22000122
60236.4	64.1841507	-48.58646774	87.45000458	-79.74084473	-11.02938747	120.840004
60307.4	-60.1745224	-53.4722023	28.62000084	48.58654785	64.18408966	90.63000488
60441.6	64.1841507	-48.58646774	39.75	-77.47767639	-21.85083771	7.950000286
60457.8	-42.06110382	68.63755035	57.24000168	39.33379745	-70.23604584	79.5
60471.2	-7.890566826	-80.11235046	93.81000519	-75.52437592	27.86249352	112.8899994
60525.6	-73.10549164	33.70217896	12.72000027	49.83734131	63.21779251	12.72000027
60556.6	40.70520782	-69.45024109	106.5299988	-78.27575684	18.79244041	15.90000057
60558.4	77.89164734	-20.32585907	15.90000057	-80.4379425	-3.16031456	15.90000057
60572	64.1841507	-48.58646774	9.539999962	-79.24636078	-14.15148735	30.21000099
60599.4	66.93348694	44.72313309	93.81000519	-29.34004211	-74.96273804	111.3000031
60625.6	36.54603195	-71.72612762	81.09000397	-73.10549164	33.70217896	100.1700058
60639	-70.99462891	37.94750214	1.590000033	76.55996704	-24.87613297	22.26000023
60643	14.15198994	79.24626923	93.81000519	33.70190048	-73.10562134	96.99000549
60707.6	-75.52437592	27.86249352	93.81000519	80.48448944	1.580187559	3.180000067
60751.8	-79.50889587	12.59306145	20.67000008	77.47773743	21.85063362	104.9400024
60794	11.02988338	79.74078369	104.9400024	27.86220741	-75.52448273	25.44000053
60810.2	53.47212982	-60.17459106	62.01000214	-80.4379425	-3.16031456	49.29000092
60858.6	70.23608398	39.33372498	106.5299988	-42.06127548	-68.63744354	27.03000069
60911.4	-70.99462891	37.94750214	62.01000214	79.24628448	-14.15188885	103.3499985
60925.8	80.48448944	1.580187559	30.21000099	-46.02906799	-66.04222107	101.7600021
60927.6	-33.70227432	-73.10544586	63.60000229	-46.02890015	66.04233551	112.8899994
60953.8	47.31651688	-65.12600708	33.38999939	-56.92206192	56.9221344	17.48999977
61009.6	-51.0686264	62.2273674	15.90000057	72.42988586	35.13063049	41.34000015
61009.6	-55.79364014	-58.02860641	15.90000057	-40.70539093	69.45013428	84.27000427
61073.4	-69.45008087	40.70548248	124.0200043	65.12571716	-47.3169136	49.29000092
61095.4	-51.06878662	-62.22723389	63.60000229	40.70573425	69.44992828	42.93000031
61129	-72.42979431	-35.13082886	69.95999908	-15.70475769	78.95321655	47.70000076
61249.8	-70.99462891	37.94750214	1.590000033	67.79833984	-43.40085983	41.34000015
61263.2	-29.34004211	-74.96273804	36.56999969	-30.80599213	74.37231445	42.93000031
61278	-37.94758224	-70.99459076	42.93000031	18.79271889	78.27568817	47.70000076
61410.8	-80.43793488	3.160518408	66.77999878	79.50895691	12.59267712	92.22000122
61445.8	-48.58638763	-64.18421173	27.03000069	39.33434677	70.23574066	22.26000023
61490.6	-36.54639816	-71.72594452	33.38999939	48.58654785	64.18408966	23.85000038
61699.4	-61.21278	-52.28045273	25.44000053	32.2606163	73.75298309	9.539999962
61716.6	26.37460709	76.05675507	119.25	30.80580521	-74.37239075	3.180000067
61859	78.27571869	-18.79261971	106.5299988	-66.93338776	-44.72328568	3.180000067
61892.6	-65.1258316	47.31676102	77.91000366	56.92234802	56.92184448	54.06000137
61916.2	-36.54639816	-71.72594452	125.6100006	56.92234802	56.92184448	109.7099991
61975	67.79833984	-43.40085983	20.67000008	-58.02882385	-55.79341888	89.04000092
61999.6	21.85132027	77.47754669	55.65000153	1.580308914	-80.48448944	111.3000031
62034.8	-66.93326569	44.72345734	34.97999954	79.50885773	-12.5932827	9.539999962
62118.8	12.59275913	-79.50894928	50.88000107	-68.63749695	42.06118774	54.06000137
62136.2	79.50885773	-12.5932827	112.8899994	-70.99472809	-37.9473114	54.06000137
62236.2	-23.36810303	-77.033638	119.25	7.890770435	80.11233521	100.1700058
62237.2	-3.160620451	-80.43792725	79.5	-60.17438507	53.47236252	111.3000031
62256.6	-18.7925396	-78.27573395	69.95999908	-49.83702469	63.21804428	103.3499985
62301.6	-24.87584686	76.56005859	54.06000137	4.7388978	-80.36038971	19.07999992
62305.2	-17.25207329	-78.62961578	55.65000153	-52.28053284	61.21270752	50.88000107
62305.2	80.36040497	4.738777161	82.68000031	-51.06878662	-62.22723389	49.29000092
62329.6	72.42988586	35.13063049	33.38999939	-35.13110733	-72.42965698	52.47000122
62486	55.79335022	-58.0288887	57.24000168	-69.45008087	40.70548248	63.60000229
62518	-80.5	0.0001020410637	84.27000427	78.95327759	15.70443916	100.1700058
62586.8	-63.2181015	-49.83695221	108.1200027	-4.739095688	80.36038208	76.31999969
62603.6	65.12571716	-47.3169136	19.07999992	-80.48448181	-1.580410838	11.13000011
62622.2	55.79335022	-58.0288887	92.22000122	-74.37226868	30.80608749	111.3000031
62622.2	39.33379745	-70.23604584	87.45000458	-67.79845428	43.40068817	23.85000038
62706	-21.8509388	77.47764587	109.7099991	65.12571716	-47.3169136	60.42000198
62753	-21.85114288	-77.47759247	90.63000488	12.59338284	79.50884247	20.67000008
62773	-1.580716848	-80.48447418	69.95999908	-15.70475769	78.95321655	22.26000023
62773.8	76.56015015	24.87554932	104.9400024	-36.54639816	-71.72594452	19.07999992
62773.8	-76.56002045	24.87594795	95.40000153	78.27571869	-18.79261971	98.58000183
62798.6	-70.23600006	-39.33388519	30.21000099	27.86277962	75.5242691	20.67000008
62888.8	54.64326859	-59.11313629	65.19000244	-78.95320129	15.70485878	120.840004
62889.4	33.70190048	-73.10562134	71.55000305	-63.21797562	49.8371048	66.77999878
62905.6	-4.739095688	80.36038208	100.1700058	15.70455837	-78.9532547	79.5
62939	-29.34004211	-74.96273804	22.26000023	3.160824299	80.43791962	122.4300003
63056.4	-54.64356995	-59.11285782	96.99000549	12.59338284	79.50884247	79.5
63092	-59.11292648	54.64350128	90.63000488	65.12571716	-47.3169136	27.03000069
63106.8	-65.1258316	47.31676102	31.80000114	63.21785736	-49.8372612	90.63000488
63122	79.94197083	-9.462068558	117.6600037	-69.45018768	-40.70529556	74.73000336
63288	-12.59316254	-79.50888062	33.38999939	-58.02867889	55.79356766	27.03000069
63461.4	-60.1745224	-53.4722023	30.21000099	9.462169647	79.9419632	55.65000153
63503.2	-77.47762299	21.85103416	63.60000229	80.11240387	7.890058994	38.15999985
63523	15.70455837	-78.9532547	65.19000244	-49.83702469	63.21804428	76.31999969
63528.2	-67.7985611	-43.4005127	89.04000092	51.06894684	62.22710419	104.9400024
63914	37.94776154	70.99449158	60.42000198	-9.461948395	-79.94198608	109.7099991
63928.8	-70.99462891	37.94750214	42.93000031	80.43795013	3.160110712	22.26000023
63996	-43.40060043	67.79850769	7.950000286	70.99453735	-37.94766998	42.93000031
63996	46.02923203	66.04210663	60.42000198	59.11278915	-54.64365005	82.68000031
63996.6	-15.70475769	78.95321655	36.56999969	26.37401009	-76.05696106	49.29000092
64007.2	-12.59316254	-79.50888062	125.6100006	-6.315952301	80.25184631	57.24000168
64014.6	-63.21797562	49.8371048	57.24000168	35.13127136	72.42958069	42.93000031
64063.2	-52.28068161	-61.21258545	81.09000397	54.64371872	59.11272049	28.62000084
64082.4	24.87622833	76.55992889	57.24000168	12.59275913	-79.50894928	33.38999939
64163.8	71.7261734	36.5459404	122.4300003	-52.28068161	-61.21258545	82.68000031
64199.6	-78.27575684	18.79244041	25.44000053	24.87622833	76.55992889	33.38999939
64216	-21.8509388	77.47764587	69.95999908	69.44998169	-40.70565033	39.75
64283.8	-80.36038971	-4.738990307	12.72000027	43.40094757	67.79828644	81.09000397
64330	21.85132027	77.47754669	77.91000366	23.36771202	-77.03376007	20.67000008
64466.4	48.58654785	64.18408966	104.9400024	-6.316163063	-80.25183105	87.45000458
64517.8	4.7388978	-80.36038971	15.90000057	-70.23589325	39.33407211	100.1700058
64583.2	-52.28068161	-61.21258545	87.45000458	-35.13092041	72.42974854	93.81000519
64602.2	42.0614624	68.6373291	68.37000275	-21.85114288	-77.47759247	108.1200027
64633.6	-66.93326569	44.72345734	25.44000053	63.21823502	49.83678055	34.97999954
64633.6	-69.45018768	-40.70529556	108.1200027	52.2808342	61.21244812	36.56999969
64669	-39.33398438	70.23594666	87.45000458	79.74087524	11.02917576	60.42000198
64686.4	-72.42979431	-35.13082886	23.85000038	64.18451691	48.58597946	73.13999939
64801.4	-51.06878662	-62.22723389	28.62000084	-3.16041255	80.43793488	15.90000057
64834.8	-9.461948395	-79.94198608	58.83000183	-70.99462891	37.94750214	124.0200043
64865.2	54.64371872	59.11272049	68.37000275	11.02927685	-79.74085999	116.0699997
64946	77.89180756	20.32526588	82.68000031	-65.12595367	-47.3166008	6.360000134
65021.2	15.70455837	-78.9532547	77.91000366	-46.02890015	66.04233551	47.70000076
65090	75.52430725	-27.86268425	41.34000015	-78.27581024	-18.79224205	66.77999878
65190.8	-66.93338776	-44.72328568	39.75	-39.33398438	70.23594666	95.40000153
65206.2	51.06894684	62.22710419	31.80000114	1.580308914	-80.48448944	7.950000286
65306.6	12.59275913	-79.50894928	38.15999985	-68.63749695	42.06118774	47.70000076
65323.2	79.50895691	12.59267712	98.58000183	-70.23600006	-39.33388519	49.29000092
65450.2	76.56015015	24.87554932	69.95999908	-0.0002040821273	-80.5	23.85000038
65506.6	-80.43793488	3.160518408	76.31999969	39.33434677	70.23574066	79.5
65539.4	35.13127136	72.42958069	101.7600021	-15.70495796	-78.95317841	101.7600021
65608.6	-66.0422821	46.02898407	17.48999977	52.2808342	61.21244812	41.34000015
65626.2	7.890770435	80.11233521	108.1200027	42.06092834	-68.63766479	30.21000099
65699.6	52.2803688	-61.21284866	98.58000183	-79.24632263	14.15168762	55.65000153
65707.2	77.89164734	-20.32585907	44.52000046	-70.99472809	-37.9473114	3.180000067
65726.6	30.80580521	-74.37239075	49.29000092	-67.79845428	43.40068817	82.68000031
65808	-64.18439484	-48.58613968	25.44000053	49.83734131	63.21779251	112.8899994
65886.4	70.23608398	39.33372498	30.21000099	21.85074997	-77.47770691	82.68000031
65959	-9.461948395	-79.94198608	85.86000061	3.160824299	80.43791962	34.97999954
65972.4	-61.21264267	52.28060913	49.29000092	63.21785736	-49.8372612	30.21000099
66027.8	4.739490032	80.36035919	87.45000458	1.580308914	-80.48448944	92.22000122
66095	-4.739095688	80.36038208	34.97999954	52.2803688	-61.21284866	109.7099991
66129.6	-68.63749695	42.06118774	20.67000008	59.11320496	54.64319611	17.48999977
66154.8	-27.86240387	75.52440643	1.590000033	1.580308914	-80.48448944	125.6100006
66229.2	-62.22742462	-51.06855392	77.91000366	9.462169647	79.9419632	68.37000275
66355.4	51.06894684	62.22710419	111.3000031	-29.34004211	-74.96273804	92.22000122
66413.8	79.74079132	-11.0297823	42.93000031	-71.72608185	-36.5461235	20.67000008
66464	-6.316163063	-80.25183105	87.45000458	26.37460709	76.05675507	93.81000519
66489.6	62.22755432	51.06839371	117.6600037	-37.94758224	-70.99459076	92.22000122
66511	-47.31684494	-65.12577057	82.68000031	23.36829758	77.03358459	33.38999939
66523.8	-63.21797562	49.8371048	93.81000519	67.79833984	-43.40085983	47.70000076
66623.2	-26.37420845	76.0568924	57.24000168	59.11278915	-54.64365005	4.769999981
66632.6	-53.47228622	60.17444992	62.01000214	74.96269226	-29.34015465	52.47000122
66733.2	70.23578644	-39.33425903	77.91000366	-79.24636078	-14.15148735	41.34000015
66831.4	52.2803688	-61.21284866	14.31000042	-71.7259903	36.54629517	100.1700058
66833.8	-51.06878662	-62.22723389	7.950000286	3.160824299	80.43791962	1.590000033
66848.8	67.79833984	-43.40085983	71.55000305	-77.03367615	23.36799622	31.80000114
66848.8	-64.18427277	48.58630371	3.180000067	72.42961884	-35.13117981	74.73000336
66850	-65.12595367	-47.3166008	108.1200027	18.79271889	78.27568817	15.90000057
66866.6	68.63738251	-42.06137848	60.42000198	-77.03367615	23.36799622	17.48999977
66866.8	23.36771202	-77.03376007	54.06000137	-62.22730637	51.0687027	66.77999878
66893	54.64326859	-59.11313629	47.70000076	-63.21797562	49.8371048	9.539999962
66915.8	79.50885773	-12.5932827	20.67000008	-78.95323944	-15.70465851	62.01000214
66933.8	18.79271889	78.27568817	96.99000549	14.15138626	-79.24637604	108.1200027
66948.8	23.36829758	77.03358459	84.27000427	32.2600708	-73.7532196	122.4300003
66979	-75.52437592	27.86249352	12.72000027	70.99482727	37.94713211	79.5
66980.8	-26.37439537	-76.05683136	57.24000168	-49.83702469	63.21804428	81.09000397
66984.6	-80.11238098	-7.890272141	98.58000183	54.64371872	59.11272049	127.2000046
67083	-46.02890015	66.04233551	1.590000033	53.47212982	-60.17459106	34.97999954
67135.2	-74.96285248	-29.33975601	104.9400024	65.12608337	47.31641769	103.3499985
67236.4	70.99482727	37.94713211	98.58000183	-24.87603378	-76.55999756	9.539999962
67249.2	79.50895691	12.59267712	4.769999981	-61.21278	-52.28045273	38.15999985
67253	-70.99472809	-37.9473114	30.21000099	66.93348694	44.72313309	39.75
67301.2	-21.8509388	77.47764587	106.5299988	63.21785736	-49.8372612	95.40000153
67370	54.64326859	-59.11313629	66.77999878	-77.03367615	23.36799622	119.25
67383.4	-67.7985611	-43.4005127	44.52000046	36.54657745	71.72584534	41.34000015
67415.2	-47.31667709	65.12589264	4.769999981	54.64326859	-59.11313629	69.95999908
67417	-54.64342117	59.11299515	36.56999969	49.83687592	-63.21816254	52.47000122
67435.4	-15.70495796	-78.95317841	85.86000061	-79.24632263	14.15168762	47.70000076
67437.8	-44.72354507	-66.93321228	39.75	3.160824299	80.43791962	41.34000015
67471.4	24.87622833	76.55992889	79.5	9.46154213	-79.94203186	17.48999977
67703.8	-39.33415222	-70.23584747	108.1200027	17.25227356	78.62957001	81.09000397
67759.4	-40.70555878	-69.4500351	98.58000183	14.15198994	79.24626923	41.34000015
67772.8	80.43795013	3.160110712	92.22000122	-58.02882385	-55.79341888	73.13999939
67806.2	70.99482727	37.94713211	66.77999878	-12.59316254	-79.50888062	63.60000229
67873.4	-20.32575798	-77.89167786	125.6100006	-48.5862236	64.1843338	79.5
67905.2	9.462169647	79.9419632	79.5	9.46154213	-79.94203186	71.55000305
67957.6	-73.75309753	32.26035309	106.5299988	61.21251678	-52.2807579	47.70000076
68005.8	-30.80618095	-74.37223053	1.590000033	-77.47762299	21.85103416	81.09000397
68026.2	70.99482727	37.94713211	109.7099991	-24.87603378	-76.55999756	34.97999954
68074.6	-18.7925396	-78.27573395	122.4300003	-30.80599213	74.37231445	31.80000114
68289.4	23.36829758	77.03358459	3.180000067	42.06092834	-68.63766479	47.70000076
68291	27.86277962	75.5242691	23.85000038	54.64326859	-59.11313629	114.4800034
68291.6	36.54603195	-71.72612762	14.31000042	-67.79845428	43.40068817	38.15999985
68291.6	-80.36037445	4.739193916	68.37000275	72.42988586	35.13063049	33.38999939
68293.2	-69.45008087	40.70548248	54.06000137	76.55996704	-24.87613297	12.72000027
68376.6	-69.45008087	40.70548248	23.85000038	79.24628448	-14.15188885	77.91000366
68458.8	-36.54620743	71.7260437	108.1200027	44.72320175	-66.93343353	4.769999981
68477.4	-74.96285248	-29.33975601	122.4300003	12.59338284	79.50884247	58.83000183
68537.2	-26.37439537	-76.05683136	11.13000011	-71.7259903	36.54629517	34.97999954
68544.4	-52.28053284	61.21270752	87.45000458	69.45029449	40.70512009	65.19000244
68576.2	-54.64342117	59.11299515	25.44000053	69.44998169	-40.70565033	108.1200027
68576.2	-64.18439484	-48.58613968	76.31999969	70.23608398	39.33372498	28.62000084
68611.6	-12.59296417	79.50891113	36.56999969	62.22717285	-51.06887054	46.11000061
68611.6	-78.62963104	17.25197411	30.21000099	47.31699371	65.12566376	3.180000067
68611.6	9.462169647	79.9419632	65.19000244	24.8756485	-76.56011963	62.01000214
68693.6	79.74087524	11.02917576	34.97999954	-60.1745224	-53.4722023	6.360000134
68694.2	-80.25183868	6.316052437	84.27000427	80.11240387	7.890058994	98.58000183
68712.8	-69.45008087	40.70548248	22.26000023	58.02853775	-55.79371643	117.6600037
68738.4	-20.3255558	77.89173126	85.86000061	15.70455837	-78.9532547	79.5
68744	-72.42971039	35.13100433	38.15999985	76.56015015	24.87554932	71.55000305
68762.6	-79.24636078	-14.15148735	103.3499985	24.87622833	76.55992889	34.97999954
68779.4	-77.89170837	20.32564926	71.55000305	77.03361511	-23.3682003	30.21000099
68880	-68.63749695	42.06118774	49.29000092	79.24628448	-14.15188885	62.01000214
68895	-62.22730637	51.0687027	27.03000069	70.23578644	-39.33425903	52.47000122
68905.4	70.23608398	39.33372498	47.70000076	-12.59316254	-79.50888062	74.73000336
68925.2	40.70573425	69.44992828	84.27000427	-20.32575798	-77.89167786	112.8899994
69006.2	26.37460709	76.05675507	77.91000366	9.46154213	-79.94203186	22.26000023
69025.8	-65.1258316	47.31676102	58.83000183	51.06894684	62.22710419	111.3000031
69039.6	44.72320175	-66.93343353	7.950000286	-80.48448181	-1.580410838	9.539999962
69079.6	-77.03367615	23.36799622	52.47000122	79.24628448	-14.15188885	49.29000092
69215.6	1.580308914	-80.48448944	25.44000053	-58.02867889	55.79356766	47.70000076
69282.6	-23.36810303	-77.033638	38.15999985	-23.36789894	77.03370667	57.24000168
69283.6	54.64326859	-59.11313629	104.9400024	-78.95320129	15.70485878	7.950000286
69383.2	-3.160620451	-80.43792725	84.27000427	4.739490032	80.36035919	117.6600037
69383.4	-48.5862236	64.1843338	30.21000099	78.27571869	-18.79261971	6.360000134
69443.2	77.47773743	21.85063362	50.88000107	20.32536507	-77.89177704	12.72000027
69466	-49.83719254	-63.21790695	74.73000336	46.02923203	66.04210663	15.90000057
69501.2	-77.89170837	20.32564926	106.5299988	35.13127136	72.42958069	96.99000549
69564.4	-73.10549164	33.70217896	63.60000229	71.72589874	-36.54648972	54.06000137
69599.6	20.32595634	77.89162445	4.769999981	37.94721985	-70.99478149	74.73000336
69618.2	-60.17438507	53.47236252	90.63000488	59.11278915	-54.64365005	103.3499985
69667.4	33.70190048	-73.10562134	49.29000092	-78.27581024	-18.79224205	124.0200043
69668.8	63.21823502	49.83678055	42.93000031	-40.70555878	-69.4500351	95.40000153
69768	-62.22742462	-51.06855392	31.80000114	11.02988338	79.74078369	14.31000042
69787	-29.33985138	74.96281433	85.86000061	77.03379059	23.36761475	50.88000107
69801	77.89164734	-20.32585907	104.9400024	-63.2181015	-49.83695221	14.31000042
69845.8	-27.86240387	75.52440643	4.769999981	12.59275913	-79.50894928	66.77999878
69887.2	43.40094757	67.79828644	74.73000336	14.15138626	-79.24637604	63.60000229
69901.6	15.70455837	-78.9532547	98.58000183	-30.80599213	74.37231445	25.44000053
69987.4	-68.63761139	-42.06101227	25.44000053	63.21823502	49.83678055	9.539999962
69988	52.2803688	-61.21284866	7.950000286	-79.50892639	-12.59286022	44.52000046
69988	-52.28068161	-61.21258545	116.0699997	-12.59296417	79.50891113	77.91000366
69988.2	78.6295929	-17.25217438	34.97999954	-64.18439484	-48.58613968	108.1200027
70021.4	30.80637169	74.37215424	95.40000153	52.2803688	-61.21284866	69.95999908
70034.2	-47.31667709	65.12589264	46.11000061	77.47756958	-21.85122299	28.62000084
70086.2	48.58605957	-64.18445587	6.360000134	-65.1258316	47.31676102	111.3000031
70102.8	72.42988586	35.13063049	28.62000084	-47.31684494	-65.12577057	60.42000198
70105	-79.50892639	-12.59286022	125.6100006	14.15198994	79.24626923	95.40000153
70254	-78.62963104	17.25197411	46.11000061	80.36040497	4.738777161	49.29000092
70269.2	76.56015015	24.87554932	93.81000519	-56.92220688	-56.92198944	96.99000549
70337.8	39.33434677	70.23574066	77.91000366	-17.25207329	-78.62961578	119.25
70406.8	44.72320175	-66.93343353	122.4300003	-76.56002045	24.87594795	92.22000122
70424.4	76.55996704	-24.87613297	69.95999908	-64.18439484	-48.58613968	84.27000427
70455.2	77.47773743	21.85063362	114.4800034	-66.93338776	-44.72328568	119.25
70488.8	-79.94200134	9.461855888	11.13000011	78.6297226	17.25157547	85.86000061
70525.2	-79.24632263	14.15168762	34.97999954	79.24639893	14.15128517	62.01000214
70525.8	74.37219238	-30.80627441	12.72000027	-80.5	0.0001020410637	76.31999969
70537.6	-42.06110382	68.63755035	41.34000015	39.33379745	-70.23604584	114.4800034
70625.8	-63.2181015	-49.83695221	73.13999939	7.890770435	80.11233521	4.769999981
70639.8	1.580901742	80.48447418	52.47000122	55.79335022	-58.0288887	100.1700058
70650.4	-17.25207329	-78.62961578	87.45000458	12.59338284	79.50884247	103.3499985
70658.4	12.59275913	-79.50894928	74.73000336	-65.1258316	47.31676102	106.5299988
70674	37.94721985	-70.99478149	28.62000084	-76.05685425	26.37430954	4.769999981
70726.2	-24.87584686	76.56005859	6.360000134	35.13074112	-72.42983246	104.9400024
70871.4	-74.96285248	-29.33975601	111.3000031	36.54657745	71.72584534	50.88000107
70891.6	-80.5	0.0001020410637	31.80000114	71.7261734	36.5459404	81.09000397
71008.8	64.1841507	-48.58646774	7.950000286	-79.24632263	14.15168762	27.03000069
71074.4	27.86220741	-75.52448273	12.72000027	-64.18427277	48.58630371	54.06000137
71095.2	-11.02968121	-79.74080658	112.8899994	-47.31667709	65.12589264	60.42000198
71109.6	-3.16041255	80.43793488	20.67000008	80.43792725	-3.160722494	27.03000069
71154.4	-36.54620743	71.7260437	42.93000031	49.83687592	-63.21816254	44.52000046
71215.4	30.80637169	74.37215424	27.03000069	58.02853775	-55.79371643	28.62000084
71243.8	-20.32575798	-77.89167786	52.47000122	-80.36037445	4.739193916	46.11000061
71264	-77.89175415	-20.3254528	23.85000038	76.56015015	24.87554932	4.769999981
71295.8	-67.7985611	-43.4005127	46.11000061	24.87622833	76.55992889	66.77999878
71363	36.54657745	71.72584534	62.01000214	-7.890566826	-80.11235046	1.590000033
71445	55.79335022	-58.0288887	11.13000011	-80.48448181	1.580614924	27.03000069
71455.6	48.58654785	64.18408966	112.8899994	-29.34004211	-74.96273804	38.15999985
71456.4	-68.63761139	-42.06101227	111.3000031	47.31699371	65.12566376	22.26000023
71514.4	66.04251099	46.02864838	54.06000137	-29.34004211	-74.96273804	52.47000122
71597.8	-66.0422821	46.02898407	30.21000099	70.99453735	-37.94766998	93.81000519
71631.4	29.34024811	74.96265411	27.03000069	1.580308914	-80.48448944	57.24000168
71632	15.70455837	-78.9532547	120.840004	-76.05685425	26.37430954	85.86000061
71651.6	42.06092834	-68.63766479	54.06000137	-77.03367615	23.36799622	55.65000153
71665	80.43792725	-3.160722494	112.8899994	-80.11238098	-7.890272141	120.840004
71732.8	24.8756485	-76.56011963	15.90000057	-77.03367615	23.36799622	33.38999939
71766.2	-55.79349899	58.02875137	60.42000198	74.37219238	-30.80627441	116.0699997
71832.8	24.87622833	76.55992889	77.91000366	29.33966064	-74.96289062	11.13000011
71866.2	-36.54620743	71.7260437	6.360000134	42.06092834	-68.63766479	20.67000008
71892.6	53.47260284	60.17417145	79.5	14.15138626	-79.24637604	112.8899994
72000.6	-64.18427277	48.58630371	20.67000008	80.48448944	1.580187559	108.1200027
72034.8	77.03379059	23.36761475	93.81000519	1.580308914	-80.48448944	47.70000076
72054.4	-53.47228622	60.17444992	73.13999939	68.63738251	-42.06137848	17.48999977
72180	18.79271889	78.27568817	20.67000008	77.47756958	-21.85122299	7.950000286
72317.4	-36.54639816	-71.72594452	98.58000183	39.33434677	70.23574066	27.03000069
72437.4	-76.05692291	-26.37411499	82.68000031	-26.37420845	76.0568924	6.360000134
72470.4	-76.05685425	26.37430954	95.40000153	78.6297226	17.25157547	76.31999969
72470.4	-58.02867889	55.79356766	69.95999908	64.1841507	-48.58646774	34.97999954
72502.2	-55.79349899	58.02875137	68.37000275	53.47212982	-60.17459106	100.1700058
72502.2	-26.37439537	-76.05683136	65.19000244	-23.36789894	77.03370667	11.13000011
72530.2	24.87622833	76.55992889	14.31000042	59.11278915	-54.64365005	55.65000153
72596.4	74.37242889	30.80570793	3.180000067	-49.83719254	-63.21790695	122.4300003
72604.4	64.1841507	-48.58646774	108.1200027	-77.89175415	-20.3254528	12.72000027
72686.6	-4.739305496	-80.36036682	12.72000027	-35.13092041	72.42974854	104.9400024
72718.6	1.580901742	80.48447418	63.60000229	23.36771202	-77.03376007	60.42000198
72813.2	-66.93338776	-44.72328568	79.5	54.64371872	59.11272049	28.62000084
72855	-36.54639816	-71.72594452	20.67000008	-51.0686264	62.2273674	20.67000008
72873	-80.11235809	7.890475273	27.03000069	6.316366673	80.2518158	68.37000275
72988.6	79.24628448	-14.15188885	77.91000366	-70.23600006	-39.33388519	96.99000549
72999.2	80.43795013	3.160110712	14.31000042	-58.02882385	-55.79341888	85.86000061
73039	-54.64356995	-59.11285782	41.34000015	21.85132027	77.47754669	57.24000168
73039	-39.33398438	70.23594666	42.93000031	58.02853775	-55.79371643	58.83000183
73139.6	-79.50889587	12.59306145	108.1200027	79.94197083	-9.462068558	66.77999878
73443.4	33.70190048	-73.10562134	34.97999954	-80.36038971	-4.738990307	3.180000067
73458.4	53.47212982	-60.17459106	42.93000031	-80.36037445	4.739193916	124.0200043
73484.2	-79.94202423	-9.461653709	77.91000366	80.48448944	1.580187559	116.0699997
73490.4	73.75302124	-32.26052094	4.769999981	-80.48448181	-1.580410838	23.85000038
73517.8	15.70513916	78.95314026	30.21000099	54.64326859	-59.11313629	106.5299988
73522.2	-23.36789894	77.03370667	111.3000031	21.85074997	-77.47770691	84.27000427
73523.8	54.64326859	-59.11313629	17.48999977	-66.04239655	-46.02881622	54.06000137
73523.8	32.2606163	73.75298309	74.73000336	54.64326859	-59.11313629	17.48999977
73523.8	-66.04239655	-46.02881622	54.06000137	32.2606163	73.75298309	74.73000336
73530.8	67.79867554	43.40034485	39.75	-39.33415222	-70.23584747	25.44000053
73542.4	-77.89170837	20.32564926	92.22000122	74.96291351	29.33958435	71.55000305
73577.6	-42.06110382	68.63755035	104.9400024	79.24628448	-14.15188885	9.539999962
73594.6	-60.1745224	-53.4722023	109.7099991	14.15198994	79.24626923	85.86000061
73637.4	76.05679321	-26.37451172	20.67000008	-77.03372955	-23.36779976	9.539999962
73685.6	-27.86240387	75.52440643	96.99000549	52.2803688	-61.21284866	93.81000519
73737.4	-78.27581024	-18.79224205	3.180000067	73.10566711	33.70180893	104.9400024
73745.4	-62.22742462	-51.06855392	124.0200043	12.59338284	79.50884247	92.22000122
73779.6	-21.8509388	77.47764587	103.3499985	33.70190048	-73.10562134	47.70000076
73846	-44.7233696	66.93332672	49.29000092	77.47756958	-21.85122299	7.950000286
73880.2	-21.8509388	77.47764587	33.38999939	17.25167656	-78.62969971	57.24000168
73894.6	-70.99462891	37.94750214	27.03000069	63.21785736	-49.8372612	52.47000122
73967	21.85132027	77.47754669	109.7099991	9.46154213	-79.94203186	30.21000099
73980.8	52.2808342	61.21244812	52.47000122	1.580308914	-80.48448944	73.13999939
73995.2	-35.13092041	72.42974854	33.38999939	42.06092834	-68.63766479	93.81000519
73995.2	-27.86240387	75.52440643	20.67000008	1.580308914	-80.48448944	12.72000027
74012	78.95316315	-15.70503998	111.3000031	-78.62967682	-17.25177574	54.06000137
74107.2	-18.79233742	78.27577972	63.60000229	62.22717285	-51.06887054	92.22000122
74140	-80.48448181	1.580614924	49.29000092	80.43792725	-3.160722494	28.62000084
74248.6	-80.25185394	-6.315848351	85.86000061	78.6297226	17.25157547	108.1200027
74280.6	66.04251099	46.02864838	112.8899994	-37.94758224	-70.99459076	57.24000168
74293.8	-66.93338776	-44.72328568	55.65000153	32.2606163	73.75298309	36.56999969
74315.8	77.89180756	20.32526588	125.6100006	-65.12595367	-47.3166008	1.590000033
74383	-76.56008148	-24.8757534	47.70000076	73.75327301	32.25996017	117.6600037
74399.6	66.04216003	-46.02915192	90.63000488	-80.25183868	6.316052437	11.13000011
74442.8	-71.72608185	-36.5461235	57.24000168	35.13127136	72.42958069	41.34000015
74483.6	-42.06110382	68.63755035	90.63000488	46.0287323	-66.04245758	101.7600021
74528.8	-52.28053284	61.21270752	50.88000107	79.50895691	12.59267712	15.90000057
74532	-62.22730637	51.0687027	66.77999878	59.11278915	-54.64365005	36.56999969
74786.2	78.27585602	18.79202461	117.6600037	-73.10557556	-33.70199585	68.37000275
74826.4	-63.2181015	-49.83695221	98.58000183	69.45029449	40.70512009	34.97999954
74837.6	-40.70555878	-69.4500351	19.07999992	-61.21264267	52.28060913	55.65000153
74884.6	-78.27575684	18.79244041	36.56999969	18.79271889	78.27568817	20.67000008
74887.2	-56.92206192	56.9221344	77.91000366	74.96269226	-29.34015465	109.7099991
74919.8	-80.25185394	-6.315848351	44.52000046	69.45029449	40.70512009	76.31999969
74919.8	-11.02968121	-79.74080658	96.99000549	-79.50889587	12.59306145	85.86000061
75046.8	-32.26025772	73.75314331	69.95999908	69.45029449	40.70512009	54.06000137
75085.8	-79.24632263	14.15168762	66.77999878	47.31699371	65.12566376	34.97999954
75122	76.55996704	-24.87613297	62.01000214	-69.45018768	-40.70529556	68.37000275
75221.8	-62.22742462	-51.06855392	36.56999969	70.23608398	39.33372498	33.38999939
75222.4	15.70513916	78.95314026	58.83000183	47.31651688	-65.12600708	98.58000183
75235.2	-54.64356995	-59.11285782	50.88000107	-58.02867889	55.79356766	62.01000214
75322.4	-78.62963104	17.25197411	39.75	79.94204712	9.461460114	71.55000305
75354.2	-79.50892639	-12.59286022	60.42000198	70.99482727	37.94713211	42.93000031
75438	-6.315952301	80.25184631	19.07999992	67.79833984	-43.40085983	12.72000027
75555.6	-78.95323944	-15.70465851	12.72000027	73.75327301	32.25996017	106.5299988
75641.4	-70.23600006	-39.33388519	84.27000427	49.83734131	63.21779251	87.45000458
75656.2	-7.890566826	-80.11235046	93.81000519	-17.25187302	78.62965393	27.03000069
75669.6	-17.25187302	78.62965393	114.4800034	7.890161037	-80.11239624	93.81000519
75745.4	-26.37439537	-76.05683136	125.6100006	-7.89037323	80.11237335	79.5
75842.6	63.21785736	-49.8372612	84.27000427	-77.89170837	20.32564926	3.180000067
75851.2	46.0287323	-66.04245758	46.11000061	-78.95320129	15.70485878	1.590000033
75958.2	-29.34004211	-74.96273804	112.8899994	12.59338284	79.50884247	11.13000011
75993.6	-29.33985138	74.96281433	3.180000067	67.79833984	-43.40085983	120.840004
76027.6	3.160824299	80.43791962	92.22000122	27.86220741	-75.52448273	6.360000134
76060.6	52.2808342	61.21244812	65.19000244	9.46154213	-79.94203186	57.24000168
76092.4	-3.160620451	-80.43792725	49.29000092	-3.16041255	80.43793488	122.4300003
76109.2	-54.64356995	-59.11285782	96.99000549	20.32595634	77.89162445	19.07999992
76263.4	67.79867554	43.40034485	52.47000122	14.15138626	-79.24637604	42.93000031
76273.6	78.27571869	-18.79261971	23.85000038	-75.52444458	-27.86230278	100.1700058
76429.8	80.48447418	-1.580799818	90.63000488	-80.48448181	-1.580410838	54.06000137
76530.4	-40.70555878	-69.4500351	20.67000008	-14.15159035	79.24634552	71.55000305
76632.6	-70.23600006	-39.33388519	23.85000038	23.36829758	77.03358459	25.44000053
76678	-6.315952301	80.25184631	57.24000168	24.8756485	-76.56011963	108.1200027
76690.2	18.79214096	-78.27583313	82.68000031	-69.45008087	40.70548248	52.47000122
76713.2	71.72589874	-36.54648972	20.67000008	-74.96285248	-29.33975601	112.8899994
76731.8	46.0287323	-66.04245758	17.48999977	-79.94200134	9.461855888	17.48999977
76798.8	70.99482727	37.94713211	14.31000042	47.31651688	-65.12600708	116.0699997
76798.8	70.99482727	37.94713211	14.31000042	-11.02968121	-79.74080658	127.2000046
76849.4	-66.93326569	44.72345734	87.45000458	76.55996704	-24.87613297	117.6600037
76953.2	-79.24636078	-14.15148735	14.31000042	42.0614624	68.6373291	50.88000107
76993	-65.12595367	-47.3166008	100.1700058	-4.739095688	80.36038208	22.26000023
76993	68.63770294	42.06085587	19.07999992	-42.06127548	-68.63744354	69.95999908
77054	79.94204712	9.461460114	7.950000286	-65.12595367	-47.3166008	23.85000038
77078.8	-17.25187302	78.62965393	87.45000458	69.44998169	-40.70565033	58.83000183
77093.6	15.70513916	78.95314026	84.27000427	76.05679321	-26.37451172	89.04000092
77093.6	-24.87584686	76.56005859	58.83000183	70.99453735	-37.94766998	44.52000046
77116.4	-30.80599213	74.37231445	117.6600037	78.6295929	-17.25217438	101.7600021
77214.8	-79.74084473	-11.02938747	111.3000031	80.2518692	6.315654755	71.55000305
77236	39.33434677	70.23574066	38.15999985	36.54603195	-71.72612762	57.24000168
77268.6	-61.21264267	52.28060913	23.85000038	78.27571869	-18.79261971	17.48999977
77294	-37.94741058	70.99467468	31.80000114	62.22717285	-51.06887054	111.3000031
77336.2	-80.43793488	3.160518408	111.3000031	79.74087524	11.02917576	62.01000214
77336.2	56.92191696	-56.92227554	41.34000015	-79.50892639	-12.59286022	49.29000092
77436.4	-51.06878662	-62.22723389	7.950000286	53.47260284	60.17417145	82.68000031
77468	-76.56008148	-24.8757534	117.6600037	78.27585602	18.79202461	62.01000214
77470	27.86220741	-75.52448273	65.19000244	-72.42971039	35.13100433	124.0200043
77485.6	44.72320175	-66.93343353	89.04000092	-70.23600006	-39.33388519	101.7600021
77503.4	36.54657745	71.72584534	111.3000031	-18.7925396	-78.27573395	15.90000057
77636	46.0287323	-66.04245758	122.4300003	-70.99462891	37.94750214	57.24000168
77638.2	71.7261734	36.5459404	103.3499985	-55.79364014	-58.02860641	46.11000061
77696.8	66.93314362	-44.72364426	90.63000488	-44.72354507	-66.93321228	9.539999962
77772.4	-72.42971039	35.13100433	30.21000099	79.74079132	-11.0297823	65.19000244
77797.4	47.31699371	65.12566376	98.58000183	9.46154213	-79.94203186	98.58000183
77837.4	68.63770294	42.06085587	55.65000153	36.54603195	-71.72612762	74.73000336
77837.4	-65.12595367	-47.3166008	104.9400024	72.42988586	35.13063049	100.1700058
77839	80.11234283	-7.890668392	100.1700058	-75.52444458	-27.86230278	104.9400024
77854	-80.11235809	7.890475273	42.93000031	77.03361511	-23.3682003	100.1700058
77938	-24.87603378	-76.55999756	36.56999969	26.37460709	76.05675507	125.6100006
77939.6	80.2518158	-6.316265106	1.590000033	-62.22742462	-51.06855392	63.60000229
78074	1.580308914	-80.48448944	19.07999992	-53.47228622	60.17444992	63.60000229
78100.2	27.86277962	75.5242691	4.769999981	69.44998169	-40.70565033	12.72000027
78127.6	-40.70555878	-69.4500351	47.70000076	-3.16041255	80.43793488	25.44000053
78139.4	79.94204712	9.461460114	42.93000031	4.7388978	-80.36038971	7.950000286
78154.4	78.95327759	15.70443916	96.99000549	-54.64356995	-59.11285782	63.60000229
78156	-77.47762299	21.85103416	106.5299988	54.64371872	59.11272049	111.3000031
78174.6	-56.92206192	56.9221344	41.34000015	80.36040497	4.738777161	22.26000023
78175.4	-37.94741058	70.99467468	76.31999969	54.64326859	-59.11313629	19.07999992
78191.2	-12.59296417	79.50891113	119.25	11.02927685	-79.74085999	101.7600021
78206.4	78.27571869	-18.79261971	44.52000046	-64.18439484	-48.58613968	92.22000122
78228.4	-47.31684494	-65.12577057	95.40000153	-55.79349899	58.02875137	49.29000092
78256.6	-36.54620743	71.7260437	63.60000229	46.0287323	-66.04245758	31.80000114
78275.2	33.70190048	-73.10562134	49.29000092	-74.37226868	30.80608749	38.15999985
78292	78.95327759	15.70443916	79.5	-46.02906799	-66.04222107	1.590000033
78320.4	-43.40077209	-67.79840088	50.88000107	-6.315952301	80.25184631	50.88000107
78335.2	-65.12595367	-47.3166008	52.47000122	17.25227356	78.62957001	57.24000168
78340.6	66.93348694	44.72313309	81.09000397	-44.72354507	-66.93321228	103.3499985
78421	9.46154213	-79.94203186	11.13000011	-48.5862236	64.1843338	25.44000053
78493.2	76.56015015	24.87554932	39.75	-53.472435	-60.17432022	85.86000061
78521.8	66.93314362	-44.72364426	54.06000137	-80.11238098	-7.890272141	93.81000519
78525	-20.32575798	-77.89167786	15.90000057	-52.28053284	61.21270752	100.1700058
78678.4	78.27571869	-18.79261971	63.60000229	-64.18439484	-48.58613968	68.37000275
78724.8	-17.25187302	78.62965393	81.09000397	42.06092834	-68.63766479	28.62000084
78794.2	-77.89170837	20.32564926	55.65000153	79.24628448	-14.15188885	47.70000076
78795.4	39.33379745	-70.23604584	120.840004	-71.7259903	36.54629517	108.1200027
78860.6	-11.02968121	-79.74080658	7.950000286	3.160824299	80.43791962	55.65000153
78879.8	53.47260284	60.17417145	68.37000275	14.15138626	-79.24637604	95.40000153
78905.6	-65.12595367	-47.3166008	71.55000305	33.70245743	73.10536957	36.56999969
78980	7.890161037	-80.11239624	96.99000549	-67.79845428	43.40068817	119.25
79078.8	64.1841507	-48.58646774	33.38999939	-80.25183868	6.316052437	39.75
79115.6	-78.62963104	17.25197411	54.06000137	80.11240387	7.890058994	38.15999985
79115.6	-26.37439537	-76.05683136	41.34000015	18.79271889	78.27568817	92.22000122
79265	69.45029449	40.70512009	106.5299988	-17.25207329	-78.62961578	34.97999954
79442.4	-11.02948475	79.74082947	27.03000069	30.80580521	-74.37239075	63.60000229
79448	-78.62963104	17.25197411	17.48999977	79.24639893	14.15128517	100.1700058
79500	47.31699371	65.12566376	30.21000099	30.80580521	-74.37239075	111.3000031
79503.4	-78.27581024	-18.79224205	93.81000519	79.24639893	14.15128517	114.4800034
79516.8	-76.05692291	-26.37411499	63.60000229	40.70573425	69.44992828	6.360000134
79530	-61.21264267	52.28060913	54.06000137	59.11278915	-54.64365005	106.5299988
79530	54.64371872	59.11272049	81.09000397	-20.32575798	-77.89167786	9.539999962
79665.8	71.7261734	36.5459404	55.65000153	-35.13110733	-72.42965698	33.38999939
79731.4	-42.06110382	68.63755035	1.590000033	78.95316315	-15.70503998	125.6100006
79733	6.316366673	80.2518158	9.539999962	21.85074997	-77.47770691	84.27000427
79865.6	-11.02948475	79.74082947	85.86000061	11.02927685	-79.74085999	15.90000057
79919.4	79.50895691	12.59267712	104.9400024	23.36771202	-77.03376007	31.80000114
79934.4	-79.74084473	-11.02938747	3.180000067	59.11320496	54.64319611	117.6600037
80001.4	-9.461948395	-79.94198608	76.31999969	-21.8509388	77.47764587	96.99000549
80001.4	-70.23600006	-39.33388519	6.360000134	40.70573425	69.44992828	103.3499985
80018.4	77.47773743	21.85063362	31.80000114	-49.83719254	-63.21790695	52.47000122
80035	66.04216003	-46.02915192	82.68000031	-80.36038971	-4.738990307	9.539999962
80069.2	-20.32575798	-77.89167786	96.99000549	-9.461752892	79.94200897	22.26000023
80237	66.04251099	46.02864838	98.58000183	-29.34004211	-74.96273804	103.3499985
80253.2	-32.26025772	73.75314331	6.360000134	69.44998169	-40.70565033	79.5
80322	-1.580510974	80.48448181	125.6100006	64.1841507	-48.58646774	38.15999985
80404	-75.52437592	27.86249352	4.769999981	77.47773743	21.85063362	114.4800034
80436	-42.06127548	-68.63744354	28.62000084	23.36829758	77.03358459	76.31999969
80437.6	59.11320496	54.64319611	93.81000519	-29.34004211	-74.96273804	82.68000031
80454.6	54.64371872	59.11272049	12.72000027	-29.34004211	-74.96273804	76.31999969
80454.6	12.59338284	79.50884247	71.55000305	49.83687592	-63.21816254	103.3499985
80605.4	69.44998169	-40.70565033	31.80000114	-78.62963104	17.25197411	62.01000214
80607.2	49.83734131	63.21779251	116.0699997	27.86220741	-75.52448273	74.73000336
80650.4	-52.28053284	61.21270752	69.95999908	76.05679321	-26.37451172	58.83000183
80657.6	-61.21278	-52.28045273	124.0200043	20.32595634	77.89162445	96.99000549
80691.8	-35.13092041	72.42974854	63.60000229	56.92191696	-56.92227554	122.4300003
80926	59.11320496	54.64319611	122.4300003	-42.06127548	-68.63744354	47.70000076
80926	-43.40060043	67.79850769	7.950000286	69.44998169	-40.70565033	15.90000057
81041.6	77.03379059	23.36761475	57.24000168	-70.23600006	-39.33388519	38.15999985
81053	-51.06878662	-62.22723389	68.37000275	53.47260284	60.17417145	92.22000122
81058.6	80.36036682	-4.739387989	14.31000042	-72.42979431	-35.13082886	92.22000122
81093.8	-63.21797562	49.8371048	31.80000114	64.18451691	48.58597946	52.47000122
81094.6	54.64326859	-59.11313629	46.11000061	-78.27575684	18.79244041	60.42000198
81108.8	4.739490032	80.36035919	119.25	49.83687592	-63.21816254	4.769999981
81127.4	14.15138626	-79.24637604	84.27000427	-74.37226868	30.80608749	87.45000458
81288	64.18451691	48.58597946	44.52000046	36.54603195	-71.72612762	11.13000011
81295.2	59.11320496	54.64319611	19.07999992	-6.316163063	-80.25183105	95.40000153
81455.8	44.72320175	-66.93343353	55.65000153	-70.23589325	39.33407211	36.56999969
81496.4	17.25227356	78.62957001	58.83000183	15.70455837	-78.9532547	7.950000286
81513.2	66.04251099	46.02864838	60.42000198	-18.7925396	-78.27573395	79.5
81570.8	-77.03372955	-23.36779976	41.34000015	39.33434677	70.23574066	54.06000137
81614	-42.06110382	68.63755035	65.19000244	47.31651688	-65.12600708	33.38999939
81630.6	7.890161037	-80.11239624	19.07999992	-69.45008087	40.70548248	12.72000027
81630.8	-80.36037445	4.739193916	103.3499985	78.6297226	17.25157547	96.99000549
81638	78.6295929	-17.25217438	1.590000033	-30.80618095	-74.37223053	6.360000134
81718	-42.06127548	-68.63744354	116.0699997	-21.8509388	77.47764587	41.34000015
81731.4	58.02894592	55.79328918	4.769999981	7.890161037	-80.11239624	41.34000015
81732.2	-11.02968121	-79.74080658	119.25	-1.580510974	80.48448181	65.19000244
[truncated: 5,326 more rows]
