# Supplementary material for: Three-dimensional spatiotemporal tracking of fluorine-18 radiolabeled yeast cells via positron emission particle tracking
Source: PLoS One. 2017 Jul 6;12(7):e0180503. doi: 10.1371/journal.pone.0180503 (PMC5500330; doi:10.1371/journal.pone.0180503)
Supplement: S4 File — Compressed folder contains text files describing individual measured trajectories from Run 1 of cell tracking experiment. Each file corresponds to a different measured trajectory. Columns 1–4 indicate the time (ms) and x, y, and z positions (mm) of each detection. Columns 5–7 are calculated uncertainties in x, y, and z directions (mm), respectively. (ZIP) [file pone.0180503.s004.zip]

Archive with 16 entries (16 files):
- Position1.txt
- Position10.txt
- Position11.txt
- Position12.txt
- Position13.txt
- Position14.txt
- Position15.txt
- Position16.txt
- Position2.txt
- Position3.txt
- Position4.txt
- Position5.txt
- Position6.txt
- Position7.txt
- Position8.txt
- Position9.txt
