# Supplementary material for: Three-dimensional spatiotemporal tracking of fluorine-18 radiolabeled yeast cells via positron emission particle tracking
Source: PLoS One. 2017 Jul 6;12(7):e0180503. doi: 10.1371/journal.pone.0180503 (PMC5500330; doi:10.1371/journal.pone.0180503)
Supplement: S4 File — Compressed folder contains text files describing individual measured trajectories from Run 1 of cell tracking experiment. Each file corresponds to a different measured trajectory. Columns 1–4 indicate the time (ms) and x, y, and z positions (mm) of each detection. Columns 5–7 are calculated uncertainties in x, y, and z directions (mm), respectively. (ZIP) [file pone.0180503.s004.zip › Position1.txt]

time	x	y	z	dx	dy	dz
20.4	-29.29581833	18.01392365	74.7611618	0.4876960516	0.4822077751	0.4293641746
3073.8	-29.28092957	18.24017334	74.79569244	0.5082341433	0.508041501	0.4476806819
6118.4	-29.10816956	18.34378052	74.77658844	0.5223603845	0.5167421699	0.4770204723
9241.4	-29.12522888	18.3784256	73.42926788	0.5152416229	0.5074759126	0.4548199773
12283.2	-28.93401718	18.42287445	72.43292999	0.5337736607	0.5128057003	0.4727742374
15287.6	-29.15838623	18.34533691	72.34732819	0.5597469211	0.5409275293	0.501542747
18289.4	-28.8829689	18.33451843	72.38627625	0.5561586618	0.5333614945	0.4997395277
21317.2	-28.91890717	18.45266724	72.57817078	0.5374036431	0.5158028603	0.4832919538
24353.8	-28.9159317	18.37966156	72.18345642	0.5310094357	0.5186753273	0.4922841191
27409	-28.93759155	18.35011292	71.9846344	0.5059794784	0.4884746969	0.4659646451
30422	-28.89381027	18.43969727	71.71572876	0.5140835047	0.4968389869	0.4729568362
33449.6	-28.56731033	18.40486908	71.37932587	0.5152517557	0.5041944385	0.4843811691
36547.4	-28.35588074	18.38812256	71.2507782	0.5004785657	0.4980964363	0.4727269113
39547.6	-28.46025848	18.3271637	70.93788147	0.4987679124	0.4799079895	0.4623295367
42579.4	-28.51502609	18.32796478	70.77735138	0.4937371016	0.4693045318	0.4380088747
45587.4	-28.39138412	18.13665771	69.61359406	0.4779836833	0.4670467973	0.4327762425
48596.8	-28.30585098	18.07136536	69.5549469	0.4777736366	0.465729624	0.4283618927
51602.8	-28.07909012	18.24997711	69.39537811	0.4762796462	0.4671878517	0.4150280952
54658.6	-26.72992706	18.47655487	69.16360474	0.4852022529	0.4820702672	0.4192588925
57712	-26.64705276	18.50450897	69.11405945	0.4739050567	0.4681462944	0.4146308303
60815.8	-26.86849976	18.40914917	69.13948059	0.479611963	0.4602672458	0.4085303545
63818.4	-26.96230316	18.29149628	69.06703186	0.4772340357	0.4565350711	0.3986816406
66872.2	-26.84200287	18.38909149	68.9823761	0.4763005078	0.4479395151	0.3970139921
69874.2	-25.30305862	18.44793701	68.11213684	0.4693690836	0.4613873959	0.4168329239
72882.8	-25.26771164	18.53626251	67.85044098	0.4656504691	0.4581124783	0.4188500345
75962	-25.18634033	18.61393738	67.79838562	0.4612776935	0.4579884708	0.4149755239
79018.6	-25.1122818	18.7120285	67.73525238	0.4535005689	0.455483377	0.4081150889
82027.6	-24.97085953	18.56340027	67.85177612	0.4517376721	0.4626503289	0.4009692967
85058.2	-24.74611282	18.62049103	67.69158173	0.4714029431	0.4846576452	0.4263949692
88075	-24.78979111	18.70900726	67.72075653	0.463743031	0.471486479	0.4322917759
91122	-24.94213104	18.51569366	67.77528381	0.4592460096	0.473435998	0.4267123342
94173.2	-25.03971481	18.55986023	67.69789124	0.4558532536	0.4770945311	0.4265262187
97204.6	-24.8751564	18.53132629	67.61474609	0.4640749097	0.4734139144	0.4303598404
100280.2	-24.64723206	18.62962341	67.55833435	0.4744227827	0.495837301	0.4522440135
103294.4	-23.32524109	18.70957184	66.1905365	0.4725002944	0.5064527392	0.4719112515
106326.4	-23.36964417	18.66437531	66.31340027	0.4681945741	0.5076393485	0.4653638303
109329.8	-23.46273041	18.51631927	66.27925873	0.4837284982	0.5251563787	0.4735565186
112354.4	-23.46401596	18.55102539	66.11109924	0.4949445426	0.547013402	0.4833993018
115455.4	-23.38618469	18.56654358	66.08653259	0.502456367	0.5552394986	0.494279474
118468.6	-23.22029114	18.67970276	65.99130249	0.5019113421	0.5656812787	0.486273706
121488.6	-23.27525711	18.83460999	66.02553558	0.4990472496	0.5564679503	0.4719887674
124564.2	-23.10612488	18.47351837	65.72763824	0.497741729	0.56283319	0.4756445885
127599.8	-23.17103577	18.34241486	65.67475128	0.5003381371	0.5715693831	0.4776964486
130615.2	-23.11740875	18.34069824	65.57874298	0.4947469234	0.558293283	0.4573237598
133620.2	-23.18249893	18.17765808	65.72250366	0.4890843928	0.5436947346	0.4554887712
136642.8	-23.04475021	18.2168045	65.74323273	0.5093185902	0.5428355336	0.4711527228
139659.4	-23.00661087	18.20650482	65.79087067	0.5138805509	0.5341928005	0.4704253674
142661.4	-22.90767288	18.11192322	65.5313797	0.4949372113	0.5129728913	0.4593818188
145673.2	-22.95027924	18.09893036	65.87169647	0.5117888451	0.5364934802	0.4803026319
148789.4	-22.75279236	16.4937439	65.44158173	0.5014742017	0.5231992006	0.4694030583
151792.4	-22.51071548	16.61429596	65.11233521	0.4789898694	0.5112002492	0.4522096217
154896.2	-20.92291641	16.38093567	63.51675034	0.4927465916	0.5297899246	0.4817705154
157899.2	-20.971035	16.45147705	63.34040451	0.4902778268	0.5196052194	0.4711925387
160914.8	-20.80363846	16.37181091	62.99240112	0.4900873005	0.5119986534	0.4628690779
164154	-19.53265381	16.36817169	61.74507523	0.4832445681	0.511701405	0.462249279
167193.6	-19.52262497	17.89360809	61.80071259	0.4894357622	0.5069149137	0.4695038497
170207.2	-19.39376831	17.95955658	61.74999619	0.4863945842	0.5030326247	0.4644118547
173229	-19.41101074	18.05529785	61.78916931	0.4797356129	0.4902150929	0.4519467652
176257	-19.29557037	18.06742859	61.70002747	0.478751272	0.4691043496	0.4327189624
179300.4	-19.22941589	16.68167877	61.51657867	0.4784272611	0.4693110585	0.4282937944
182523.6	-19.25254822	16.61354828	61.4621582	0.4742506146	0.464772433	0.4265448153
185543.8	-19.27635574	16.79033661	61.38245392	0.478127718	0.4676423371	0.4340520203
188615.4	-19.21413422	16.90985107	61.47610855	0.4673354626	0.4572349191	0.4296965599
191717.8	-19.23947906	16.89313507	61.27360916	0.4781889617	0.461384356	0.4401344955
194722.2	-19.34280777	16.86209106	61.37969208	0.483466506	0.4650560617	0.4433798492
197723.8	-19.35669708	16.80747986	61.34895706	0.4865320921	0.4726762474	0.4447441399
200725.8	-19.51002121	16.83311462	61.3680687	0.4713827372	0.4633561671	0.419808507
203737.4	-19.53866577	16.80285645	61.24792862	0.4826924205	0.4681981504	0.4412802458
206781.4	-19.37510681	16.92737579	61.26662445	0.4814582765	0.4631613493	0.4460451901
209841	-19.5169487	16.99031067	60.93850708	0.5003447533	0.4659560919	0.4561423361
212890.2	-19.59495926	16.91757965	61.03187561	0.5125512481	0.4706754982	0.466409117
215970	-19.62727737	17.01734161	61.2871666	0.5070725083	0.4594774544	0.460814774
218974.2	-19.75634003	17.18597412	61.16368484	0.5390262604	0.4778932333	0.4980252683
222071.6	-19.56761169	17.1300354	61.31007004	0.5405827761	0.4811729789	0.4971169233
225104.4	-17.67059326	17.2739563	59.70217896	0.5430351496	0.465850383	0.5020157695
228123.8	-17.74386978	18.45869446	59.63538742	0.5336057544	0.4616570771	0.4979757369
231153.8	-17.89849854	17.45401764	59.70691681	0.525363028	0.4584923685	0.4862191677
234219	-17.99769974	17.21182251	59.44411469	0.5425937176	0.4976057112	0.5019029975
237303.4	-18.02607346	17.05128479	59.53789902	0.5428637266	0.4975566566	0.5040735602
240338.2	-18.04849625	17.00024414	59.6098938	0.5497421622	0.502828598	0.5107582808
243378.6	-17.9873085	16.92525482	59.40802002	0.5546538234	0.5081285238	0.5038483143
246454.8	-17.98740387	16.82587433	59.52760315	0.5374834538	0.4895503819	0.4812859595
