# Supplementary material for: Three-dimensional spatiotemporal tracking of fluorine-18 radiolabeled yeast cells via positron emission particle tracking
Source: PLoS One. 2017 Jul 6;12(7):e0180503. doi: 10.1371/journal.pone.0180503 (PMC5500330; doi:10.1371/journal.pone.0180503)
Supplement: S4 File — Compressed folder contains text files describing individual measured trajectories from Run 1 of cell tracking experiment. Each file corresponds to a different measured trajectory. Columns 1–4 indicate the time (ms) and x, y, and z positions (mm) of each detection. Columns 5–7 are calculated uncertainties in x, y, and z directions (mm), respectively. (ZIP) [file pone.0180503.s004.zip › Position10.txt]

time	x	y	z	dx	dy	dz
20.4	32.87992096	6.843688965	24.16088676	0.6616575122	0.63252455	0.5589446425
3073.8	31.22075653	7.24848175	24.73072624	0.6296730638	0.6329466105	0.5402522087
6118.4	31.20825195	7.362052917	24.8929081	0.6303826571	0.6275423169	0.5434826016
9241.4	31.19992828	7.328369141	25.37974358	0.609760344	0.6082869768	0.5244580507
12283.2	31.28111267	7.658042908	26.22882271	0.6037151217	0.6090478301	0.540387392
15287.6	30.95890808	8.884857178	27.04561424	0.5811091065	0.5481498837	0.5382631421
18289.4	30.80561066	7.187316895	26.05125237	0.5939310789	0.6102881432	0.5003520846
21317.2	30.50527954	8.566612244	26.99390793	0.5871523023	0.5817136765	0.5083110929
24353.8	30.38954163	8.624160767	26.95198822	0.590354979	0.5782704949	0.4977765679
27409	30.53208923	8.607017517	27.06720352	0.5656428337	0.5705558062	0.4618691206
30422	30.5354538	8.457008362	27.12143135	0.5793950558	0.5693929791	0.4701065719
33449.6	30.53903198	8.344039917	27.39847565	0.5628595352	0.5734822154	0.4628487825
36547.4	30.48053741	8.466346741	27.62383652	0.5788468122	0.5949307084	0.4753755033
39547.6	30.47447968	8.572013855	27.84218216	0.5843629241	0.6041381359	0.4795221984
42579.4	30.43883514	8.677978516	29.40935707	0.5873422027	0.6036212444	0.4983679056
45587.4	30.34565735	8.77835083	29.53511238	0.5949648619	0.6150645614	0.5018681288
48596.8	30.22109985	8.520523071	29.90640259	0.5659114718	0.5873607993	0.4796465337
51602.8	30.06768036	8.471115112	30.24635506	0.5830520391	0.6035152078	0.4840849638
54658.6	29.9311676	8.403488159	30.23208809	0.582400322	0.6035605669	0.4725470245
57712	27.17789459	7.00352478	30.75528145	0.5522094965	0.5509649515	0.4448177218
60815.8	27.14366913	6.878326416	30.87228394	0.5523376465	0.5472294092	0.436953038
63818.4	27.4221344	6.626251221	31.03960609	0.5498344302	0.5305029154	0.4341622591
66872.2	27.20068359	6.496299744	31.10392761	0.5544022918	0.5327520967	0.4158926308
69874.2	26.90847778	5.412368774	32.48367691	0.5714474916	0.55405128	0.5087407231
72882.8	26.67733765	5.338859558	32.76280212	0.5289474726	0.5260130763	0.4780332148
75962	25.34868622	5.308364868	33.03323364	0.5341979265	0.5241837502	0.471616447
79018.6	25.28936005	5.244972229	33.26525497	0.5456392169	0.5297595263	0.4636936784
82027.6	25.22067261	5.125808716	33.44917679	0.5366674066	0.5251204967	0.4528332353
85058.2	25.09387207	5.035995483	33.87805557	0.5346696973	0.5156621337	0.4401139915
88075	24.99580383	5.053985596	34.04779816	0.5453199148	0.5186542273	0.4372200668
91122	24.94169617	4.921905518	34.21292114	0.5473754406	0.5245517492	0.4421783686
94173.2	24.85022736	4.607894897	34.13870239	0.5375998616	0.5145199895	0.4224670231
97204.6	24.74710083	4.774986267	34.16603088	0.522993207	0.4946982861	0.4013151824
100280.2	24.79746246	4.739524841	34.31876373	0.5162879825	0.4924299717	0.3945657611
103294.4	24.70914459	4.749305725	34.33053207	0.5114843249	0.4846940041	0.3996742964
106326.4	24.80049896	4.590286255	34.46520233	0.5139591694	0.4881204069	0.3919319808
109329.8	24.7318573	4.511672974	34.56050491	0.5271245241	0.5016962886	0.4034151137
112354.4	24.72007751	4.485343933	34.75085449	0.5150817633	0.4988033772	0.4048396647
115455.4	24.75704193	4.36089325	34.83185196	0.5198689699	0.4987743497	0.4078134298
118468.6	24.61422729	4.448417664	34.93991089	0.5012710094	0.5013186336	0.4025152326
121488.6	24.79767609	4.33039093	35.01275635	0.4893139899	0.4939440191	0.3981848955
124564.2	24.56167603	4.359046936	35.15929413	0.4663312137	0.4882426262	0.3932282627
127599.8	24.61560059	4.128265381	35.38951111	0.4680148065	0.4926406741	0.3930626214
130615.2	24.89530945	1.601989746	35.9458046	0.4742208719	0.4840712547	0.4388304353
133620.2	24.83695221	1.547782898	36.13406754	0.4782044888	0.4801720977	0.4386168122
136642.8	23.29290771	1.852531433	36.3924942	0.483933121	0.4844124317	0.427665174
139659.4	23.36219788	1.776405334	36.56796265	0.4805113673	0.4883197844	0.443308264
142661.4	23.38623047	1.693161011	36.52163696	0.4799989164	0.4846433103	0.454652369
145673.2	23.42975616	1.577224731	36.57585526	0.4770630598	0.4986667633	0.4554048479
148789.4	23.28049469	1.430999756	37.57260895	0.4547622204	0.4926729798	0.4509516656
151792.4	23.38243103	1.499977112	37.57516861	0.4633440673	0.5100833178	0.4486704469
154896.2	23.35754395	1.58959198	37.76496506	0.4781233668	0.5230387449	0.4672795832
157899.2	23.38784027	1.342567444	37.86645508	0.4959194362	0.5340574384	0.479293704
160914.8	23.26860046	1.269607544	38.04652786	0.5226655602	0.5327324271	0.4900746346
164154	23.15187073	-0.01145172119	38.36231613	0.5203173757	0.5111446977	0.4718200266
167193.6	23.11930847	-0.1896133423	38.36945343	0.513920188	0.5040216446	0.4479730427
170207.2	23.0802536	-0.171333313	38.43117523	0.5174226761	0.507619679	0.4484162033
173229	22.8471756	-0.2744140625	38.63568878	0.5441718698	0.5268456936	0.4730731845
176257	22.65180969	-0.4904327393	38.74487305	0.5395072699	0.5324519277	0.4807213843
179300.4	22.69261932	-0.7161636353	38.82008362	0.5342808962	0.5186359286	0.4852143824
182523.6	20.90901947	-2.772956848	40.07081985	0.5136654377	0.4982390702	0.4679728448
185543.8	20.76811981	-3.117401123	40.23106384	0.5120780468	0.4925619662	0.4651570916
188615.4	20.72603607	-3.160598755	40.07116318	0.5041307211	0.4987066686	0.468526423
191717.8	20.68841553	-3.140205383	40.02138901	0.4881579876	0.4813972116	0.4643500149
194722.2	20.66575623	-3.222396851	40.14083862	0.4854221046	0.479411602	0.4611551166
197723.8	20.63764954	-3.335670471	40.12244034	0.4947129786	0.4840196371	0.4730974436
200725.8	20.57532501	-3.401473999	40.15203094	0.5053260326	0.4932506084	0.4812333286
203737.4	20.67971039	-4.713310242	40.14841461	0.511554122	0.5066096783	0.494448334
206781.4	20.31034088	-4.713562012	40.15320587	0.5091000199	0.5258706212	0.5000721216
209841	20.41384888	-4.704147339	40.43817902	0.5299732089	0.5164527893	0.4975203276
212890.2	20.75009918	-4.621917725	40.01578522	0.5119230747	0.4956629574	0.4700078666
215970	20.72463226	-4.630897522	40.17604446	0.5076166391	0.486187607	0.4675925076
218974.2	20.72428894	-4.781707764	40.29081345	0.5029199719	0.4777707458	0.4545321167
222071.6	20.79669952	-4.872512817	40.13217545	0.5001754165	0.4747556448	0.4434743226
225104.4	20.86326599	-6.288978577	40.20836258	0.5027601123	0.4980899096	0.4376906455
228123.8	20.79724884	-5.006599426	41.42402649	0.4962398708	0.476021558	0.4406544864
231153.8	20.84487915	-5.07723999	41.40382767	0.4790321589	0.4689035714	0.4134930372
234219	20.96340179	-6.520843506	40.43976212	0.4775995016	0.4981627762	0.3970454037
237303.4	20.97494507	-6.420341492	40.46670532	0.4930791259	0.5090713501	0.3971614242
240338.2	20.93653107	-6.604286194	40.67433929	0.4975935221	0.5199036002	0.3994002044
243378.6	19.4831543	-5.370582581	41.71694565	0.4973436892	0.5108343363	0.410246253
246454.8	20.93487549	-6.903892517	41.41103363	0.5024200082	0.5106695294	0.4344103932
