# Supplementary material for: Three-dimensional spatiotemporal tracking of fluorine-18 radiolabeled yeast cells via positron emission particle tracking
Source: PLoS One. 2017 Jul 6;12(7):e0180503. doi: 10.1371/journal.pone.0180503 (PMC5500330; doi:10.1371/journal.pone.0180503)
Supplement: S4 File — Compressed folder contains text files describing individual measured trajectories from Run 1 of cell tracking experiment. Each file corresponds to a different measured trajectory. Columns 1–4 indicate the time (ms) and x, y, and z positions (mm) of each detection. Columns 5–7 are calculated uncertainties in x, y, and z directions (mm), respectively. (ZIP) [file pone.0180503.s004.zip › Position11.txt]

time	x	y	z	dx	dy	dz
51602.8	-32.82501984	1.691596985	53.44024277	0.4546198249	0.490213722	0.4144051075
54658.6	-32.97093964	1.712730408	53.53657532	0.4543099105	0.4924090803	0.4032417834
57712	-32.92895126	2.163795471	53.47906494	0.4546004534	0.4900566638	0.4153860807
60815.8	-34.06877136	2.432472229	53.67581177	0.4494639933	0.4993002415	0.4102451801
63818.4	-33.99933624	2.744216919	53.76810074	0.446585387	0.4919373393	0.4015862644
66872.2	-34.00181198	2.916954041	53.6164856	0.4448471963	0.4904614389	0.4233258665
69874.2	-33.94216919	2.997520447	53.77296448	0.4449317455	0.4952853024	0.4306747019
72882.8	-34.20773315	3.087165833	53.6393013	0.4295327663	0.4908733666	0.4265096188
75962	-34.253582	3.26210022	53.53785324	0.4320130348	0.489516139	0.4370078146
79018.6	-34.44641495	3.372177124	53.27954102	0.4317183495	0.484395653	0.4350432754
82027.6	-34.43893814	3.456932068	53.18693542	0.4329768717	0.4898602366	0.4339401424
85058.2	-34.35549927	3.577682495	52.87809372	0.453959316	0.4961788356	0.4335449338
88075	-34.23400879	3.77482605	52.77641678	0.437017411	0.4828895926	0.4183895886
91122	-34.22814178	6.966026306	52.62926865	0.4246051908	0.4776989222	0.3999632597
94173.2	-34.21067047	7.127059937	52.52032471	0.4216211438	0.4777564406	0.4043804407
97204.6	-34.22583389	7.29233551	52.43375778	0.42133376	0.4754605889	0.4132379889
100280.2	-34.25807953	7.301712036	52.28211594	0.4255257547	0.4775362015	0.4180227518
103294.4	-34.22019577	7.448631287	52.31584549	0.4268938303	0.4819394052	0.4209291935
106326.4	-34.19520569	7.60697937	52.32881546	0.4213738739	0.480071187	0.4128201604
109329.8	-33.92227554	9.048721313	52.00108719	0.4299342036	0.4824455976	0.4169605672
112354.4	-33.9520874	9.125038147	51.94770432	0.4184110761	0.476090312	0.4061253071
115455.4	-32.85932922	10.60935211	51.8392868	0.4210690856	0.4450504184	0.3686590195
118468.6	-32.86455536	10.63102722	52.07777405	0.4127058983	0.4408544898	0.3627738655
121488.6	-32.84400558	10.67160797	52.07855988	0.416713804	0.4462026358	0.3599233627
124564.2	-32.87516403	10.9863205	52.16411591	0.4201797843	0.4454645813	0.3587760031
127599.8	-32.5347023	12.27641296	51.98208618	0.4208540916	0.4560749531	0.3750172257
130615.2	-32.62052917	12.31181335	52.08901596	0.4301278889	0.4655546844	0.3748956323
133620.2	-33.97409439	11.02840424	52.16012192	0.4351300597	0.4681333005	0.3711743653
136642.8	-33.60686111	12.44246674	51.83789825	0.4361926913	0.4701575637	0.3787615001
139659.4	-32.60066605	12.65644836	52.09724045	0.4529953301	0.4867151976	0.3998453915
142661.4	-32.49406052	12.60108185	52.23672104	0.4444739223	0.4782982767	0.3969442546
145673.2	-32.52242279	12.57730865	51.92549896	0.4672071338	0.5037260652	0.4187954068
148789.4	-32.38997269	12.7155304	53.28475189	0.470754832	0.4861747622	0.4546699822
151792.4	-32.38128281	12.60128784	53.30974197	0.4667403996	0.4882343411	0.4511536062
154896.2	-32.4631691	12.67584229	53.46388626	0.4622156024	0.4846431017	0.4407603443
157899.2	-32.45462799	12.85167694	52.61685181	0.4779826403	0.5028442144	0.4265868664
160914.8	-32.28782654	12.87942505	52.61190796	0.4668235183	0.4905171394	0.4067516029
164154	-32.350914	12.81523132	52.73554611	0.4670783877	0.490250051	0.3982696235
167193.6	-32.52253342	11.38074493	52.95785522	0.4730035365	0.4941739142	0.4014644921
170207.2	-32.51638412	12.87924194	52.88814545	0.4714561701	0.4919324517	0.4146598876
173229	-32.35126495	12.8767395	54.15888214	0.4847751856	0.4996171892	0.4376632571
176257	-32.18963242	13.23789215	54.64167023	0.4959763587	0.5092194676	0.4623633325
179300.4	-31.89977264	13.29212952	54.61104584	0.505548358	0.5098441839	0.4763043821
182523.6	-31.83237076	13.27355194	54.38332748	0.4856148064	0.4925531447	0.4608364105
185543.8	-31.94957733	13.24088287	54.36210251	0.4789948761	0.4847801924	0.4444039762
188615.4	-30.65155411	15.03386688	53.5135994	0.4948178828	0.4946970046	0.4241291881
191717.8	-30.64718246	15.13874817	53.40559387	0.4948773682	0.4939235747	0.4213941991
194722.2	-30.68165207	15.11269379	53.41059875	0.4962006807	0.4915189147	0.4211293459
197723.8	-30.50338364	15.19350433	53.45294952	0.4897767603	0.488615185	0.4076705575
200725.8	-30.11090851	16.5403595	54.41162872	0.4664369226	0.4638977945	0.4073172212
203737.4	-30.37382507	15.28775024	53.30149841	0.4631732404	0.4673973322	0.3873570263
206781.4	-30.43768692	15.29250336	53.30546951	0.4615345597	0.4684537351	0.3820379674
209841	-30.06164551	16.62934113	54.01986694	0.4514482617	0.4488570392	0.3886756599
212890.2	-30.06515884	16.59008026	53.96128845	0.4726999402	0.4541187882	0.4115388393
215970	-29.94405746	16.74066925	53.89520645	0.481333375	0.4617682397	0.4255707264
218974.2	-29.97317886	16.73970795	53.67583466	0.4760904312	0.4708910584	0.4245645106
222071.6	-30.03516006	16.69556427	53.46072006	0.4895543456	0.4699919522	0.4324193895
225104.4	-29.9822998	16.72837067	53.38937759	0.4912043512	0.4654976726	0.4288789332
228123.8	-28.42473984	16.76276398	53.67324448	0.4839810133	0.4636384249	0.441113174
231153.8	-28.59316635	16.62828827	52.7539711	0.4822522402	0.4727797806	0.436688453
234219	-28.44389725	16.4098587	52.37337112	0.4739671648	0.4735715985	0.435405463
237303.4	-28.44964981	16.29876709	52.38953781	0.4888674617	0.4818866551	0.4447125793
240338.2	-28.3978157	16.42480469	52.24324799	0.5087603927	0.4968163073	0.4658083916
243378.6	-28.37927628	16.47583008	52.31117249	0.5109926462	0.5101392269	0.4672602713
246454.8	-28.14442825	16.43166351	52.3727417	0.5061739683	0.5053219795	0.4769172966
