# Supplementary material for: Three-dimensional spatiotemporal tracking of fluorine-18 radiolabeled yeast cells via positron emission particle tracking
Source: PLoS One. 2017 Jul 6;12(7):e0180503. doi: 10.1371/journal.pone.0180503 (PMC5500330; doi:10.1371/journal.pone.0180503)
Supplement: S4 File — Compressed folder contains text files describing individual measured trajectories from Run 1 of cell tracking experiment. Each file corresponds to a different measured trajectory. Columns 1–4 indicate the time (ms) and x, y, and z positions (mm) of each detection. Columns 5–7 are calculated uncertainties in x, y, and z directions (mm), respectively. (ZIP) [file pone.0180503.s004.zip › Position12.txt]

time	x	y	z	dx	dy	dz
69874.2	27.71994019	7.842826843	95.5749054	0.6382976174	0.6047462225	0.5706501603
72882.8	27.36652374	7.822639465	95.48640442	0.6320458055	0.5832597613	0.5300886035
75962	27.53141785	7.699966431	95.69898224	0.6303188205	0.5999965668	0.5426334739
79018.6	27.54929352	7.409721375	95.33026886	0.6233540177	0.6022894382	0.5458207726
82027.6	25.4766922	6.892539978	95.24504852	0.6534288526	0.6274573803	0.573353231
85058.2	25.29772186	6.99622345	95.14896393	0.6241390705	0.6127769351	0.5399535894
88075	25.24687195	7.146743774	95.13241577	0.5867224932	0.5926829576	0.5212618113
91122	25.07209015	7.248535156	95.13610077	0.5803570151	0.5916442275	0.5110895038
94173.2	24.7771225	5.409835815	95.26264954	0.5694160461	0.5830349922	0.4900575578
97204.6	23.17774963	4.79574585	95.38858795	0.5432679653	0.5658812523	0.4816724658
100280.2	23.0828476	4.792617798	95.06542206	0.5385926962	0.5724803209	0.4843052626
103294.4	22.89247131	4.664100647	95.14124298	0.5240958333	0.5548692346	0.4787231088
106326.4	22.68361664	4.615722656	95.09323883	0.5111171007	0.5474209785	0.4507750273
109329.8	22.41101074	2.915596008	95.14971161	0.5038999915	0.5326222181	0.4320229292
112354.4	22.50527954	2.736686707	95.19459534	0.5063514709	0.5279238224	0.4353987873
115455.4	22.55584717	2.622413635	95.05849457	0.5169143081	0.5273817182	0.4385673106
118468.6	22.71769714	2.606262207	95.12081146	0.5249997377	0.536780715	0.4480751455
121488.6	21.12589264	2.440536499	95.18572235	0.5417881012	0.5385622978	0.4327566624
124564.2	21.04967499	2.398422241	95.28104401	0.5440464616	0.5521927476	0.4385178387
127599.8	21.22418213	2.340736389	95.39621735	0.5410853624	0.565243423	0.4516450465
130615.2	21.08647919	0.632484436	95.45318604	0.5304996967	0.5676383376	0.450512737
133620.2	21.35733032	2.365013123	95.14550018	0.5278224945	0.581556201	0.4772140682
136642.8	21.36777496	2.282424927	95.19235992	0.5363506675	0.6017439961	0.4847717285
139659.4	21.18019867	2.276527405	95.64339447	0.519569993	0.5915663242	0.4592133462
142661.4	20.99703979	0.5328521729	95.65325928	0.5137120485	0.5758128166	0.4695720971
145673.2	20.8731842	0.4524841309	95.66915894	0.5297859907	0.5859004855	0.4866916239
148789.4	20.60397339	0.2286911011	95.76655579	0.5540240407	0.6058072448	0.4993232191
151792.4	20.48238373	0.1555404663	95.9602356	0.5375238061	0.5747545958	0.4855439961
154896.2	20.70394897	0.2129058838	95.92565918	0.5633653998	0.6155750751	0.5110987425
157899.2	20.21754456	0.2249145508	96.04649353	0.5754861832	0.6602770686	0.5089375973
160914.8	19.00878906	0.2489471436	95.97179413	0.5973390937	0.6892440915	0.5167391896
164154	19.4252243	0.217048645	96.34461975	0.624401927	0.6907567382	0.5476530194
167193.6	19.46563721	0.639541626	96.05628204	0.6198698878	0.6960804462	0.5430384278
170207.2	19.03387451	-1.438026428	95.24558258	0.6285488605	0.7321865559	0.5767435431
173229	18.88581085	-1.593681335	95.22636414	0.6090762019	0.6973100901	0.5491364002
176257	18.8838501	-1.607147217	95.20472717	0.6035072207	0.6773777604	0.5438499451
179300.4	18.8564682	-1.330406189	95.19181824	0.5814852118	0.6754423976	0.5249740481
182523.6	18.54233551	-1.403015137	94.83797455	0.5717437267	0.6608725786	0.497422874
185543.8	18.51769257	-1.360702515	94.83018494	0.5934434533	0.677503109	0.5093157887
188615.4	18.68423462	-1.292991638	94.65827942	0.5928567648	0.6629298925	0.4937680662
191717.8	18.57269287	-1.298881531	94.98884583	0.613112092	0.6907747388	0.4888218641
194722.2	18.48255157	-1.28591156	94.88136292	0.6047120094	0.6948681474	0.4950734973
197723.8	16.47042084	-3.340942383	94.62914276	0.6092648506	0.6806235313	0.5471419096
200725.8	16.70266724	-3.166519165	94.46612549	0.6051880717	0.6662803888	0.5260865688
203737.4	16.63655853	-3.437507629	94.46302032	0.6246545315	0.6837325096	0.5552363992
206781.4	16.91986084	-1.228782654	94.70230103	0.6183490753	0.6657879353	0.5138276219
209841	18.16967773	-1.058937073	94.53621674	0.6620119214	0.6842406392	0.5191488862
212890.2	16.73486328	-1.211929321	94.25094604	0.6229179502	0.6627497673	0.523481369
215970	16.83010864	-0.9918289185	94.2705307	0.6458627582	0.6784558296	0.5500584245
218974.2	16.63909149	-1.096534729	94.33868408	0.6114409566	0.6456488967	0.5305280089
222071.6	15.34458923	-1.361656189	93.12249756	0.5884252191	0.6099539399	0.4782545269
225104.4	15.08735657	-1.106842041	92.87091827	0.6148707271	0.6367695332	0.5039096475
228123.8	15.10913849	-1.18926239	93.0168457	0.5987639427	0.6251861453	0.5073097348
231153.8	15.14852142	-1.14919281	92.81458282	0.5806199908	0.6030812263	0.4797050953
234219	15.24207306	-1.090698242	92.90131378	0.5688978434	0.6119188666	0.4817065299
237303.4	15.05446625	-1.190841675	92.91674042	0.5884744525	0.6141796112	0.5120701194
240338.2	14.83602905	-0.956489563	92.79489136	0.5932865143	0.6194812059	0.5098531842
243378.6	14.56533813	-0.806022644	92.89994049	0.6058869362	0.6538947225	0.5207209587
246454.8	14.56528473	-4.150993347	92.46854401	0.5951874256	0.6202054024	0.5318518281
