# Supplementary material for: Three-dimensional spatiotemporal tracking of fluorine-18 radiolabeled yeast cells via positron emission particle tracking
Source: PLoS One. 2017 Jul 6;12(7):e0180503. doi: 10.1371/journal.pone.0180503 (PMC5500330; doi:10.1371/journal.pone.0180503)
Supplement: S4 File — Compressed folder contains text files describing individual measured trajectories from Run 1 of cell tracking experiment. Each file corresponds to a different measured trajectory. Columns 1–4 indicate the time (ms) and x, y, and z positions (mm) of each detection. Columns 5–7 are calculated uncertainties in x, y, and z directions (mm), respectively. (ZIP) [file pone.0180503.s004.zip › Position13.txt]

time	x	y	z	dx	dy	dz
82027.6	9.679847717	12.84524536	84.35366058	0.5420401692	0.6135739088	0.6162605882
85058.2	9.53540802	12.6108017	84.47410583	0.5343348384	0.6026263833	0.6031607389
88075	9.484558105	12.76978302	84.61815643	0.5218496323	0.5886390805	0.5742583275
91122	9.328842163	12.93588257	84.71646881	0.5235539079	0.5869679451	0.5626859069
94173.2	7.990386963	14.36521912	88.16014862	0.5900987983	0.5825509429	0.5418367982
97204.6	6.742233276	14.34912109	87.21915436	0.5544502139	0.6001823545	0.5264886618
100280.2	6.304122925	14.30141449	87.38217163	0.5868824124	0.6177595854	0.5273324847
103294.4	6.34577179	14.1921463	87.61647797	0.5956974626	0.6251506209	0.5128030181
106326.4	6.407958984	14.22605896	87.85336304	0.5553674102	0.5905519128	0.5066285729
109329.8	6.337623596	14.30978394	87.93854523	0.5509465337	0.5760546327	0.5036726594
112354.4	6.215126038	14.59715271	87.84064484	0.5556444526	0.5859680772	0.5173099041
115455.4	5.961891174	14.09101868	86.57035828	0.5677484274	0.5964850783	0.4971329868
118468.6	5.974723816	13.92060852	86.61038971	0.5819966197	0.5929373503	0.5096398592
121488.6	5.931594849	14.16727448	87.73720551	0.5585482717	0.5861864686	0.5081641674
124564.2	5.962669373	14.17440796	87.89963531	0.5726166964	0.6138933301	0.5213640332
127599.8	5.630821228	14.11000824	86.58661652	0.5751892328	0.6309957504	0.5324957967
130615.2	5.612861633	14.21063995	86.51190186	0.5878595114	0.6394596696	0.5337576866
133620.2	5.42880249	14.33113098	86.813591	0.557949543	0.6447152495	0.5230888128
136642.8	5.239433289	14.53964996	86.71880341	0.5714614987	0.6609951854	0.5478262305
139659.4	5.355453491	14.71059418	86.98306274	0.5801339149	0.6794620752	0.5765898228
142661.4	5.230873108	14.76933289	87.12398529	0.5612224936	0.6360231638	0.5384572744
145673.2	5.346672058	11.20627594	86.64303589	0.5742276311	0.6571523547	0.6235743761
148789.4	5.319915771	11.12110138	86.63459778	0.5972162485	0.6692214012	0.6607048512
151792.4	5.332885742	11.11184692	86.44198608	0.6093878746	0.6827482581	0.6660256386
154896.2	5.437950134	11.16196442	86.06584167	0.6433171034	0.6949318647	0.6859952807
157899.2	5.153289795	11.33002472	86.0163269	0.6785036922	0.6985527277	0.7160268426
160914.8	5.427764893	11.54811859	85.94672394	0.6532536745	0.6806824207	0.7182188034
164154	3.778495789	13.1920929	85.77742004	0.640830934	0.6864216924	0.6555646062
167193.6	3.673309326	13.42189789	85.87129974	0.653729856	0.7053874135	0.6739590764
170207.2	5.265769958	11.64953613	85.73226166	0.697491765	0.7247640491	0.7308942676
173229	5.222122192	11.59846497	85.86511993	0.7023571134	0.7297831178	0.7292211652
176257	3.643638611	13.44236755	85.86517334	0.6745682359	0.7185719013	0.7292947173
179300.4	3.609703064	13.60159302	86.19802856	0.7120016217	0.7276315689	0.770260036
