# Supplementary material for: Three-dimensional spatiotemporal tracking of fluorine-18 radiolabeled yeast cells via positron emission particle tracking
Source: PLoS One. 2017 Jul 6;12(7):e0180503. doi: 10.1371/journal.pone.0180503 (PMC5500330; doi:10.1371/journal.pone.0180503)
Supplement: S4 File — Compressed folder contains text files describing individual measured trajectories from Run 1 of cell tracking experiment. Each file corresponds to a different measured trajectory. Columns 1–4 indicate the time (ms) and x, y, and z positions (mm) of each detection. Columns 5–7 are calculated uncertainties in x, y, and z directions (mm), respectively. (ZIP) [file pone.0180503.s004.zip › Position14.txt]

time	x	y	z	dx	dy	dz
91122	-6.899185181	10.53370667	49.88265228	0.5405198932	0.5625607967	0.5579439998
94173.2	-6.80316925	10.45301056	50.19626617	0.5411048532	0.5633572936	0.5532901287
97204.6	-6.744255066	10.37931061	50.32580566	0.5399429202	0.5664391518	0.5505617261
100280.2	-6.550842285	10.35887909	50.62321472	0.5193815231	0.5542985201	0.5305681825
103294.4	-6.63356781	10.16436005	50.6386261	0.5324448347	0.5596053004	0.5452252626
106326.4	-6.757575989	10.3598175	50.58200073	0.532571137	0.5696130395	0.5405068398
109329.8	-7.07207489	7.255271912	50.85497284	0.5200178027	0.5506235361	0.5142406821
112354.4	-7.158905029	7.247093201	50.87874985	0.513063252	0.5343170166	0.5041704774
115455.4	-7.338180542	7.147590637	50.75061798	0.5181298256	0.5346320868	0.5120745897
118468.6	-7.284942627	7.142547607	50.74330521	0.5368944407	0.5374878049	0.5512552857
121488.6	-7.344871521	7.136146545	50.6834259	0.5374296904	0.5390505791	0.5529065132
124564.2	-7.482673645	7.282577515	50.82228088	0.5338569283	0.5423931479	0.549716413
127599.8	-7.247344971	7.327934265	50.6263504	0.5568834543	0.5543177128	0.6091748476
130615.2	-7.028129578	7.413452148	50.61808777	0.553841114	0.5346872807	0.5906496644
133620.2	-6.915504456	7.386230469	50.58107376	0.5491021872	0.5231152773	0.5767011046
136642.8	-6.752128601	7.183853149	50.74846649	0.5515900254	0.5241505504	0.573888123
139659.4	-6.822357178	7.032218933	50.65430069	0.547051847	0.5353325009	0.577886045
142661.4	-6.727508545	7.246017456	50.72369766	0.579932034	0.5645156503	0.6098325253
145673.2	-6.698295593	7.094734192	50.66255188	0.5973043442	0.5736030936	0.6244009137
148789.4	-6.636955261	7.143699646	50.46776199	0.6035857201	0.5761575699	0.6315760016
151792.4	-6.597557068	7.10799408	50.53577423	0.6246498823	0.586894989	0.6595351696
154896.2	-6.359130859	6.946174622	50.43496704	0.6254675388	0.5908699036	0.6560624242
157899.2	-6.181083679	6.865760803	50.627388	0.6009873748	0.5698335767	0.6123895645
160914.8	-6.214782715	6.897415161	50.37227631	0.6186535358	0.5737496018	0.6302549839
164154	-6.387802124	6.924964905	50.01357651	0.6012554765	0.5542318821	0.6096240878
167193.6	-6.493865967	6.852844238	49.9815979	0.5905886292	0.5364250541	0.5884774923
170207.2	-6.67868042	6.894859314	49.6295433	0.6053162217	0.5383063555	0.6033717394
173229	-6.598190308	6.968688965	49.62901306	0.6041938066	0.5380514264	0.5985896587
176257	-6.548103333	7.096252441	49.77754593	0.5976622701	0.5350365639	0.5933351517
179300.4	-6.553611755	7.160308838	49.97912216	0.582264781	0.5276798606	0.561281383
188615.4	-3.003692627	3.777587891	49.67938614	0.5966271162	0.6029677987	0.5576956272
191717.8	-1.445327759	1.618682861	49.56149673	0.6083909869	0.6358648539	0.5620447397
194722.2	-1.337860107	1.795196533	49.51318359	0.6495152712	0.665673852	0.5828384757
197723.8	-1.324539185	1.718658447	49.31841278	0.6487870812	0.6731422544	0.5861911774
200725.8	-1.131225586	1.640670776	49.2258873	0.6308216453	0.6611829996	0.5566020608
203737.4	-0.8927001953	1.687522888	49.70838547	0.6541639566	0.6599983573	0.5775657296
206781.4	-0.8336410522	1.484741211	49.43499756	0.6487435699	0.6579498649	0.5883904099
209841	-2.630195618	5.608009338	49.46774292	0.6422944069	0.6125408411	0.5604064465
212890.2	-0.7304000854	1.577331543	49.81131744	0.6536664963	0.6627227664	0.6172222495
215970	-2.437339783	5.798652649	49.6556778	0.6312494278	0.6153470874	0.5903013349
218974.2	-2.706581116	3.369346619	48.34384537	0.6403752565	0.64398247	0.5469893217
222071.6	1.402549744	1.197547913	50.12785339	0.6296666265	0.6368798614	0.5871748328
225104.4	1.633239746	1.093063354	50.41933441	0.6096200347	0.6352457404	0.5724577308
228123.8	1.461990356	1.150390625	50.11288452	0.6142427921	0.6315703988	0.5779517889
231153.8	5.395965576	3.763877869	53.59102631	0.5816224217	0.5873823762	0.5746949911
234219	1.473709106	0.9534683228	50.07504654	0.63749367	0.648381412	0.5983412266
237303.4	-0.7434387207	2.961967468	49.88424301	0.6429597735	0.6859008074	0.6091803312
