# Supplementary material for: Three-dimensional spatiotemporal tracking of fluorine-18 radiolabeled yeast cells via positron emission particle tracking
Source: PLoS One. 2017 Jul 6;12(7):e0180503. doi: 10.1371/journal.pone.0180503 (PMC5500330; doi:10.1371/journal.pone.0180503)
Supplement: S4 File — Compressed folder contains text files describing individual measured trajectories from Run 1 of cell tracking experiment. Each file corresponds to a different measured trajectory. Columns 1–4 indicate the time (ms) and x, y, and z positions (mm) of each detection. Columns 5–7 are calculated uncertainties in x, y, and z directions (mm), respectively. (ZIP) [file pone.0180503.s004.zip › Position15.txt]

time	x	y	z	dx	dy	dz
127599.8	-35.96792603	-13.70969009	98.42100525	0.6688600779	0.647265017	0.5782592297
130615.2	-32.64906693	-16.31194687	97.32107544	0.6521914005	0.6489157081	0.5937550664
133620.2	-32.16469193	-16.19654465	95.80020905	0.6580263972	0.6561548114	0.6421270967
136642.8	-32.20751953	-16.36782837	96.93209839	0.6689407825	0.6553142667	0.5848150849
139659.4	-30.2963028	-14.69470596	94.09188843	0.6483572721	0.6587776542	0.6723731756
142661.4	-30.21866989	-14.96414185	94.21556091	0.6784203053	0.6833373904	0.6832366586
145673.2	-30.174263	-14.87637329	94.23180389	0.7134630084	0.7025051713	0.7071864605
148789.4	-32.03538132	-14.70495224	95.74750519	0.728676796	0.6713818312	0.6474552751
151792.4	-32.15784454	-14.60546494	96.20727539	0.758698225	0.6989357471	0.658811152
154896.2	-32.04566574	-14.67903137	96.77662659	0.7392568588	0.6872025132	0.6466525197
157899.2	-31.88848495	-14.80360413	96.58358002	0.7568371296	0.7135543823	0.688311398
160914.8	-31.98254776	-14.33319092	96.50634766	0.8240898848	0.7787852287	0.7497528791
164154	-31.77915573	-14.40154266	96.31639099	0.8062045574	0.7790830135	0.7239518762
167193.6	-30.09310913	-14.41888809	95.94583893	0.7634801269	0.7771846652	0.6838973761
170207.2	-30.04040909	-14.76358795	95.9009552	0.7390808463	0.7520315051	0.6682650447
173229	-30.22683334	-14.80742645	96.29502869	0.730060041	0.7665514946	0.6277236938
176257	-26.95833588	-12.97340775	96.10405731	0.7210264206	0.7357138991	0.6354866624
179300.4	-29.02182388	-10.90759277	96.33272552	0.7526075244	0.707149446	0.64895612
182523.6	-29.63920975	-10.93302155	96.47375488	0.7266275883	0.6645005345	0.5791732073
191717.8	-32.61457062	-11.05290985	96.59675598	0.6438289285	0.6668875813	0.576249063
194722.2	-32.49725723	-11.25572586	96.56632996	0.63998276	0.6535629034	0.5857810378
197723.8	-33.93379211	-7.411857605	96.22775269	0.673745513	0.7070271969	0.6516578197
200725.8	-32.91978455	-4.282356262	96.5269928	0.6115925312	0.6676172018	0.5770223737
203737.4	-34.31111526	-8.956848145	96.45438385	0.6432008743	0.6316431761	0.5894158483
206781.4	-34.34835434	-7.557548523	96.52355957	0.6307442188	0.6222765446	0.5881281495
209841	-34.37815094	-7.540229797	96.31095123	0.611600697	0.5904974341	0.5625526905
212890.2	-34.22151184	-7.417625427	96.30943298	0.5986723304	0.5845559239	0.5568355918
215970	-34.1632309	-8.776176453	96.89323425	0.5962709785	0.6031412482	0.5309532285
218974.2	-34.04272079	-8.794532776	97.03669739	0.5740351677	0.5917165875	0.5161527991
222071.6	-34.30886459	-8.848106384	97.42462158	0.6107094884	0.6352305412	0.5498816371
225104.4	-32.69928741	-8.924797058	97.37812805	0.5896933079	0.6140969396	0.5386225581
228123.8	-32.5458374	-8.901939392	97.4966507	0.5880332589	0.6005164981	0.5445948839
231153.8	-34.33015442	-8.97026825	96.15821838	0.6168859601	0.6343021393	0.5872171521
234219	-32.66869354	-4.211685181	96.09755707	0.600934267	0.6575926542	0.5947596431
237303.4	-32.82396698	-4.212875366	96.18611145	0.6185318828	0.6647385955	0.6135298014
240338.2	-32.73809814	-3.985656738	96.12654877	0.6240962744	0.6888260841	0.6325750947
243378.6	-34.32691956	-6.811798096	97.55410767	0.6798962951	0.6670504212	0.6435278654
246454.8	-35.81233215	-5.282073975	96.30788422	0.6775292158	0.6731345654	0.6457580924
