# Supplementary material for: Three-dimensional spatiotemporal tracking of fluorine-18 radiolabeled yeast cells via positron emission particle tracking
Source: PLoS One. 2017 Jul 6;12(7):e0180503. doi: 10.1371/journal.pone.0180503 (PMC5500330; doi:10.1371/journal.pone.0180503)
Supplement: S4 File — Compressed folder contains text files describing individual measured trajectories from Run 1 of cell tracking experiment. Each file corresponds to a different measured trajectory. Columns 1–4 indicate the time (ms) and x, y, and z positions (mm) of each detection. Columns 5–7 are calculated uncertainties in x, y, and z directions (mm), respectively. (ZIP) [file pone.0180503.s004.zip › Position16.txt]

time	x	y	z	dx	dy	dz
145673.2	28.36947632	-14.39993286	99.29374695	0.5983855724	0.5758544207	0.5743954182
148789.4	28.32757568	-14.66374207	99.50270844	0.6195059419	0.6113959551	0.6054890156
154896.2	28.19410706	-14.97652817	100.0342865	0.6072329879	0.6291441917	0.5983895659
157899.2	28.19454956	-15.13754654	99.95906067	0.644392252	0.6549271941	0.6492437124
160914.8	28.07065582	-15.28037262	99.54235077	0.6409823895	0.6740342975	0.6156671643
164154	26.92036438	-14.11569595	100.663002	0.5879581571	0.6079907417	0.5253468156
167193.6	26.66146851	-14.22864914	100.5088425	0.6151447892	0.6330562234	0.5536704659
170207.2	26.9306488	-14.24884033	100.9333801	0.6319354177	0.6327066422	0.5707163811
176257	26.82466888	-12.57435608	100.6133728	0.619097054	0.6439487934	0.5716946125
182523.6	27.07647705	-12.72716522	101.9789581	0.6662684679	0.7069296241	0.5838711858
185543.8	28.65021515	-10.8691864	102.2189941	0.6405745149	0.7311794162	0.6056443453
191717.8	26.90167999	-13.0564003	102.015152	0.6736348271	0.7316849828	0.6161885858
200725.8	28.26694489	-11.48796463	102.356926	0.6722211838	0.8039969802	0.6309140921
203737.4	28.48558807	-11.50704956	102.6319962	0.7043731809	0.8216861486	0.663374722
206781.4	28.8371582	-11.09790039	102.3872604	0.6882451773	0.7843407393	0.5888405442
209841	28.76753998	-11.2305336	101.7990646	0.706618309	0.799857676	0.6146356463
212890.2	28.97948456	-11.14006042	101.7424545	0.6561491489	0.7547600269	0.546158731
215970	29.09054565	-10.81273651	101.9307861	0.6483494043	0.7345257401	0.5297920704
218974.2	30.2667923	-11.03247452	102.4569397	0.6318461299	0.686390698	0.5055298209
222071.6	30.62483215	-10.79199219	102.8080215	0.6437469125	0.6860166192	0.5086534619
225104.4	31.1204071	-8.794708252	102.4792709	0.6952155828	0.7231790423	0.531730473
228123.8	31.15019989	-8.661941528	102.6377106	0.7019628882	0.7239396572	0.5618374348
231153.8	31.22719574	-8.352813721	102.6549988	0.7141370177	0.7939159274	0.5731371045
234219	30.98982239	-8.408317566	102.6676712	0.7488580346	0.8094008565	0.5912467837
237303.4	30.82888794	-8.620697021	102.9028702	0.753002584	0.7925291061	0.5779343843
240338.2	30.81217957	-8.344581604	102.6415253	0.7676235437	0.8172672987	0.6231881976
243378.6	30.9223938	-8.238197327	102.7745895	0.7382778525	0.8366078138	0.6038575172
246454.8	29.39522552	-8.338394165	102.9268417	0.6954085231	0.7710902095	0.5609145761
