# Supplementary material for: Three-dimensional spatiotemporal tracking of fluorine-18 radiolabeled yeast cells via positron emission particle tracking
Source: PLoS One. 2017 Jul 6;12(7):e0180503. doi: 10.1371/journal.pone.0180503 (PMC5500330; doi:10.1371/journal.pone.0180503)
Supplement: S4 File — Compressed folder contains text files describing individual measured trajectories from Run 1 of cell tracking experiment. Each file corresponds to a different measured trajectory. Columns 1–4 indicate the time (ms) and x, y, and z positions (mm) of each detection. Columns 5–7 are calculated uncertainties in x, y, and z directions (mm), respectively. (ZIP) [file pone.0180503.s004.zip › Position2.txt]

time	x	y	z	dx	dy	dz
20.4	-21.11439896	-10.84503174	54.14036942	0.4224488735	0.446600765	0.3792980015
3073.8	-21.05600357	-10.75888824	54.02055359	0.4354766607	0.4513885677	0.3893328309
6118.4	-20.84912491	-12.29898834	53.81223297	0.4376216233	0.453748107	0.3938868642
9241.4	-20.67226028	-12.3016777	53.69048691	0.4341530204	0.4415283799	0.3943975866
12283.2	-20.71265793	-12.55910492	53.51578903	0.4367979169	0.4474776983	0.3841309547
15287.6	-20.84108734	-12.62015533	53.53442001	0.4459754229	0.4554829299	0.3960005343
18289.4	-20.87332916	-12.85292435	53.61201096	0.4537757933	0.4598076642	0.4008253217
21317.2	-19.35222626	-14.93186188	53.5915184	0.4775345325	0.4878405333	0.4369738996
24353.8	-19.42471313	-15.01617813	53.57745743	0.4811667502	0.491994977	0.4468757808
27409	-19.22134018	-16.70097351	52.22375488	0.4930618107	0.5169783831	0.4456813335
33449.6	-19.00728989	-20.48374176	50.98897934	0.4972750545	0.4994167387	0.445727855
36547.4	-18.84521866	-20.47253799	50.8322258	0.4927743375	0.4998628199	0.4437160194
39547.6	-18.75210953	-20.52678299	50.61430359	0.4852745235	0.4972805381	0.434628129
42579.4	-18.77267075	-20.49605179	50.57837677	0.4876337349	0.5011485815	0.4136396348
45587.4	-18.88228607	-20.60771179	50.54479218	0.4926629364	0.4971866012	0.4106502235
48596.8	-18.85341263	-20.62493896	50.37561035	0.4922519922	0.4996825457	0.4116814435
51602.8	-18.91552353	-20.69276047	50.27909088	0.4813849628	0.4859577715	0.4082089365
54658.6	-18.98785782	-20.61336517	50.17749023	0.4847047627	0.4816394448	0.4075997472
57712	-18.92326736	-20.72126007	50.1241951	0.4722143412	0.4671671987	0.4071973562
60815.8	-18.90637207	-20.67931366	50.14451599	0.4596514404	0.45918715	0.3963670731
63818.4	-19.05453873	-20.66260529	50.1958313	0.4477453232	0.451737076	0.3890173733
66872.2	-18.62864685	-20.81295776	49.51407242	0.4476571083	0.4601136446	0.3756699264
69874.2	-18.66536713	-20.66545486	49.59479523	0.4651539922	0.4763607383	0.3815554976
72882.8	-18.53425598	-20.61604309	49.37831497	0.4728429914	0.4937940836	0.3938804269
75962	-18.54578781	-20.74583817	49.31587982	0.4722132385	0.5022044778	0.3976361156
79018.6	-18.48934555	-20.80031586	49.16025925	0.4754644036	0.5132120252	0.4089051485
82027.6	-18.55273438	-20.75344467	48.86588669	0.4714622498	0.520190239	0.4097545147
85058.2	-18.60115814	-20.65262985	48.47955322	0.4664076269	0.5085693598	0.4063259959
88075	-18.79509735	-20.59286118	48.35801697	0.4811831713	0.5224422216	0.4144252539
91122	-18.59264755	-20.68486786	48.27293396	0.4853872359	0.53436023	0.4197850227
94173.2	-18.60678101	-20.65833282	48.06850052	0.493090719	0.5232775211	0.4224017262
97204.6	-18.51107788	-20.70741653	47.85424805	0.4952757657	0.5179975033	0.4339435697
100280.2	-18.60795975	-20.79097366	47.9805069	0.4847765565	0.5165612698	0.4404736161
103294.4	-18.53045273	-20.65858841	47.50009537	0.4757432342	0.5095006824	0.4358427823
106326.4	-18.67406464	-20.52865982	47.65121078	0.4841303527	0.5105352998	0.4468845725
109329.8	-18.72338486	-20.77565765	46.67202759	0.4916318059	0.5220469236	0.4625103474
112354.4	-18.67277145	-20.55757141	46.44799805	0.4999967515	0.5298676491	0.466620326
115455.4	-18.83430481	-20.59927368	46.39516068	0.5118575692	0.5417933464	0.4775339365
118468.6	-20.26190186	-20.93625259	45.92849731	0.4865948856	0.5333250165	0.459336251
121488.6	-20.29346466	-20.99403	45.87810898	0.5005182624	0.5421934724	0.469317019
124564.2	-20.37662888	-20.97286606	45.73171616	0.5077651739	0.5386349559	0.4759843647
127599.8	-20.3189888	-20.94284058	45.29003906	0.4999431372	0.5241160393	0.4525287747
130615.2	-20.09308624	-20.73020172	45.50375748	0.5159882307	0.5363746285	0.4772463739
133620.2	-20.18948364	-20.69715118	45.49118042	0.4995256066	0.5235498548	0.4580240548
136642.8	-20.36555862	-20.7259903	45.38010788	0.4966715872	0.5104156733	0.4565777481
139659.4	-20.61227798	-20.84878159	45.35416031	0.4903014898	0.5086354017	0.4638368785
142661.4	-20.58408356	-20.67482376	44.69573975	0.5037713647	0.5266193151	0.4504309893
145673.2	-20.53491592	-20.79052734	44.77407837	0.5262826085	0.545955956	0.4726271629
148789.4	-20.60332108	-20.79618454	44.70123672	0.5488433838	0.5641866326	0.4993439019
151792.4	-20.77132034	-20.74352646	44.73267365	0.520850122	0.5454247594	0.4843616188
154896.2	-20.94247437	-20.33453369	44.87318039	0.5208821893	0.5431053042	0.4772104323
157899.2	-22.6021347	-20.1944046	43.96260071	0.5382708311	0.5426425934	0.4452702999
160914.8	-22.56351471	-20.33974838	43.6576767	0.5418044329	0.5400874019	0.4495571554
164154	-21.3331337	-20.46427536	44.73518372	0.541169703	0.5456380248	0.4963643551
167193.6	-22.87287521	-20.46395493	44.87567139	0.5362851024	0.5456569791	0.4856033027
170207.2	-22.83024979	-20.47333145	44.77072144	0.5307087898	0.5401130319	0.4818298221
173229	-22.87755966	-20.46964264	44.76977921	0.5165804029	0.5322539806	0.4733508229
176257	-22.96832275	-20.24821472	44.78608322	0.5247741342	0.5415559411	0.4790549576
179300.4	-22.97963715	-20.01251984	43.83384705	0.5680632591	0.5714158416	0.4878684878
182523.6	-22.75034714	-18.66116333	43.52166367	0.5249918103	0.5425888896	0.4456573725
185543.8	-22.93499756	-18.69598007	43.30725479	0.5318226814	0.5533015728	0.4525334835
188615.4	-23.19807053	-18.44875717	43.37651062	0.5320247412	0.5424437523	0.4456389248
191717.8	-23.16623306	-18.54959869	43.1504364	0.5365777612	0.5396409631	0.4510161281
194722.2	-24.88253784	-15.30532074	43.60047531	0.5295789838	0.5337191224	0.468354255
197723.8	-28.05105591	-13.91186905	43.60152435	0.5506848097	0.5535392761	0.4925491214
200725.8	-27.95737457	-13.72303391	43.83919144	0.532051146	0.5492370725	0.4733090103
203737.4	-28.06295395	-13.46768188	43.71674728	0.52495718	0.5365415812	0.4501912296
206781.4	-28.23596191	-13.44079208	43.63595963	0.5297616124	0.5477309823	0.4574528635
209841	-28.11086655	-13.51761627	43.8562851	0.5175878406	0.5311463475	0.4267361164
212890.2	-28.30502701	-13.36444473	43.65345764	0.5163180232	0.5350424051	0.4315747321
215970	-28.35340881	-13.09626389	43.64635468	0.5253070593	0.5545092225	0.4576746225
218974.2	-28.5124321	-13.18775558	43.42559433	0.5242059231	0.54400599	0.4453163743
222071.6	-28.69369888	-13.0850029	43.56728363	0.5283747911	0.5448509455	0.4412539899
225104.4	-28.61351395	-12.90925598	43.34217834	0.5442675948	0.5429899693	0.4513551295
228123.8	-28.56308365	-12.74799728	43.40916824	0.5343164206	0.5275974274	0.4338020086
231153.8	-28.59958267	-12.7296257	43.30016708	0.5490333438	0.5443115234	0.4423639774
234219	-28.74674225	-12.53830719	43.14873123	0.5541267395	0.5591168404	0.4552374482
237303.4	-28.77783203	-12.40431213	42.89963913	0.5535173416	0.5762349963	0.4713073969
240338.2	-28.73429871	-12.49591064	42.81566238	0.5427116752	0.5710223317	0.4471268654
243378.6	-28.96093369	-8.811431885	43.13091278	0.5373963714	0.5787428021	0.4763830602
246454.8	-28.57008362	-12.37944794	43.09092712	0.5547266006	0.5759106278	0.4579760432
