# Supplementary material for: Three-dimensional spatiotemporal tracking of fluorine-18 radiolabeled yeast cells via positron emission particle tracking
Source: PLoS One. 2017 Jul 6;12(7):e0180503. doi: 10.1371/journal.pone.0180503 (PMC5500330; doi:10.1371/journal.pone.0180503)
Supplement: S4 File — Compressed folder contains text files describing individual measured trajectories from Run 1 of cell tracking experiment. Each file corresponds to a different measured trajectory. Columns 1–4 indicate the time (ms) and x, y, and z positions (mm) of each detection. Columns 5–7 are calculated uncertainties in x, y, and z directions (mm), respectively. (ZIP) [file pone.0180503.s004.zip › Position3.txt]

time	x	y	z	dx	dy	dz
20.4	-13.10045624	19.06784058	72.6780014	0.6624383926	0.6144537926	0.5860430002
3073.8	-13.11398315	19.26084137	72.8015213	0.6805977821	0.6249560118	0.5931600928
6118.4	-13.51055145	19.38303375	72.8744278	0.6743007898	0.633543551	0.6102830172
9241.4	-13.32207108	21.05906677	72.46794128	0.6422433853	0.5798294544	0.5743300915
12283.2	-13.39028168	21.08518982	72.34975433	0.6272462606	0.5683775544	0.5578900576
15287.6	-13.38094711	21.16610718	72.27815247	0.6379449368	0.5779081583	0.5763657689
18289.4	-13.69459534	21.35029602	72.22776031	0.6146627069	0.556461513	0.5464600325
21317.2	-13.61540985	21.1329422	72.35106659	0.5994200706	0.5424081087	0.5405147076
24353.8	-13.67956161	21.04576874	72.32543945	0.6084894538	0.5541827679	0.5623081923
27409	-13.5075798	21.00059509	71.84680939	0.6134896874	0.562318027	0.564237237
30422	-13.57864761	20.99856567	71.34658051	0.5964399576	0.5663281083	0.555208087
33449.6	-13.62064743	20.88488007	70.64202118	0.5952140689	0.5680401325	0.5535804629
36547.4	-13.68065643	20.8141098	70.70888519	0.5900956392	0.5582405925	0.5467371345
39547.6	-9.648353577	20.50567627	67.91832733	0.6393495798	0.5627579689	0.5487695932
42579.4	-9.839149475	20.82715607	67.95398712	0.6277035475	0.5718643069	0.544718802
45587.4	-9.474479675	20.44335175	67.58401489	0.6608709097	0.5996744037	0.5675480366
48596.8	-9.490730286	20.40065002	67.38793945	0.6491968036	0.5899985433	0.5609840155
51602.8	-9.222618103	20.30126953	67.08201599	0.6243200898	0.5571721196	0.523544848
54658.6	-9.213760376	20.34617615	66.93996429	0.6318422556	0.5609331131	0.5138667822
57712	-8.989143372	20.23352814	66.78401184	0.6475088596	0.5709305406	0.5272015333
60815.8	-6.844711304	19.91214752	64.70617676	0.5983657837	0.5220886469	0.5453572273
63818.4	-8.835441589	20.28474426	66.98960114	0.6226446629	0.5454237461	0.5197740793
66872.2	-4.628303528	19.78768158	64.22520447	0.5517804623	0.48749578	0.5121440887
69874.2	-4.702049255	18.42470551	63.8246727	0.5685643554	0.5225433707	0.5239961147
72882.8	-5.026985168	18.3026123	63.62944794	0.5590834618	0.5206587315	0.5418798327
75962	-4.959945679	18.25782776	63.63754654	0.5462993979	0.5199194551	0.5321086049
79018.6	-5.023353577	19.52481079	63.35743713	0.5501099229	0.5338410139	0.5439038873
82027.6	-4.858055115	19.54664612	62.98674011	0.5314356685	0.5234510303	0.529073298
85058.2	-5.028045654	19.62796783	62.88619614	0.5416827202	0.5264153481	0.5313910246
88075	-4.709609985	19.77895355	62.84269714	0.5246059895	0.5129665136	0.5156294107
91122	-4.666290283	19.94140625	62.79053116	0.5465838313	0.5375480056	0.5276551247
94173.2	-4.729682922	20.02942657	62.50703812	0.5425804257	0.5411501527	0.5254769325
97204.6	-4.706008911	20.1199646	62.45027924	0.5492994189	0.5455489159	0.5259892941
100280.2	-2.954963684	20.24740601	60.60118866	0.5570142865	0.5463092327	0.4964446425
103294.4	-2.87752533	20.28466797	60.98952103	0.5647889972	0.5432575345	0.505533576
106326.4	-4.69329834	20.74793243	61.17661667	0.5560644269	0.5487804413	0.5341951847
109329.8	-2.809959412	20.63082123	61.32067871	0.5655133128	0.5482745171	0.5277610421
112354.4	-2.973098755	18.90961456	61.05823517	0.5693200231	0.5766274929	0.5355369449
115455.4	-2.970230103	19.02429199	60.99751282	0.5784801245	0.5835286379	0.5370439887
118468.6	-3.005752563	18.7616806	61.20490646	0.5707232356	0.5894397497	0.5347634554
121488.6	-3.373641968	16.63087463	59.65016556	0.5494723916	0.582575202	0.502150476
124564.2	-3.250442505	18.59064484	61.24404907	0.5829553604	0.6199817657	0.5620776415
127599.8	-3.549285889	18.0535202	59.65278625	0.6074696183	0.6328423619	0.554777205
130615.2	-1.841392517	18.00022125	59.45343399	0.6260053515	0.6404737234	0.5481540561
133620.2	-3.652908325	16.1598587	59.29391861	0.5715505481	0.6036730409	0.5215815306
136642.8	-3.699516296	16.29734802	59.11750412	0.5668024421	0.6061246395	0.5092284679
139659.4	-2.021202087	18.47672272	59.15712357	0.5960705876	0.6168911457	0.5005027056
142661.4	-1.855064392	18.19584656	59.11381912	0.5941532254	0.5895439386	0.4883398712
145673.2	-1.691337585	18.12457275	59.41424179	0.6167795062	0.6014473438	0.5138970613
148789.4	-1.725753784	18.13973236	59.34189987	0.622171998	0.6220703125	0.5411331654
151792.4	-1.768325806	18.07878113	59.883461	0.6033453941	0.5926411152	0.5393178463
154896.2	-1.675773621	18.18296051	59.93563843	0.588460207	0.5839641094	0.5431736112
157899.2	-1.619384766	18.34414673	59.76364136	0.5898510814	0.5936512947	0.5366362333
160914.8	-1.430709839	18.49261475	60.03145981	0.6027940512	0.607835412	0.5566156507
164154	-1.40663147	18.41306305	60.00003815	0.5831975937	0.6008989215	0.5525353551
167193.6	-1.230262756	18.25699615	59.98891068	0.5917426944	0.6050442457	0.5537570119
170207.2	-1.301841736	18.30886078	60.27253723	0.6001871824	0.5997617245	0.5522847772
173229	-1.333999634	18.28330994	59.96053696	0.5873687267	0.5818800926	0.5528795719
176257	-1.422554016	18.21165466	60.23644638	0.5894311666	0.5782200098	0.5564438105
179300.4	-1.503829956	18.32781982	59.60581207	0.5955219269	0.5788643956	0.5747540593
182523.6	-1.350509644	18.61013031	59.59302139	0.5771967769	0.5717054009	0.5660352707
185543.8	-1.220542908	18.61444092	59.80086899	0.5869768262	0.5785033107	0.5785116553
188615.4	-1.222877502	18.71578217	59.74572754	0.5710437894	0.5666720867	0.5691616535
191717.8	0.3823928833	20.27209473	57.84866714	0.5983091593	0.6063477397	0.6121326089
194722.2	0.5909805298	20.06249237	57.81321716	0.6163916588	0.6297194362	0.6514297724
197723.8	0.5111465454	20.07832336	57.89112091	0.6055093408	0.6262134314	0.6432723403
