# Supplementary material for: Three-dimensional spatiotemporal tracking of fluorine-18 radiolabeled yeast cells via positron emission particle tracking
Source: PLoS One. 2017 Jul 6;12(7):e0180503. doi: 10.1371/journal.pone.0180503 (PMC5500330; doi:10.1371/journal.pone.0180503)
Supplement: S4 File — Compressed folder contains text files describing individual measured trajectories from Run 1 of cell tracking experiment. Each file corresponds to a different measured trajectory. Columns 1–4 indicate the time (ms) and x, y, and z positions (mm) of each detection. Columns 5–7 are calculated uncertainties in x, y, and z directions (mm), respectively. (ZIP) [file pone.0180503.s004.zip › Position4.txt]

time	x	y	z	dx	dy	dz
20.4	-10.17063904	-8.373413086	52.07281494	0.4792761505	0.4774366915	0.403737992
3073.8	-10.0817337	-8.345191956	52.04234695	0.4819149673	0.4865738153	0.4095430374
6118.4	-10.10062408	-8.188934326	52.01096344	0.4812625051	0.492197603	0.4182277322
9241.4	-8.62311554	-8.291412354	52.05788803	0.4964391887	0.5102788806	0.4567893744
12283.2	-8.478675842	-8.268463135	51.92161942	0.5077138543	0.5122099519	0.4539767802
15287.6	-8.223426819	-8.509178162	52.10297012	0.5126793385	0.515442729	0.4571862519
18289.4	-8.001419067	-10.64221191	52.18384933	0.5198124051	0.5328242183	0.4423508644
21317.2	-7.524543762	-12.3616333	52.33403397	0.5245661139	0.534060061	0.4379215837
24353.8	-7.461112976	-12.47339249	52.18669128	0.5358199477	0.5433693528	0.439591229
27409	-7.45198822	-12.18083954	52.28203583	0.5235044956	0.5346984267	0.4280770719
30422	-7.526863098	-12.37438965	52.25619507	0.5349020958	0.5521855354	0.4355789125
33449.6	-7.377243042	-12.53457642	52.14140701	0.5335682034	0.5492439866	0.4457666278
36547.4	-7.413909912	-12.48849487	51.99835968	0.5260819793	0.5362114906	0.4260649681
39547.6	-7.512802124	-12.59575272	51.91559219	0.5231416821	0.5350136757	0.4192435443
42579.4	-7.503982544	-12.73039627	51.7516098	0.5205544829	0.5312180519	0.4126913846
45587.4	-7.438537598	-12.65697861	51.70866013	0.5122740865	0.5350384116	0.41317451
48596.8	-7.450309753	-12.65740585	51.52894974	0.5214644074	0.530266583	0.4116405547
51602.8	-7.676223755	-12.77859116	51.45955276	0.532063961	0.5431777835	0.4145566821
54658.6	-7.659156799	-12.85433197	51.40506363	0.5234695673	0.5273072124	0.4144641459
57712	-5.983772278	-13.12497711	51.24519348	0.5284067392	0.5346994996	0.4268775582
60815.8	-5.993423462	-13.12631226	51.32976151	0.5354130864	0.5353876948	0.4308302701
63818.4	-6.032287598	-12.99191284	51.37149048	0.5282864571	0.5332980752	0.4314905405
69874.2	-5.696418762	-12.62644577	51.29780197	0.5278730989	0.5240538716	0.4142485857
79018.6	-3.732505798	-14.07605362	50.29409027	0.5899970531	0.5683720708	0.4967202842
82027.6	-3.887069702	-14.09583664	49.85803223	0.5842880011	0.5696870685	0.520411551
85058.2	-3.757293701	-14.38222504	49.86364746	0.5532816648	0.554648757	0.4927632511
88075	-5.287704468	-16.35393906	49.68478775	0.5546693802	0.5605403781	0.4879184365
91122	-5.302330017	-16.43959045	49.539711	0.5151267052	0.5283709168	0.4578800201
94173.2	-5.322952271	-16.52203369	49.54103088	0.5086580515	0.5250566602	0.4477605522
97204.6	-5.29725647	-16.86298752	49.61184311	0.5241823196	0.544108808	0.4528129995
100280.2	-3.742729187	-20.74171829	49.84273529	0.5074667931	0.5555336475	0.472522676
103294.4	-3.642410278	-20.67970276	49.55617905	0.5231685042	0.5672846437	0.4944851398
106326.4	-3.522369385	-20.69133759	49.70930099	0.5439785719	0.5772212148	0.5023022294
109329.8	-3.547073364	-20.74223328	49.85784912	0.5493745804	0.5759903789	0.5190758109
112354.4	-3.522026062	-20.580616	49.77431107	0.5584744811	0.5824147463	0.5312712193
115455.4	-3.401451111	-20.7348671	49.79908752	0.5665517449	0.5865448713	0.5350028872
118468.6	-3.324142456	-20.721035	49.92007446	0.5644082427	0.5774245858	0.5386943221
121488.6	-3.365432739	-20.59246826	49.87791824	0.5677944422	0.5785839558	0.5406222343
124564.2	-3.496429443	-20.68298721	49.79884338	0.5630936027	0.5701745152	0.5300844312
127599.8	-3.447891235	-20.52404785	49.74606705	0.5638208985	0.5692583323	0.5383007526
130615.2	-3.514480591	-20.66781998	49.38139343	0.5606152415	0.5672499537	0.5142992735
133620.2	-3.512825012	-20.73957825	49.02729416	0.5302907825	0.5340833068	0.4680219591
136642.8	-1.738624573	-23.96955109	47.7692337	0.5725383759	0.5734944344	0.5223783255
139659.4	-1.725730896	-23.96541214	48.0149231	0.5623887777	0.5661146045	0.5097033978
142661.4	-1.472923279	-24.16353989	47.9930954	0.5647684932	0.560240984	0.4917373657
145673.2	-1.40070343	-24.25917816	47.57376862	0.5904772878	0.5795926452	0.5102684498
148789.4	-1.350814819	-24.22893906	47.55578995	0.5900939107	0.5858758092	0.5184442997
151792.4	-0.9978561401	-24.48855209	47.49192429	0.6139680147	0.5898066759	0.5314539671
157899.2	-0.9253540039	-24.41778946	47.09934235	0.6287646294	0.6119298339	0.5396567583
160914.8	-1.198860168	-24.30572128	46.88904953	0.6407280564	0.6292344928	0.554913938
164154	-1.088317871	-24.50796509	46.88571167	0.6331885457	0.6244955659	0.5650349259
167193.6	-1.257049561	-24.54455185	46.80926514	0.6346905828	0.6311092377	0.5639329553
170207.2	-1.262367249	-26.15130615	45.79916763	0.5813518763	0.5870659947	0.5033217669
173229	-1.355545044	-26.05150604	45.9380188	0.5802757144	0.5845940709	0.5122594237
176257	-1.428909302	-26.05936432	45.89109421	0.5698108077	0.573346138	0.5080092549
179300.4	-1.28352356	-26.00559616	45.60041046	0.5652284026	0.5646311045	0.4944061637
182523.6	-1.531684875	-25.91448593	45.60874176	0.5589399934	0.5666899681	0.4924794734
185543.8	-1.509880066	-25.88190842	45.85304642	0.5687256455	0.5707172155	0.5105563998
188615.4	-1.36290741	-25.98480606	46.2155838	0.5724213123	0.5696404576	0.5264003873
191717.8	-1.348526001	-26.02960205	46.0643959	0.5871624947	0.5955216289	0.5671984553
194722.2	-1.486534119	-26.10762405	46.16938782	0.6096832156	0.6121369004	0.5966625214
197723.8	-1.578094482	-26.01073456	46.1954422	0.6051412821	0.6038911343	0.576300621
