# Supplementary material for: Three-dimensional spatiotemporal tracking of fluorine-18 radiolabeled yeast cells via positron emission particle tracking
Source: PLoS One. 2017 Jul 6;12(7):e0180503. doi: 10.1371/journal.pone.0180503 (PMC5500330; doi:10.1371/journal.pone.0180503)
Supplement: S4 File — Compressed folder contains text files describing individual measured trajectories from Run 1 of cell tracking experiment. Each file corresponds to a different measured trajectory. Columns 1–4 indicate the time (ms) and x, y, and z positions (mm) of each detection. Columns 5–7 are calculated uncertainties in x, y, and z directions (mm), respectively. (ZIP) [file pone.0180503.s004.zip › Position5.txt]

time	x	y	z	dx	dy	dz
20.4	-4.36505127	-20.62602997	81.42649841	0.4853931367	0.4510492086	0.3976124227
3073.8	-4.435882568	-20.69454956	81.23459625	0.4825000763	0.452737391	0.3861680329
6118.4	-4.593536377	-20.92202759	81.15631104	0.4916709661	0.456441164	0.3884797096
9241.4	-2.913604736	-20.8741951	79.91881561	0.4905859828	0.4672350883	0.4155374169
12283.2	-3.039520264	-20.96985245	80.09195709	0.4878233969	0.4655478597	0.4156832695
15287.6	-4.466041565	-21.12435913	81.06361389	0.4994642437	0.4796563387	0.4116747677
18289.4	-4.761734009	-22.64339066	80.84622192	0.4857554734	0.4771310389	0.4089381993
21317.2	-4.811347961	-22.84030914	80.80445099	0.4809030592	0.4721692204	0.4047771096
24353.8	-4.896026611	-23.07321167	80.88835907	0.4810509086	0.4764097333	0.3949703872
27409	-4.886634827	-23.21018982	81.18183899	0.458922267	0.4637570977	0.381221354
30422	-4.996940613	-24.81308746	81.20000458	0.4532797933	0.4593186677	0.3842069805
33449.6	-5.001197815	-24.80810165	81.15727234	0.4632135928	0.461471498	0.3888385892
36547.4	-4.964599609	-24.86796188	81.16068268	0.4572991431	0.450699538	0.377762109
39547.6	-4.90196991	-24.83365631	81.20864105	0.4510273039	0.4456494153	0.3785797358
42579.4	-4.863548279	-24.96942139	81.47198486	0.4418551326	0.43479985	0.3760994971
45587.4	-4.869781494	-24.95799255	81.65595245	0.4466686249	0.441328615	0.3793747723
48596.8	-4.849632263	-25.09098816	81.69475555	0.4432415366	0.447545886	0.3771028519
51602.8	-4.945373535	-25.06776047	81.85706329	0.4426335096	0.448879987	0.374502182
54658.6	-5.046531677	-26.66083145	82.9546051	0.4368731081	0.4586942792	0.341236949
57712	-5.185424805	-26.70415878	83.13497162	0.4419669807	0.4608244896	0.3387585878
60815.8	-6.414268494	-27.06551743	83.31510162	0.4379141927	0.4555747807	0.336728543
63818.4	-6.408432007	-27.05186844	83.64242554	0.4386895299	0.4545118809	0.3455018103
66872.2	-6.520019531	-27.01409912	83.7016449	0.4391466677	0.4513680339	0.3501916528
69874.2	-6.655776978	-26.94311905	84.09389496	0.4348058999	0.443292737	0.3510063291
72882.8	-6.657012939	-27.05705643	84.33990479	0.4342265427	0.4466819763	0.357948333
75962	-6.725776672	-27.05912781	84.34937286	0.438239485	0.4466167688	0.3578073382
79018.6	-6.588043213	-27.30980301	84.51737213	0.4380075634	0.4495968521	0.3496276438
82027.6	-6.673583984	-27.49173737	84.67028809	0.4540789425	0.4560586214	0.377977401
85058.2	-6.642936707	-27.36038971	84.75005341	0.4609903991	0.4638167024	0.3789740503
88075	-6.786140442	-27.35023117	85.03098297	0.4764564037	0.4747070968	0.395555377
91122	-3.538467407	-30.21685028	85.69866943	0.4857335985	0.4758178294	0.3987538815
94173.2	-3.606880188	-30.32078552	85.91096497	0.4708975255	0.4614321291	0.3844532073
97204.6	-5.319099426	-30.472229	86.68299103	0.4826978147	0.4760501385	0.3619982004
100280.2	-5.240226746	-30.53050613	86.84102631	0.4829335809	0.4731797874	0.3707949221
103294.4	-6.922393799	-30.51545715	86.96471405	0.4940071404	0.4737635255	0.3629403412
106326.4	-6.874061584	-30.56716156	87.0821991	0.503113091	0.4865136445	0.3784999251
109329.8	-7.006591797	-30.62202454	87.33435822	0.5007391572	0.4891647696	0.3865579665
112354.4	-7.019287109	-30.70912552	87.47091675	0.5062112212	0.4925441444	0.4045510888
115455.4	-7.05921936	-30.64693451	87.69798279	0.504602015	0.489888072	0.4047089219
118468.6	-7.270401001	-30.61920929	87.70198059	0.5149080157	0.5045842528	0.4256976843
121488.6	-7.130516052	-31.99335098	88.63883209	0.5370357633	0.4992971122	0.4389929771
124564.2	-7.170120239	-31.91880798	88.84005737	0.5532133579	0.5091539621	0.4556030035
127599.8	-7.327575684	-31.95441055	89.02820587	0.5460499525	0.4969248772	0.4590192437
130615.2	-7.410133362	-32.06744766	88.98351288	0.5678133368	0.5145930648	0.4869053662
133620.2	-7.381721497	-32.00749588	89.16107178	0.5672903657	0.5116833448	0.4951123297
136642.8	-7.352622986	-32.02436066	89.36000824	0.5552585721	0.5125798583	0.4875393808
139659.4	-7.468292236	-31.99690628	89.53955841	0.553722024	0.517663002	0.4913308024
142661.4	-7.40423584	-32.05966949	89.71229553	0.5918061137	0.5588541627	0.5369315743
145673.2	-9.186668396	-30.61027908	89.53123474	0.5239478946	0.4966576397	0.475253284
148789.4	-9.046234131	-30.6942215	89.50649261	0.5377628803	0.5089455843	0.5038206577
151792.4	-9.253234863	-30.40533066	89.66703796	0.5386955738	0.5028276443	0.5136966109
154896.2	-9.321258545	-30.17270279	91.72016907	0.5677363276	0.5236569643	0.5571593046
157899.2	-9.308303833	-30.19045258	91.98426819	0.576225698	0.5383426547	0.5596237183
160914.8	-9.003677368	-31.61125183	92.01895905	0.5786589384	0.5175296664	0.549148798
164154	-12.70118332	-30.00463867	92.01383209	0.602987349	0.5172170997	0.5808010697
167193.6	-12.75893402	-30.08881378	92.16296387	0.6069746017	0.5156695843	0.5708874464
170207.2	-12.90515518	-30.15948868	92.20230103	0.5919070244	0.5032276511	0.553499639
173229	-12.90525436	-30.14626694	93.70428467	0.5811594129	0.5045146346	0.5332911015
176257	-12.98883438	-30.14151382	93.85630035	0.5854532719	0.509785831	0.5357619524
179300.4	-13.11233139	-30.05589676	94.01348877	0.5866786242	0.5169272423	0.5383611321
182523.6	-16.96149826	-29.79514313	94.19510651	0.5882875323	0.506518364	0.5724749565
185543.8	-16.92760086	-29.86480713	94.35090637	0.5736948252	0.5191807151	0.5688149333
188615.4	-17.19828033	-29.85693359	94.26088715	0.5729920268	0.5166117549	0.578853786
191717.8	-17.51674271	-29.97435379	94.67901611	0.5697394013	0.5206686854	0.579485774
194722.2	-17.6168251	-29.8967514	94.5284729	0.5783277154	0.5277043581	0.5822178721
197723.8	-19.14506912	-30.35595703	95.95786285	0.5564938784	0.5111739635	0.5347118378
200725.8	-19.46330643	-30.18503189	95.85153961	0.5438886285	0.5102812052	0.5234434009
203737.4	-20.68961334	-28.80543137	97.36405945	0.5499972105	0.5274489522	0.4838496149
206781.4	-20.76008224	-27.43604279	97.33863068	0.5514109731	0.5327454805	0.4896022379
209841	-20.83823395	-27.3283844	97.3950882	0.5492058992	0.5396015644	0.4818773866
212890.2	-20.98348236	-27.34215164	97.17494965	0.5593883991	0.5484893322	0.4859695435
215970	-21.19035339	-27.53976822	96.9280014	0.5551787615	0.5517451167	0.4907767475
218974.2	-21.37010193	-27.41896057	97.08891296	0.546657145	0.5532752275	0.4754520953
222071.6	-21.29866409	-27.1967659	97.39559937	0.562586844	0.574344635	0.5001842976
225104.4	-21.25491714	-27.13123322	97.56980133	0.5604324341	0.5783507228	0.4915590584
228123.8	-21.26118851	-27.02685165	97.43299866	0.5568733811	0.5894211531	0.488627106
231153.8	-21.48674011	-27.01032639	97.8502655	0.5753158927	0.6173809767	0.5017878413
234219	-21.38221741	-27.05356216	97.74983978	0.5714219809	0.6278421283	0.4831398726
237303.4	-21.33087921	-27.18646622	97.59151459	0.5559275746	0.6162019372	0.4743876159
240338.2	-21.40686798	-27.22761917	97.4539032	0.5571460128	0.6137384176	0.4895412028
243378.6	-22.60486984	-26.94132996	97.45827484	0.5550782084	0.6102058291	0.4720195234
246454.8	-23.07326889	-26.94086456	97.61128998	0.5577176809	0.6073946953	0.4712901711
