# Supplementary material for: Three-dimensional spatiotemporal tracking of fluorine-18 radiolabeled yeast cells via positron emission particle tracking
Source: PLoS One. 2017 Jul 6;12(7):e0180503. doi: 10.1371/journal.pone.0180503 (PMC5500330; doi:10.1371/journal.pone.0180503)
Supplement: S4 File — Compressed folder contains text files describing individual measured trajectories from Run 1 of cell tracking experiment. Each file corresponds to a different measured trajectory. Columns 1–4 indicate the time (ms) and x, y, and z positions (mm) of each detection. Columns 5–7 are calculated uncertainties in x, y, and z directions (mm), respectively. (ZIP) [file pone.0180503.s004.zip › Position6.txt]

time	x	y	z	dx	dy	dz
20.4	-5.727828979	19.1101532	44.27043915	0.506760478	0.5780802965	0.5338205099
3073.8	-4.190437317	20.98169708	44.05323029	0.5138509274	0.5563986897	0.5297111869
6118.4	-4.294082642	19.14691162	44.52490616	0.5150391459	0.5806683898	0.5293325782
9241.4	-4.096244812	18.98101044	44.62399292	0.5165593028	0.5811597109	0.5250013471
12283.2	-4.050079346	18.80110931	44.3575325	0.5205337405	0.5890262127	0.5529470444
15287.6	-4.03768158	18.74892426	44.67513657	0.5216727257	0.5934457183	0.5599665046
18289.4	-4.0154953	18.96244812	44.33083344	0.5376394987	0.6169575453	0.5968909264
21317.2	-3.856513977	19.03842926	44.06490707	0.5530062318	0.6333693862	0.6178879142
24353.8	-3.904548645	18.75079346	44.04327774	0.5581730604	0.6404748559	0.6248707175
27409	-3.532165527	18.68714905	43.98348999	0.5667835474	0.6474810839	0.6175709367
30422	-3.409049988	18.55593872	44.20953751	0.5799638629	0.6488547921	0.6449209452
33449.6	-3.247215271	18.68548584	43.99568558	0.6124435067	0.6589913964	0.6643349528
36547.4	-3.160636902	15.46675873	44.51055145	0.5961380601	0.6307297349	0.6220874786
39547.6	0.2859954834	18.69335175	44.3586731	0.6422808766	0.6377615333	0.604542613
42579.4	0.3305740356	18.57990265	44.35795212	0.6541244388	0.6494275928	0.6160416007
45587.4	0.5321884155	18.64677429	44.2950058	0.6773405075	0.6749556661	0.6531236768
48596.8	0.5631408691	18.30249786	43.96975327	0.6629712582	0.6423928142	0.6127507687
51602.8	2.036682129	16.97830963	45.83456802	0.7020485997	0.6421231031	0.6419045925
54658.6	0.8229598999	18.25717926	44.07142639	0.6613676548	0.6465767026	0.6058493853
57712	2.446411133	16.91484833	45.69428253	0.676409483	0.6279360652	0.6172143221
60815.8	2.516769409	18.35227966	45.96574783	0.6599519253	0.6148569584	0.6210193634
63818.4	2.429130554	18.42173004	45.9379158	0.6607995629	0.6287812591	0.6510148644
66872.2	3.020736694	18.96181488	44.07053375	0.6739400029	0.667932868	0.6519214511
69874.2	2.870376587	18.83921814	44.12001038	0.6419548988	0.6349371076	0.6272497773
72882.8	3.073425293	19.03118896	44.34658813	0.6535320282	0.6322017908	0.6327069998
75962	3.045860291	18.92888641	44.29903412	0.6297126412	0.6000947356	0.5812646151
79018.6	3.138450623	19.09273529	44.5632515	0.6377702951	0.6116349697	0.5567772985
82027.6	3.251495361	18.9758606	44.56081009	0.6285598278	0.5943513513	0.5359818339
85058.2	3.119239807	18.87007141	44.528759	0.6331807375	0.5982567072	0.5349376202
88075	2.567955017	18.82909393	46.00003815	0.663823545	0.6131682992	0.5784446001
91122	2.158027649	17.1194458	45.93217087	0.6721909046	0.6043272614	0.5594170094
94173.2	2.664024353	18.7542572	45.91888046	0.6830829382	0.6103690267	0.5741731524
97204.6	4.728591919	17.28655243	45.97554779	0.6773867011	0.6255434155	0.577129066
100280.2	4.745048523	17.02170563	46.36717987	0.6852049232	0.6141477227	0.6056620479
103294.4	4.969337463	16.93009949	46.31725693	0.6806743145	0.6134387851	0.6038946509
106326.4	4.758956909	16.87737274	46.16627502	0.6588407159	0.6004725099	0.5929316282
109329.8	4.863327026	16.89532471	46.26040649	0.6851078272	0.6311013699	0.6132196784
112354.4	4.8489151	16.90331268	46.33694839	0.6767420173	0.6342959404	0.5988595486
115455.4	5.06136322	17.13122559	46.54436111	0.7176106572	0.6581630111	0.6057768464
118468.6	7.139900208	17.15311432	44.66353607	0.6303498745	0.6013816595	0.5775771141
121488.6	7.242919922	16.85394287	44.55682373	0.6196120977	0.6033198833	0.576412797
124564.2	7.347564697	16.88100433	44.60052109	0.6227708459	0.5950808525	0.5621661544
127599.8	5.476226807	16.90332031	46.06589508	0.6723080873	0.6357290149	0.5878689885
130615.2	7.092018127	16.83460999	46.64091492	0.6422047019	0.6430737376	0.5863015652
133620.2	7.231498718	18.39011383	46.14308548	0.6286376119	0.6209440827	0.5930630565
136642.8	6.85068512	16.67506409	46.56462479	0.6382539272	0.6441571116	0.6038187146
139659.4	6.8724823	18.18512726	46.26776505	0.650269568	0.6445758939	0.6316643953
142661.4	6.838386536	18.25141144	46.41490555	0.6156648993	0.6250343323	0.5859779716
145673.2	6.902229309	18.26457977	46.1644516	0.5996708274	0.6162703037	0.5865088105
148789.4	6.914100647	18.29798126	46.2279129	0.5862120986	0.611492455	0.5848296881
151792.4	6.925376892	18.37631226	46.05397034	0.6014806628	0.6251314282	0.6030783653
154896.2	6.828018188	18.17746735	45.92111588	0.5840089917	0.6080973744	0.5901444554
157899.2	6.99079895	18.29251862	46.08839417	0.5877395868	0.6072924137	0.6050397158
160914.8	7.22946167	18.29966736	46.042099	0.604616046	0.6221303344	0.6177508831
164154	7.067550659	18.22373962	46.08072281	0.5780271888	0.6060205102	0.5984891653
167193.6	7.282348633	18.05509186	46.03316879	0.5800021887	0.6096287966	0.6126762033
170207.2	7.108650208	18.03137207	46.16555786	0.5685396791	0.6022524238	0.5752877593
173229	6.948860168	17.84853363	46.10166168	0.5498895049	0.577547729	0.5807866454
176257	6.834075928	17.82926178	45.80130386	0.5749844313	0.5942963958	0.5975567698
179300.4	4.69960022	15.96366119	48.60205078	0.5959048867	0.6477684379	0.6359467506
182523.6	6.396614075	17.66166687	46.65896606	0.5970218778	0.5935063958	0.617548883
185543.8	6.419845581	17.6087265	46.47541428	0.5870357156	0.5778562427	0.5939556956
188615.4	6.60848999	17.61338806	46.67259216	0.6014146805	0.599342525	0.608536005
191717.8	6.924911499	16.31732941	48.81913376	0.6035524011	0.5882823467	0.5827488899
194722.2	7.110107422	16.16837311	48.97114182	0.6089159846	0.5820268393	0.5669403076
197723.8	6.921211243	15.9670105	47.272995	0.6006620526	0.5722060204	0.5948901176
200725.8	6.742141724	16.05702972	47.22408295	0.6015621424	0.5681586266	0.5849058032
203737.4	6.813392639	16.08382416	49.28025818	0.6074876785	0.5683134198	0.5567021966
206781.4	6.693885803	16.1055069	47.66962814	0.5684071183	0.549166441	0.5437059402
209841	6.681694031	16.09594727	47.62499237	0.5676755309	0.5436701775	0.544418931
212890.2	6.743995667	15.04026031	49.16093826	0.5506629944	0.5361399055	0.5072516799
215970	6.753440857	16.55717468	49.17002487	0.5770909786	0.5358580351	0.5303395987
218974.2	6.782897949	16.7294693	49.20880508	0.5587192178	0.5239314437	0.5084323287
222071.6	6.646453857	16.89323425	49.32455063	0.5428504944	0.5225009322	0.4968277514
225104.4	4.982719421	16.84483337	49.4295311	0.5380606651	0.5320590734	0.4987479448
228123.8	4.682487488	16.92725372	49.47922897	0.5323927402	0.5312905312	0.4858295918
231153.8	6.51109314	16.87723541	48.12239456	0.5506874919	0.5430122018	0.5122084618
234219	6.539070129	16.78626251	48.16903687	0.5783210993	0.5661309958	0.5239397883
237303.4	4.669006348	16.96507263	48.08420181	0.6016234159	0.5718901157	0.5212332606
240338.2	4.685585022	17.08365631	48.87452698	0.5905075669	0.566565752	0.5259652138
243378.6	4.929351807	17.05773163	49.07976913	0.6080687642	0.5785864592	0.5355959535
246454.8	4.771514893	17.06282806	49.15937424	0.5827354193	0.5510994792	0.5259062648
