# Supplementary material for: Three-dimensional spatiotemporal tracking of fluorine-18 radiolabeled yeast cells via positron emission particle tracking
Source: PLoS One. 2017 Jul 6;12(7):e0180503. doi: 10.1371/journal.pone.0180503 (PMC5500330; doi:10.1371/journal.pone.0180503)
Supplement: S4 File — Compressed folder contains text files describing individual measured trajectories from Run 1 of cell tracking experiment. Each file corresponds to a different measured trajectory. Columns 1–4 indicate the time (ms) and x, y, and z positions (mm) of each detection. Columns 5–7 are calculated uncertainties in x, y, and z directions (mm), respectively. (ZIP) [file pone.0180503.s004.zip › Position7.txt]

time	x	y	z	dx	dy	dz
20.4	6.86491394	-33.89403152	66.81861115	0.5302463174	0.4678164124	0.454810977
3073.8	6.860305786	-34.09998322	66.57868958	0.5346326232	0.4639131129	0.4516379535
6118.4	7.06778717	-34.06567383	66.41618347	0.5435512662	0.4756352007	0.4579622447
9241.4	7.113067627	-34.13122177	66.21502686	0.5250821114	0.465441376	0.4448864758
12283.2	7.063194275	-34.18733597	66.03507233	0.5364917517	0.4657661617	0.4554395974
15287.6	7.154701233	-34.10993195	65.98139191	0.5486057401	0.4770460129	0.4647476375
18289.4	7.273361206	-34.11129379	65.78568268	0.5562728047	0.4790939093	0.4640324712
21317.2	7.239578247	-34.20494461	65.83719635	0.5296163559	0.4769364893	0.4544053376
24353.8	7.359474182	-34.05305481	65.77813721	0.51080513	0.4636912942	0.4465058148
27409	8.904495239	-34.01647568	66.05456543	0.488543272	0.4469338059	0.4226517081
30422	8.863487244	-34.03720474	66.0536499	0.4764120579	0.4512064755	0.4143251777
33449.6	8.911346436	-34.17023849	65.88564301	0.4752475619	0.4560627937	0.4111500382
36547.4	9.112442017	-34.10409546	65.89845276	0.4680187404	0.4562725127	0.4035090506
39547.6	9.20426178	-34.24941635	65.8915863	0.4669074118	0.45618698	0.4029486179
42579.4	9.338775635	-34.35317612	65.7826767	0.4769005775	0.4628221393	0.4028087556
45587.4	9.322982788	-34.37182236	65.63682556	0.4970731139	0.4908540845	0.4225086868
48596.8	9.165992737	-34.32921982	65.5295105	0.4972949922	0.4748207927	0.4079111516
51602.8	9.107307434	-34.39313126	65.56898499	0.4743125439	0.469861865	0.3833391666
54658.6	8.974784851	-34.30759048	65.57143402	0.467264384	0.4456732571	0.3757342696
57712	8.935752869	-34.42148209	65.50508118	0.4641141891	0.4454815984	0.371843189
60815.8	9.074211121	-34.46496201	65.59526825	0.4500345886	0.4348165989	0.3690644801
63818.4	9.136619568	-34.37971878	65.63471222	0.4512893558	0.4349088967	0.3721216917
66872.2	9.014137268	-34.33169556	65.71043396	0.4623314142	0.4406826198	0.3827187419
69874.2	9.000358582	-34.39300919	66.06949615	0.4654222131	0.4491735995	0.3799424469
72882.8	8.967147827	-34.38202286	65.87073517	0.474973917	0.4633594453	0.394105196
75962	8.896156311	-34.29225922	65.87583923	0.4716928899	0.4588485062	0.3870890141
79018.6	8.871757507	-34.37768936	65.88948059	0.485198319	0.4720189571	0.395452112
82027.6	8.825737	-34.6673317	65.79123688	0.5047565103	0.4802508354	0.4022564292
85058.2	8.764984131	-34.76027298	65.76127625	0.515506506	0.4921090305	0.4061588049
88075	8.787734985	-34.89064026	65.58096313	0.5125504732	0.4670933783	0.3937324286
91122	8.658103943	-34.81305695	65.71063995	0.5158242583	0.4577598572	0.3924291432
94173.2	10.37419128	-34.50763321	64.86212158	0.5442964435	0.4763484001	0.410479933
97204.6	10.45142365	-34.54125214	64.86197662	0.5435922742	0.4892952144	0.4230054617
100280.2	10.52439117	-34.48582077	65.04930115	0.5417891741	0.5040490627	0.4165990651
103294.4	10.44452667	-34.34566498	66.11322021	0.5178266764	0.4883511662	0.4191957116
106326.4	10.62606812	-34.27314377	66.15457916	0.5087157488	0.4867507517	0.4181918204
109329.8	10.76789093	-34.36168289	66.23191833	0.5202386975	0.5006189942	0.4362278283
112354.4	11.01820374	-34.45615768	65.2334137	0.5799312592	0.535610199	0.4727112949
115455.4	11.26625061	-34.52352524	65.19168854	0.5941988826	0.5596414804	0.4829606116
118468.6	11.35566711	-34.60815811	65.22402954	0.6044154167	0.5690536499	0.4934771955
121488.6	11.35610962	-34.55124283	66.06554413	0.5957770944	0.5525400639	0.4695250988
124564.2	12.89483643	-33.13647079	66.41897583	0.5506369472	0.5295023322	0.4484651685
127599.8	12.83810425	-33.37699127	65.28411102	0.5483900905	0.5078766346	0.4295065403
130615.2	12.80745697	-33.39247131	65.32590485	0.5464112759	0.5055055618	0.4202672541
133620.2	12.86037445	-33.47894669	65.4473114	0.5552423596	0.506624639	0.4219526649
136642.8	12.91039276	-33.46041107	65.32103729	0.5528464317	0.504443109	0.4297395647
139659.4	12.88250732	-33.32161713	66.19741821	0.5184289813	0.4744691253	0.3948418796
142661.4	12.88031006	-33.01057053	65.94132996	0.52755481	0.4756392837	0.415851593
145673.2	12.86740112	-33.03000259	66.12215424	0.5134630203	0.4618365169	0.4095638394
148789.4	13.00987244	-32.70310211	66.05166626	0.5283994079	0.4854580164	0.4314427376
151792.4	12.86875153	-32.72158432	65.96775055	0.5412993431	0.5091557503	0.4672012925
154896.2	13.10486603	-32.72410202	66.04489136	0.523470819	0.5052365661	0.4418824613
157899.2	13.00460815	-32.66006088	65.70022583	0.5308350325	0.5147830248	0.4588958621
160914.8	13.12452698	-32.46813965	65.57557678	0.5456905365	0.5186428428	0.4599021375
164154	13.10955811	-32.50269699	65.34229279	0.553206563	0.5234212279	0.4606846869
167193.6	13.20849609	-32.29476547	65.33757782	0.5812854171	0.5487920642	0.4814713597
170207.2	13.46065521	-32.15388489	65.53884125	0.5554109216	0.5335515738	0.4731353819
173229	13.54154205	-32.2781868	65.49615479	0.5539663434	0.5295709968	0.4759212434
176257	13.34732819	-32.32708359	65.4095993	0.5456257463	0.5287560821	0.4794668257
179300.4	13.21897888	-32.32669067	65.54955292	0.5387130976	0.5187518597	0.4752701223
182523.6	15.09635162	-32.4173317	65.41818237	0.5464183688	0.5274988413	0.4750680327
185543.8	15.41030884	-32.04788971	65.55404663	0.5530320406	0.5354702473	0.4894815981
188615.4	15.08390808	-32.25042725	65.1512146	0.5436651111	0.5326527953	0.4821286798
191717.8	15.08909607	-32.16498947	65.09027863	0.5392675996	0.5326328278	0.4913628995
194722.2	15.20146179	-32.06144714	64.98118591	0.5595129728	0.5503963232	0.5064128041
197723.8	15.15969086	-31.95138931	65.03972626	0.5495299697	0.5512874722	0.496950835
200725.8	15.31414032	-31.91262817	65.28128052	0.5608990788	0.5553175807	0.5051531792
203737.4	15.44391632	-31.9687233	65.46605682	0.5609402061	0.5626990199	0.4996811748
206781.4	15.65110779	-32.153862	65.44415283	0.5571485162	0.5559520721	0.4816116393
209841	15.5838623	-32.25683975	65.78752899	0.5543661714	0.5423052311	0.4798901081
212890.2	15.52520752	-32.19101334	66.08242798	0.5357792377	0.5204950571	0.4714049101
215970	15.49595642	-32.39607239	66.15370178	0.5450137854	0.5248849988	0.484839499
218974.2	16.97536469	-32.43251801	66.29714203	0.5595889688	0.5367185473	0.4831248224
222071.6	16.88284302	-32.49096298	66.05594635	0.5718455911	0.5419028997	0.4906248748
225104.4	16.81609344	-32.50468445	66.0433197	0.5658568144	0.5351765156	0.4869365096
228123.8	16.97293854	-32.50864792	65.95953369	0.590015769	0.546409905	0.4856052101
231153.8	16.93320465	-32.43573761	65.87236023	0.6103240848	0.5619654059	0.502636373
234219	16.91883087	-32.28062057	65.80858612	0.5835431218	0.5455701351	0.4906564653
237303.4	16.99793243	-32.51685333	65.68011475	0.5658460259	0.5490483046	0.4801572263
240338.2	17.22875214	-32.5920105	65.69062805	0.5526590943	0.5396670699	0.4674001336
243378.6	17.32267761	-32.47454834	65.79691315	0.5511134863	0.5560562611	0.4961610138
246454.8	17.08220673	-32.45612335	65.85184479	0.5211420655	0.5354436636	0.4735726416
