# Supplementary material for: Three-dimensional spatiotemporal tracking of fluorine-18 radiolabeled yeast cells via positron emission particle tracking
Source: PLoS One. 2017 Jul 6;12(7):e0180503. doi: 10.1371/journal.pone.0180503 (PMC5500330; doi:10.1371/journal.pone.0180503)
Supplement: S4 File — Compressed folder contains text files describing individual measured trajectories from Run 1 of cell tracking experiment. Each file corresponds to a different measured trajectory. Columns 1–4 indicate the time (ms) and x, y, and z positions (mm) of each detection. Columns 5–7 are calculated uncertainties in x, y, and z directions (mm), respectively. (ZIP) [file pone.0180503.s004.zip › Position8.txt]

time	x	y	z	dx	dy	dz
20.4	8.455680847	-13.70884705	103.5547409	0.8622477055	0.6609935164	0.5502589941
3073.8	8.700119019	-13.63576508	103.4596252	0.8286901712	0.6499112844	0.506608367
6118.4	8.870231628	-13.54703903	103.2228088	0.8337022066	0.6686804295	0.510958612
9241.4	9.029205322	-13.48207474	103.0746689	0.8134848475	0.6843150854	0.5225443244
12283.2	9.184936523	-13.4774437	102.9922028	0.8039945364	0.6897289753	0.5167353153
15287.6	9.164169312	-13.4045639	103.149231	0.7956963181	0.7107731104	0.5050173402
18289.4	9.205635071	-13.4722023	102.8903122	0.7778618336	0.6951028705	0.5015487671
21317.2	9.028083801	-13.39916992	102.1854019	0.6833860874	0.6527948976	0.4917528033
24353.8	9.087471008	-13.33427048	102.2658691	0.692792356	0.656554997	0.4795336425
27409	9.296585083	-13.02911377	102.2187119	0.6757423282	0.6981876493	0.4583069086
30422	9.16897583	-12.95931625	101.9065781	0.6999922991	0.6882170439	0.4983539283
33449.6	8.897277832	-12.79949188	102.0056229	0.6941427588	0.6881882548	0.493892014
36547.4	9.014457703	-13.03603363	101.8508301	0.7196395397	0.771550715	0.5371511579
39547.6	8.745452881	-13.17595291	101.72789	0.6709896922	0.7654861212	0.5058258176
42579.4	8.684288025	-13.0735817	101.5789871	0.6780942678	0.7852374911	0.5059432983
45587.4	8.501251221	-12.87825394	101.5542984	0.654117763	0.7668703198	0.482924372
48596.8	6.770576477	-12.69026947	101.4312515	0.6875436902	0.8038911223	0.5232175589
51602.8	6.780288696	-12.53216553	101.461937	0.6888760328	0.8132815361	0.5183376074
54658.6	7.157730103	-12.40027618	101.668045	0.673330009	0.8219038248	0.5169205666
57712	7.323883057	-12.35472488	101.3526764	0.6638664007	0.816227138	0.5475803018
60815.8	7.188224792	-12.27909851	101.0533752	0.6493424773	0.7897222638	0.5218482614
63818.4	7.132080078	-12.38753128	101.0559158	0.6362934113	0.7797366381	0.5273179412
66872.2	7.068489075	-12.28975296	100.9141693	0.6219328046	0.7488380671	0.5105270743
69874.2	7.163619995	-12.32707596	100.8584442	0.6782159209	0.7784799337	0.5742437243
72882.8	7.196228027	-12.61042023	100.4539566	0.6345017552	0.7188428044	0.5324682593
75962	7.262397766	-12.44447327	100.3069077	0.6157186627	0.7056569457	0.5245049
79018.6	6.976264954	-12.48630142	100.3038254	0.6298974752	0.7463716269	0.5443250537
82027.6	5.58215332	-12.29540253	99.9419632	0.630738616	0.7623717189	0.5501663089
85058.2	6.935218811	-16.95743942	99.01984406	0.6692746878	0.7326174974	0.6474493742
88075	5.592781067	-16.92149734	99.03947449	0.6514592171	0.6868633628	0.5785040259
91122	5.544067383	-16.96881485	99.29325104	0.6470384002	0.7006691098	0.5836822987
94173.2	5.364089966	-16.83118057	98.76159668	0.6520527005	0.6914975047	0.58774966
97204.6	5.394454956	-16.76323318	98.68132019	0.6369783282	0.6514613628	0.5469018817
100280.2	5.324241638	-15.07838058	98.84326172	0.6461712718	0.6398923993	0.5438191295
103294.4	5.362197876	-15.1456337	98.71469879	0.6499375701	0.6364140511	0.5471388102
106326.4	5.291641235	-14.95450211	98.70674896	0.6524228454	0.6479300261	0.54874295
109329.8	5.323867798	-14.70149994	98.33769226	0.6283051968	0.6261031032	0.5153405666
112354.4	5.299911499	-14.7113266	98.33557129	0.6237965822	0.6173760295	0.5042492747
115455.4	5.325523376	-14.87514496	98.34131622	0.6103289127	0.6046353579	0.4896449447
118468.6	5.365364075	-14.92982864	98.49127197	0.6178469658	0.613293767	0.4919547439
121488.6	5.438041687	-15.0993309	98.46862793	0.6203485727	0.6236038208	0.4941206872
124564.2	5.489105225	-15.27453232	98.57598877	0.612670362	0.5991228223	0.4726506472
127599.8	7.164451599	-16.76037979	98.3506546	0.6046519876	0.5771773458	0.4749672115
130615.2	5.379386902	-16.71339417	98.61727142	0.6336997747	0.5892907381	0.502125144
133620.2	5.010391235	-16.70125198	98.39925385	0.6733006239	0.6112567782	0.5430620313
136642.8	5.225059509	-17.31687927	98.21456146	0.6695771217	0.6186046004	0.5509958267
139659.4	4.881477356	-17.38703156	98.28497314	0.66105479	0.5972568393	0.5332125425
142661.4	4.895874023	-17.25265884	98.41168976	0.6473146081	0.609613657	0.5096815228
145673.2	4.824745178	-16.92301941	98.41082001	0.6644056439	0.6163772345	0.5336853266
148789.4	4.821243286	-17.11497116	98.23856354	0.6866805553	0.6354576945	0.5540551543
151792.4	4.871925354	-17.16701508	98.66461945	0.6573575139	0.6158360839	0.5284202099
154896.2	4.963088989	-17.47049713	98.94612885	0.6793528199	0.6464465261	0.5588741899
157899.2	4.731529236	-19.31695938	99.00525665	0.6584520936	0.6470604539	0.5704612136
160914.8	4.675819397	-19.47502899	99.1004715	0.6960289478	0.6765474677	0.6102018952
164154	4.672355652	-19.43058777	99.29961395	0.6839711666	0.6540806293	0.5800479054
167193.6	4.790306091	-19.4249115	99.35719299	0.6548204422	0.6287848353	0.5560457706
170207.2	4.709663391	-19.7728157	99.7298584	0.684697628	0.6483564973	0.5883936286
173229	4.731819153	-19.60409546	99.91262817	0.6446616054	0.6080961823	0.5710657239
176257	4.645111084	-21.10154724	99.97849274	0.6220678687	0.5997244716	0.5628111959
179300.4	4.650611877	-20.95741653	99.77997589	0.6352180839	0.6084650159	0.5735353231
182523.6	4.562522888	-20.8065567	99.82537079	0.6329212189	0.6177672744	0.5590208173
185543.8	4.529655457	-20.89471054	100.1334076	0.6213791966	0.605066061	0.5381160378
188615.4	4.261451721	-20.98187256	100.2124405	0.6029587984	0.5912740827	0.5210331678
191717.8	4.412109375	-21.09576035	100.6258011	0.5944843292	0.5804414749	0.5130025148
194722.2	4.53755188	-21.10860825	100.9906998	0.595020473	0.5987042785	0.5172028542
197723.8	4.553855896	-21.0344696	100.9266052	0.5744578838	0.599493444	0.5189325213
200725.8	6.374900818	-21.24716187	100.9281693	0.6263102293	0.6468239427	0.5681624413
203737.4	4.4272995	-22.91782379	102.1188431	0.5830066204	0.5608013868	0.512445271
206781.4	4.547393799	-22.99066925	102.1614075	0.5884768367	0.5608166456	0.5063484907
209841	4.486190796	-22.90861511	102.1046143	0.577811718	0.5634091496	0.495901078
212890.2	4.568893433	-22.91143799	102.1266556	0.6068603396	0.5875176787	0.520460546
215970	4.55847168	-23.15006638	102.2558899	0.6271899939	0.6084233522	0.5252161622
218974.2	4.476196289	-22.80022812	102.2568588	0.6047172546	0.5873973966	0.4898217916
222071.6	4.824363708	-22.7593689	102.2459335	0.633046031	0.5928878188	0.5094686747
225104.4	4.724555969	-23.01765442	102.4551926	0.6671910286	0.6124870181	0.548827529
228123.8	4.55783844	-24.24581146	103.4509201	0.6995449066	0.6008658409	0.5347359776
231153.8	4.637237549	-24.51285172	103.2999954	0.7414889932	0.6333799362	0.5614215732
234219	6.378578186	-24.64766693	103.0783615	0.7175086141	0.6540024281	0.5529534221
237303.4	6.214546204	-24.82304382	103.3335342	0.6953283548	0.6329680681	0.5274695158
240338.2	6.240692139	-24.90956497	103.3952637	0.7126786709	0.6408591866	0.5067660213
243378.6	6.367095947	-25.05298233	103.849884	0.7200670838	0.6338148117	0.4863666892
246454.8	6.485351562	-25.03568268	104.0016937	0.7387900352	0.6381220818	0.4891049862
