# Supplementary material for: Three-dimensional spatiotemporal tracking of fluorine-18 radiolabeled yeast cells via positron emission particle tracking
Source: PLoS One. 2017 Jul 6;12(7):e0180503. doi: 10.1371/journal.pone.0180503 (PMC5500330; doi:10.1371/journal.pone.0180503)
Supplement: S4 File — Compressed folder contains text files describing individual measured trajectories from Run 1 of cell tracking experiment. Each file corresponds to a different measured trajectory. Columns 1–4 indicate the time (ms) and x, y, and z positions (mm) of each detection. Columns 5–7 are calculated uncertainties in x, y, and z directions (mm), respectively. (ZIP) [file pone.0180503.s004.zip › Position9.txt]

time	x	y	z	dx	dy	dz
20.4	23.70214081	-3.260971069	63.03059387	0.5205548406	0.547516644	0.515892446
3073.8	23.64098358	-3.083343506	61.77521133	0.4926708341	0.5184857845	0.4930887222
6118.4	23.59484863	-3.000602722	63.06493759	0.5009319782	0.5330221653	0.5066834092
9241.4	23.53998566	-2.881958008	61.79603958	0.5024038553	0.5312662125	0.5129535198
12283.2	23.70726013	-2.860595703	63.36368179	0.4988391101	0.5217605233	0.4972943366
15287.6	23.63809204	-2.824531555	63.71017838	0.4988570213	0.5207996368	0.489629209
18289.4	23.30554199	-4.496078491	65.4598465	0.476170361	0.5120592713	0.4677747786
21317.2	23.19306183	-4.567108154	65.52086639	0.4572192132	0.4939899743	0.4519802928
24353.8	23.04998779	-4.702331543	65.65153503	0.4597479701	0.5034823418	0.456522882
27409	23.04255676	-4.983131409	65.62786865	0.4606537521	0.5055807829	0.456528604
30422	22.98493195	-4.913375854	65.82640076	0.4454044104	0.5080503821	0.4459251463
33449.6	23.01120758	-4.998558044	65.99032593	0.440487355	0.5019204617	0.4402281344
36547.4	22.90354156	-5.150260925	66.03901672	0.4443715811	0.5078243017	0.4339768887
39547.6	22.88063049	-5.078269958	66.07833099	0.4456444383	0.5039371252	0.4228020906
42579.4	22.7578125	-5.061462402	66.11633301	0.442822814	0.5036569238	0.4205819964
45587.4	22.74324799	-5.176643372	65.97072601	0.4466099739	0.510057807	0.4282267094
48596.8	22.5793457	-5.251327515	65.94911194	0.4501232505	0.5010411739	0.4347802699
51602.8	22.63293457	-5.267616272	65.98085022	0.4640468955	0.5106855631	0.4478776753
54658.6	22.5955658	-8.635444641	67.54985046	0.4803454876	0.491915077	0.448235482
57712	21.03360748	-8.688262939	67.77701569	0.4832639694	0.4858022928	0.4560195804
60815.8	20.7774353	-8.603317261	68.05838776	0.4627063274	0.4721361995	0.4390828907
63818.4	20.77044678	-8.573295593	68.07518005	0.4677191973	0.4711647034	0.4253175259
66872.2	20.7664566	-8.6092453	68.10896301	0.4800088406	0.4750041366	0.4368209839
69874.2	20.6611557	-8.616119385	68.24822998	0.4746991694	0.4725486636	0.4289222658
72882.8	20.61443329	-8.708221436	69.42482758	0.4904890358	0.4906293452	0.4200748503
75962	20.50756836	-8.90512085	69.49629211	0.4926922917	0.4925044775	0.4071856439
79018.6	20.34457397	-9.099136353	69.92035675	0.5087438822	0.5126425624	0.4271301031
82027.6	20.27558899	-9.308494568	69.94059753	0.4919772744	0.5101097226	0.4153846502
85058.2	20.2879715	-9.143333435	69.93628693	0.5012292266	0.5229346752	0.4107501209
88075	20.09195709	-9.262420654	70.2088623	0.4974212945	0.5337023735	0.4130539
91122	18.38993835	-12.7502861	70.92645264	0.4964294434	0.4890211523	0.4161849916
94173.2	18.36223602	-12.83178329	70.96318054	0.483630091	0.4796248078	0.4129787385
97204.6	19.91663361	-12.89559555	71.06358337	0.5047422647	0.5038398504	0.4241178036
100280.2	19.98626709	-12.82315063	71.21846008	0.5109375715	0.5168115497	0.4319323301
103294.4	19.92199707	-12.91863632	71.31582642	0.5234944224	0.5350705385	0.4526615441
106326.4	18.31093597	-12.9327507	71.30741882	0.5154231191	0.5142313838	0.4572725892
109329.8	18.28715515	-13.13161087	71.48602295	0.5072389245	0.5039405823	0.4429380298
112354.4	18.45469666	-13.26930618	71.39105225	0.511531949	0.5153508186	0.4455035627
115455.4	18.33546448	-14.94995117	72.76461029	0.560872972	0.5337905288	0.4889216721
118468.6	18.18978882	-16.45665359	73.28636932	0.577586174	0.5282903314	0.5155982375
121488.6	18.2250824	-16.67644882	73.14405823	0.5904682875	0.5406721234	0.5467814803
124564.2	18.30792236	-16.91938019	73.40341187	0.581948638	0.549393177	0.5434756279
127599.8	18.1577301	-16.95664978	73.56555176	0.5651763082	0.540663898	0.5471390486
130615.2	18.16996765	-17.36313629	73.64164734	0.5564150214	0.5397697687	0.5472339988
133620.2	18.10902405	-17.47426987	73.81686401	0.5579435229	0.5450437665	0.5391867757
136642.8	17.94624329	-17.55571365	73.86868286	0.532676816	0.5256124139	0.5142261982
139659.4	17.86959839	-17.46095276	73.7511673	0.5434206128	0.5294924974	0.519878149
142661.4	17.88352966	-17.473526	73.79606628	0.5346170664	0.5229538083	0.5139703751
145673.2	17.86889648	-17.63990784	73.86536407	0.533438921	0.526363492	0.5233946443
148789.4	17.8000412	-17.74201202	73.87884521	0.5451404452	0.533780992	0.5368902087
151792.4	17.84742737	-17.85128784	73.9372406	0.5725476742	0.5590143204	0.5618314743
154896.2	17.90190125	-17.62436295	73.65764618	0.5383889079	0.5337341428	0.5360580683
157899.2	17.94966125	-17.41173172	73.36594391	0.5615200996	0.5854975581	0.5756303668
160914.8	16.6672287	-18.95476151	73.36326599	0.5485787988	0.5678471327	0.5518116951
164154	16.75061798	-18.73260498	73.33527374	0.5277398229	0.5619897842	0.5405674577
167193.6	18.10669708	-19.06500244	73.33341217	0.5634943843	0.575858295	0.5677869916
170207.2	18.0847168	-19.21446991	73.29013062	0.5453698039	0.5639252663	0.547157824
173229	16.70432281	-19.11933136	73.68232727	0.5542362332	0.5747602582	0.5657634735
176257	16.78495026	-19.17887115	73.63398743	0.5517868996	0.5803505778	0.5638817549
185543.8	18.22845459	-21.02381134	74.96073914	0.600407064	0.624804914	0.5362553596
188615.4	16.68557739	-22.80997467	75.27487946	0.6307749748	0.6391918659	0.5569001436
191717.8	16.70036316	-22.87129974	75.49773407	0.6153923273	0.6279602647	0.5392181873
194722.2	16.83605957	-22.81596375	75.6548233	0.6613954306	0.6615339518	0.5733239055
197723.8	20.30416107	-21.00893784	75.42511749	0.655067265	0.6563638449	0.5880397558
200725.8	18.78579712	-21.43087769	75.42356873	0.6304931045	0.6568551064	0.5816769004
203737.4	18.79618835	-23.17947769	75.33164215	0.6292272806	0.6570875645	0.595089674
206781.4	18.84295654	-23.3323822	75.27895355	0.6381182671	0.6758119464	0.6210055351
209841	20.46121216	-23.35836029	75.58278656	0.6042392254	0.6333825588	0.5761534572
212890.2	20.55531311	-23.64981842	75.697258	0.5834149718	0.609916687	0.5516321063
215970	20.65731049	-23.77746582	75.95349884	0.5965242982	0.6202780008	0.5452643633
218974.2	20.75246429	-23.85110474	75.94704437	0.5983870625	0.619189918	0.5549924374
222071.6	20.97647095	-23.81998062	77.8967514	0.5943273902	0.6018838882	0.5444180965
225104.4	21.12372589	-24.0030098	78.05844116	0.5847620368	0.5931735039	0.5538830757
228123.8	20.94948578	-23.88176346	78.06030273	0.5886982679	0.6045800447	0.5688201785
231153.8	20.84487152	-24.04003906	78.06955719	0.6224984527	0.6256773472	0.5874423981
234219	21.06008148	-23.94424057	77.85938263	0.5821343064	0.6031112671	0.5615749359
237303.4	21.1437149	-24.00663376	77.70547485	0.6067380905	0.6174791455	0.5820693374
240338.2	21.24580383	-23.95399857	77.73587799	0.6123014688	0.6381261349	0.5804758668
243378.6	21.18599701	-23.80638885	77.5579834	0.5987506509	0.6337162256	0.5849831104
246454.8	22.3207016	-23.70092773	77.54863739	0.5799332857	0.6281703115	0.5823646784
