# Supplementary material for: Three-dimensional spatiotemporal tracking of fluorine-18 radiolabeled yeast cells via positron emission particle tracking
Source: PLoS One. 2017 Jul 6;12(7):e0180503. doi: 10.1371/journal.pone.0180503 (PMC5500330; doi:10.1371/journal.pone.0180503)
Supplement: S5 File — Compressed folder contains text files describing individual measured trajectories from Run 2 of cell tracking experiment. Each file corresponds to a different measured trajectory. Columns 1–4 indicate the time (ms) and x, y, and z positions (mm) of each detection. Columns 5–7 are calculated uncertainties in x, y, and z directions (mm), respectively. (ZIP) [file pone.0180503.s005.zip › Position1.txt]

time	x	y	z	dx	dy	dz
7.8	-33.38464737	-14.84750748	85.27289581	0.6129344702	0.7211316824	0.5991098285
3113.2	-34.63903809	-13.04304886	85.86474609	0.5637792945	0.6907147765	0.5708318949
6168	-34.81216049	-12.88715363	86.02502441	0.5702623725	0.6854267716	0.5726678371
9205.2	-34.95035553	-12.72519684	86.02198029	0.5812777877	0.6966357827	0.5736176968
12285.6	-34.80579758	-12.27464676	86.25749207	0.5728269219	0.6399562359	0.5442474484
15293.6	-34.70801163	-12.24784088	86.23635864	0.5803692937	0.6628406048	0.5590078831
18300.4	-34.77606583	-12.15507507	86.67739868	0.5927861333	0.6887973547	0.5672194958
21313.6	-34.78595352	-12.1937561	86.74980927	0.6132413745	0.6900197268	0.5667539835
24333.4	-34.6156044	-12.08727646	86.76139832	0.5983704329	0.6920608282	0.565964818
27337.6	-35.39735031	-10.94013214	88.31922913	0.5994650126	0.7018520236	0.5743120313
30357.6	-35.45626068	-10.59384918	88.44428253	0.6069108248	0.6927689314	0.5793896914
33405.4	-35.6256218	-8.777931213	88.71208191	0.6394413114	0.6899715066	0.5716065168
36414.2	-34.039505	-8.704551697	88.75300598	0.6651306152	0.7166299224	0.6096579432
39419.2	-33.88953018	-8.743560791	88.79534912	0.651604414	0.6880172491	0.6122435927
42426	-33.80163193	-6.966850281	87.90221405	0.6297422051	0.6425430775	0.5688141584
45526	-33.64365387	-7.051681519	87.75835419	0.6202821136	0.6435883045	0.5836446285
48605.6	-32.29757309	-8.749168396	88.94856262	0.647611618	0.6834329963	0.6464602947
51667.4	-33.51140213	-8.841392517	88.68183136	0.6310489774	0.6953124404	0.6701886654
54668.4	-34.0167923	-7.164306641	87.31453705	0.6409775615	0.6916096807	0.65400213
57672.8	-35.60788727	-7.186248779	87.42729187	0.6686295271	0.6983756423	0.6273656487
60707.6	-34.15623093	-7.272666931	86.74925232	0.6863241792	0.716088295	0.6548226476
63914	-34.10289764	-7.268043518	86.17995453	0.7259168029	0.7069624066	0.6815811992
66915.8	-33.96836853	-7.182533264	86.07595825	0.7085457444	0.7023512721	0.6739593148
69987.4	-33.75313568	-6.857872009	86.30144501	0.6550114751	0.6728607416	0.6417275071
72988.6	-33.88644028	-6.843727112	86.23065186	0.6556589007	0.6838162541	0.6296101213
75993.6	-33.96836472	-7.045097351	85.95389557	0.6652317643	0.6879565716	0.6418640614
79078.8	-34.03830338	-7.169181824	85.90357208	0.6524890661	0.6657376885	0.6272212863
82092.4	-33.78853226	-6.938850403	86.13696289	0.6584425569	0.6636070013	0.6363788843
