# Supplementary material for: Three-dimensional spatiotemporal tracking of fluorine-18 radiolabeled yeast cells via positron emission particle tracking
Source: PLoS One. 2017 Jul 6;12(7):e0180503. doi: 10.1371/journal.pone.0180503 (PMC5500330; doi:10.1371/journal.pone.0180503)
Supplement: S5 File — Compressed folder contains text files describing individual measured trajectories from Run 2 of cell tracking experiment. Each file corresponds to a different measured trajectory. Columns 1–4 indicate the time (ms) and x, y, and z positions (mm) of each detection. Columns 5–7 are calculated uncertainties in x, y, and z directions (mm), respectively. (ZIP) [file pone.0180503.s005.zip › Position10.txt]

time	x	y	z	dx	dy	dz
7.8	18.91838074	-30.66605759	64.3339386	0.5901297331	0.5637779236	0.4653463066
3113.2	18.82831573	-30.56271744	64.3293457	0.5780124664	0.5542597771	0.4661227465
6168	18.83074188	-30.44466019	64.0773468	0.5928159952	0.5563177466	0.4769271612
9205.2	19.037117	-30.4335556	64.24655151	0.5787937045	0.5300070643	0.4518918693
12285.6	20.76428223	-30.25733185	64.57094574	0.5920137763	0.5248887539	0.4748438895
15293.6	19.15052032	-30.33730698	64.59000397	0.5875498652	0.5153465271	0.4581550956
18300.4	19.24865723	-30.09318924	64.48308563	0.6039299369	0.5146257877	0.451220125
21313.6	19.016922	-30.17741013	64.55480194	0.5756730437	0.4996649623	0.4371327162
24333.4	18.79769897	-30.3077507	64.58854675	0.5945782661	0.5042357445	0.4592222869
27337.6	18.64220428	-30.34846497	65.3167038	0.5647277832	0.5003514886	0.4673447907
30357.6	18.75373077	-30.3116684	64.69394684	0.5584508181	0.4968416095	0.4323752522
33405.4	18.72335815	-30.51008987	64.65884399	0.5342734456	0.475959152	0.4091630876
36414.2	18.78546143	-30.52166367	64.42727661	0.5374633074	0.478869468	0.4054614604
39419.2	18.85059357	-30.53691483	64.36519623	0.5188879371	0.4746118188	0.3933065236
42426	18.71056366	-30.60887909	64.48049927	0.5271874666	0.4926069379	0.4122717083
45526	18.67233276	-30.62781143	64.42662048	0.5275048018	0.4938769937	0.4017569721
48605.6	18.76525879	-30.68595123	64.22841644	0.5220208168	0.4966413677	0.390863657
51667.4	18.92848206	-30.6554985	64.16182709	0.5173971057	0.4943802059	0.3897070587
54668.4	19.11268616	-30.7024231	64.1579895	0.5050071478	0.4917445779	0.3808801174
57672.8	19.00493622	-30.65633011	63.95328522	0.5116881728	0.4931392372	0.3950731456
60707.6	19.01865387	-30.62807083	64.02329254	0.5079139471	0.4686901569	0.3877773583
63914	19.04451752	-30.81508255	63.93548965	0.5055570602	0.4838634729	0.3870514333
66915.8	18.97818756	-30.77431488	63.92402649	0.5001820326	0.4789865315	0.3816786706
69987.4	18.81674957	-30.82574844	63.8160553	0.5097770691	0.4824901819	0.3929814994
72988.6	18.8190918	-30.77080917	63.54753113	0.5061828494	0.4749896526	0.3966324627
75993.6	19.02716827	-30.91913986	63.55807495	0.494748652	0.4743704498	0.3990238905
79078.8	18.87669373	-30.94170761	63.44467545	0.4954033494	0.4842379689	0.4091769755
82092.4	20.46759033	-30.78723907	63.57061005	0.5257891417	0.4874123633	0.4220517576
85120.4	20.38110352	-30.80434036	63.52666855	0.5316927433	0.502530098	0.4319196641
88165.8	20.33258057	-30.78146362	63.29942703	0.5358175635	0.5111868382	0.4478521347
91328	20.34523773	-30.57160187	63.40922928	0.5439311862	0.5333681107	0.4669163525
94415.4	20.31893158	-30.66361618	63.43656921	0.5476085544	0.5522094369	0.4826852083
97433.2	18.87258911	-30.61468124	63.31907272	0.579857409	0.5733382702	0.5012915134
100437.6	20.53578186	-30.47673416	63.52412796	0.549215436	0.5581240058	0.4869115651
103475.2	20.48963165	-30.25682449	63.23022079	0.5613684654	0.557399869	0.465634793
106510.2	20.6231842	-30.32035828	63.05523682	0.5667458177	0.5431333184	0.4645311832
109514.4	20.72480011	-30.28469849	63.0492897	0.5805391669	0.5438901186	0.47586748
112534.6	20.37523651	-30.31861496	62.97632599	0.5733329654	0.5339466333	0.4658910036
115688.6	20.17224884	-30.34736252	62.96451569	0.5728007555	0.5343182087	0.480199188
118706.8	20.40651703	-30.46605682	63.05780792	0.5435596108	0.5083427429	0.4607406557
121709.6	20.17923737	-30.41259384	62.74821472	0.5552386642	0.5092023611	0.4623351097
124808.4	20.23696136	-30.50246811	62.93062592	0.5422161818	0.509835422	0.4611299038
127814.6	20.24314117	-30.48965836	62.99077988	0.535579443	0.5224133134	0.4584183693
130853.6	20.28922272	-30.3914299	62.93921661	0.5294232965	0.5119733214	0.4504933357
133857	20.4986496	-30.48143387	63.20185852	0.5252891779	0.5044928789	0.4447647333
136893.4	20.60312653	-30.56340027	63.17826843	0.5360474586	0.5093938708	0.4423575103
139927.6	20.78326416	-30.5285759	63.25396729	0.5120254755	0.4982841015	0.42133376
142995	20.91824341	-30.65003586	63.45671082	0.5013318658	0.4984742105	0.4024205506
146021.8	20.84976196	-30.71949768	63.46628571	0.5015003681	0.4992589653	0.4061647058
149190.6	20.86797333	-30.74795151	63.36814117	0.512642324	0.4989094138	0.4009461701
152194.4	20.73529053	-30.83576202	63.34506989	0.5177969933	0.4941409826	0.4021663666
155196.8	20.5952301	-30.77713776	63.4500885	0.5161908865	0.485132724	0.4024356902
158214.8	20.60675049	-30.74753571	63.2650032	0.5181555748	0.4832709432	0.4113653898
161234.6	20.524086	-30.83048248	63.39285278	0.5074648857	0.4746884406	0.404668957
164235.2	20.49943542	-30.84456635	63.51496506	0.5114601851	0.4832915664	0.4193526804
167274.4	20.29529572	-30.73360825	63.46993637	0.5007978082	0.4919423461	0.4272525311
170314.6	20.29389191	-30.75203323	63.46461487	0.4985551536	0.4934405684	0.4341615736
173316	20.51506805	-30.71363831	63.53313065	0.501612246	0.4852236807	0.4346065819
176434.6	20.54514313	-30.6649704	63.60992813	0.5158336163	0.485136956	0.4323936403
179490	20.54519653	-30.73976517	63.81419373	0.5224577785	0.4949887097	0.4264035523
182543.6	20.49767303	-30.66356277	63.91766739	0.5394158363	0.514470458	0.4426271021
185568.4	20.57531738	-30.52000809	63.97214508	0.5445218086	0.5117598176	0.4352116585
188616.4	20.57540131	-30.55394745	63.66040421	0.5478855371	0.500678122	0.4549317062
191670.4	20.61078644	-30.68717194	63.98120499	0.5592606068	0.5061530471	0.4560121298
194688.2	20.45742035	-30.53173447	63.89563751	0.5848399401	0.5294408798	0.4831296802
197715	20.61555481	-30.51977158	64.0495224	0.5877472162	0.5315426588	0.4865583181
200726.4	20.3465271	-30.40284729	64.22076416	0.6038972735	0.5264704227	0.4905864
203801.2	20.12604523	-30.12782288	64.06275177	0.6182374358	0.5404078364	0.520743072
206802.6	20.36052704	-30.0077858	64.39305115	0.5955461264	0.52221632	0.4979727864
209807.4	20.30581665	-29.93638611	64.5373764	0.6055644751	0.530813396	0.4901722372
212915	18.97122192	-29.81548309	64.32513428	0.5892514586	0.5328792334	0.4862349033
215981.6	19.188797	-28.45530319	64.35723877	0.5844036937	0.5682787895	0.479369998
219047	20.66871643	-28.68867493	64.6824646	0.572551012	0.558185637	0.440943718
222234.6	20.82011414	-28.67631912	64.70618439	0.5792859197	0.5596935749	0.4475339949
225242.8	20.8352356	-30.01049805	64.79458618	0.5976883769	0.5416861773	0.4606615305
228245.2	21.13378143	-30.11177826	64.83994293	0.5957521796	0.541118741	0.4568906426
231282.8	21.14102936	-30.0958519	64.90435791	0.5602105856	0.5335382819	0.4240877032
234302.4	20.90395355	-30.28722	64.71350098	0.5438232422	0.5397461057	0.4263471067
237350.8	19.53730011	-30.35218048	64.65589905	0.5496313572	0.552285552	0.4350783229
240443.6	19.50862885	-30.36610413	64.89235687	0.5643865466	0.5800331831	0.4535565078
243457.8	19.58766174	-30.5685463	64.80490875	0.5702325106	0.5609462857	0.454069823
246617	19.55941772	-30.60845947	64.78783417	0.5701741576	0.5670163631	0.4621044695
