# Supplementary material for: Three-dimensional spatiotemporal tracking of fluorine-18 radiolabeled yeast cells via positron emission particle tracking
Source: PLoS One. 2017 Jul 6;12(7):e0180503. doi: 10.1371/journal.pone.0180503 (PMC5500330; doi:10.1371/journal.pone.0180503)
Supplement: S5 File — Compressed folder contains text files describing individual measured trajectories from Run 2 of cell tracking experiment. Each file corresponds to a different measured trajectory. Columns 1–4 indicate the time (ms) and x, y, and z positions (mm) of each detection. Columns 5–7 are calculated uncertainties in x, y, and z directions (mm), respectively. (ZIP) [file pone.0180503.s005.zip › Position11.txt]

time	x	y	z	dx	dy	dz
7.8	32.42809296	-12.96723938	82.40426636	0.5162503719	0.5687581301	0.444160223
3113.2	32.63005066	-12.78875351	82.17612457	0.5512846112	0.6059758067	0.4792381525
6168	32.63422394	-12.56224442	82.22802734	0.5712782741	0.6272464991	0.4915335178
9205.2	32.56650543	-10.73057556	82.06153107	0.5637351871	0.6238307357	0.5058520436
12285.6	32.76465607	-7.091300964	80.30682373	0.5751042366	0.6107271314	0.5179383159
15293.6	32.94889069	-6.826522827	80.20001984	0.5662652254	0.5956404209	0.5075846314
18300.4	32.95280457	-5.282402039	80.20787811	0.5796527863	0.5965150595	0.5187079906
21313.6	34.64900208	-5.414054871	80.34761047	0.5825456381	0.6083773971	0.5197155476
24333.4	32.93141174	-5.414421082	80.25965881	0.5769250393	0.6166783571	0.535751164
27337.6	32.94842529	-5.231140137	80.65638733	0.5817641616	0.6291203499	0.5475190878
30357.6	34.46512604	-5.221488953	80.65965271	0.5763449073	0.6174666286	0.513004899
33405.4	34.44786072	-5.25554657	80.5845871	0.5843363404	0.6292534471	0.53271842
36414.2	34.26553345	-3.185920715	80.27975464	0.6262702942	0.6596169472	0.5421673656
39419.2	34.46051025	-2.969467163	80.27596283	0.6163519025	0.6444835663	0.5515004992
42426	32.96463776	-0.8914718628	80.08958435	0.612447381	0.6516523957	0.5286117196
45526	32.88820648	-0.8793487549	80.3960495	0.5940510631	0.608703196	0.5142684579
48605.6	32.90090179	-1.152900696	80.41700745	0.6074395776	0.6236996651	0.5084812045
51667.4	32.85041809	-1.034286499	80.67242432	0.5764254928	0.6161575913	0.488162756
54668.4	32.76355743	-0.4802627563	81.91038513	0.5692851543	0.6094710231	0.5206825733
57672.8	32.68160248	-0.2132873535	81.98194885	0.5509961247	0.6163850427	0.511778295
60707.6	32.53330994	-0.400604248	81.96717834	0.524990797	0.5914975405	0.4777119458
63914	32.41707611	-0.4602508545	81.89528656	0.5349774361	0.6001293063	0.4813359082
66915.8	32.44813538	-0.3903656006	81.8000412	0.5474891067	0.6178157926	0.4864170551
69987.4	32.61288452	1.496688843	81.88887024	0.5445058346	0.5918037891	0.5016677976
72988.6	32.64000702	1.504486084	81.89976501	0.5452324748	0.5839458108	0.4979279339
75993.6	32.83153534	1.402763367	80.77694702	0.5299418569	0.5747776031	0.471994251
79078.8	32.80551147	2.972007751	80.70677185	0.5912032723	0.6141927838	0.5227742195
82092.4	32.65509796	3.010040283	80.7986145	0.5994853377	0.6138821244	0.5162590742
85120.4	32.67305756	2.96736908	80.7245636	0.598233223	0.6120973825	0.5182417035
88165.8	32.62702179	3.159721375	80.75839233	0.5985041857	0.6133496165	0.5098885894
91328	32.42446136	3.135444641	80.662323	0.5956259966	0.6285579801	0.5212576985
94415.4	32.26170349	3.200340271	81.66544342	0.5896021724	0.6249030828	0.4975156784
97433.2	32.21974182	2.915275574	80.53105927	0.5668709278	0.6119437218	0.4752853215
100437.6	32.19364166	2.855827332	80.38160706	0.5528683066	0.5940477252	0.4700742662
103475.2	32.1721344	2.737350464	80.15439606	0.5641772747	0.6127260923	0.4891727269
106510.2	32.02365112	2.907691956	80.04977417	0.5507487059	0.5904769897	0.4647808075
109514.4	31.7820282	2.933059692	79.7960968	0.5392239094	0.5717995763	0.4602570534
112534.6	31.62615967	3.174041748	79.57798767	0.5512524247	0.5842620134	0.4547712803
115688.6	30.26351929	2.991210938	79.4052887	0.5815547705	0.5913996696	0.4838940203
118706.8	30.16512299	2.827102661	79.3468399	0.6032881141	0.606708169	0.515118897
121709.6	30.12096405	2.752319336	78.91831207	0.6102486253	0.6020155549	0.5288212895
124808.4	30.28612518	2.842895508	79.13634491	0.5946802497	0.5875913501	0.5123553872
127814.6	30.34635925	2.734634399	79.12155914	0.5341346264	0.5639777184	0.4760986269
130853.6	30.10075378	2.567405701	79.18781281	0.527987659	0.5516859889	0.4776555896
133857	30.22133636	2.791297913	79.3459549	0.5297179222	0.5482224822	0.4764056802
136893.4	28.72033691	2.605140686	79.24446106	0.5215690732	0.5055301189	0.4670109749
139927.6	28.88866425	2.675727844	79.45716095	0.5214709044	0.525762856	0.4719638526
142995	28.9094162	2.712402344	79.4693222	0.5235073566	0.5294417143	0.4770303965
146021.8	28.73303986	1.078262329	79.54645538	0.534011066	0.528428793	0.4826769829
149190.6	28.65975952	2.517311096	79.75949097	0.532745719	0.5164851546	0.4803539515
152194.4	28.86437225	2.495666504	79.62743378	0.5330325961	0.508457005	0.4840961397
155196.8	28.71086121	2.543876648	79.74008179	0.548907578	0.5171108246	0.5222805738
158214.8	28.86514282	2.749855042	79.97174835	0.5536019802	0.52692312	0.5338766575
161234.6	28.70902252	1.339317322	81.27418518	0.5560504794	0.5224627256	0.5394744873
164235.2	28.74259186	1.294586182	79.81982422	0.5641248822	0.5358718038	0.5096638203
167274.4	28.81021881	1.148200989	79.96695709	0.573707521	0.5679407716	0.5374687314
170314.6	28.82063293	1.167694092	79.84632111	0.569001019	0.5566148758	0.5164954662
173316	28.84938812	1.169822693	79.82068634	0.568831861	0.5488846898	0.5127359033
176434.6	29.11096954	1.134338379	79.94541168	0.5687519908	0.5569736362	0.5130434632
179490	29.11222076	1.058822632	79.66897583	0.5595547557	0.5506349802	0.4992308319
182543.6	29.10633087	1.049095154	79.63961792	0.5751441121	0.5840914845	0.5136582851
185568.4	29.10993195	0.825630188	79.70909882	0.5598064661	0.565746963	0.5060519576
188616.4	27.64295959	0.5706634521	79.91506958	0.5951879025	0.588111341	0.5483735204
191670.4	27.64626312	0.6723022461	79.90860748	0.6321104765	0.6244385839	0.560847044
194688.2	27.57727051	0.4335250854	79.80815125	0.6108505726	0.6191856861	0.5360193253
197715	27.31134033	0.2160110474	80.03469849	0.6352809072	0.6300134659	0.5731529593
200726.4	26.98240662	0.4100189209	80.10166168	0.6470457315	0.6502108574	0.5802547932
203801.2	26.95575714	0.3340835571	79.94983673	0.6491911411	0.6511369348	0.5698396564
206802.6	27.12090302	0.3616485596	79.83476257	0.6489101648	0.6720391512	0.5667652488
215981.6	26.44677734	0.4545440674	79.94924927	0.6280833483	0.6870020628	0.5289587379
