# Supplementary material for: Three-dimensional spatiotemporal tracking of fluorine-18 radiolabeled yeast cells via positron emission particle tracking
Source: PLoS One. 2017 Jul 6;12(7):e0180503. doi: 10.1371/journal.pone.0180503 (PMC5500330; doi:10.1371/journal.pone.0180503)
Supplement: S5 File — Compressed folder contains text files describing individual measured trajectories from Run 2 of cell tracking experiment. Each file corresponds to a different measured trajectory. Columns 1–4 indicate the time (ms) and x, y, and z positions (mm) of each detection. Columns 5–7 are calculated uncertainties in x, y, and z directions (mm), respectively. (ZIP) [file pone.0180503.s005.zip › Position12.txt]

time	x	y	z	dx	dy	dz
3113.2	-6.08278656	-34.19335938	54.12034607	0.6746308804	0.6540759802	0.6284281015
6168	-5.996795654	-34.22833252	54.49200058	0.7013836503	0.687125802	0.6529862285
12285.6	-5.662734985	-32.11725616	54.40108109	0.637039423	0.6651648879	0.609238565
15293.6	-5.759567261	-32.21398163	54.80451202	0.6478282809	0.6615429521	0.6087220311
18300.4	-5.914810181	-32.48748016	54.17181778	0.6638482809	0.6644023061	0.6266597509
24333.4	-1.132484436	-26.9577446	51.01546097	0.6001951694	0.6371062994	0.5487707853
27337.6	-1.158569336	-27.09597015	51.03266907	0.6248285174	0.6658914685	0.5823796391
30357.6	0.7373962402	-26.99885178	52.17353821	0.6581335664	0.6666110158	0.56711936
33405.4	-0.7805099487	-27.14892578	50.30786133	0.629598856	0.667783916	0.603580296
36414.2	-0.6847457886	-26.97774887	50.21745682	0.6389572024	0.6694937944	0.6014391184
39419.2	-0.7758483887	-26.76430511	49.92578125	0.6247267723	0.6603931189	0.5869575739
42426	-1.132774353	-26.7675705	49.67705536	0.6217671037	0.6467963457	0.5766844153
45526	-1.033874512	-26.91199875	50.1027565	0.6112561822	0.6399711967	0.5672116876
48605.6	-1.069122314	-26.99410248	50.09610367	0.621453166	0.6560537815	0.6082107425
51667.4	-1.021903992	-26.87776184	50.57098007	0.6584560275	0.6836799383	0.6399259567
54668.4	0.4926986694	-28.46297836	52.16833878	0.6142991781	0.6471612453	0.6134666204
57672.8	0.6135177612	-28.28590775	52.25815201	0.5976981521	0.631891489	0.5837911963
60707.6	-0.7726135254	-26.74293137	48.85683823	0.5889608264	0.6106002927	0.5985052586
63914	-0.7671661377	-26.58424759	48.45861435	0.595959723	0.615791142	0.6158041358
66915.8	-0.8684387207	-26.76239014	48.45619202	0.5952906609	0.604816258	0.6181494594
69987.4	-0.9488677979	-26.94684601	51.99925232	0.5940693021	0.6003682017	0.5877043605
72988.6	-0.9600067139	-26.70179749	51.97198486	0.5890403986	0.5922192931	0.5812363029
75993.6	-0.7801055908	-26.9389801	51.71771622	0.6033714414	0.6058712006	0.612452209
79078.8	-0.9315948486	-26.98517609	51.74137878	0.6105194092	0.6017264128	0.6137600541
82092.4	0.7547988892	-28.38843536	47.75199509	0.6054346561	0.6420180202	0.6660643816
88165.8	-2.642021179	-24.70904541	46.46269608	0.6217473745	0.5764443874	0.6044175625
91328	-2.778778076	-24.97343063	46.58832169	0.6076657176	0.5736097097	0.5937492847
94415.4	-3.1459198	-24.98366165	46.65232086	0.6108429432	0.5721265674	0.5799527764
97433.2	-3.15512085	-25.0838356	46.82198715	0.6246523857	0.5864796638	0.5848999023
100437.6	-5.048782349	-25.22663116	46.88732147	0.6360978484	0.5930886865	0.5819320083
