# Supplementary material for: Three-dimensional spatiotemporal tracking of fluorine-18 radiolabeled yeast cells via positron emission particle tracking
Source: PLoS One. 2017 Jul 6;12(7):e0180503. doi: 10.1371/journal.pone.0180503 (PMC5500330; doi:10.1371/journal.pone.0180503)
Supplement: S5 File — Compressed folder contains text files describing individual measured trajectories from Run 2 of cell tracking experiment. Each file corresponds to a different measured trajectory. Columns 1–4 indicate the time (ms) and x, y, and z positions (mm) of each detection. Columns 5–7 are calculated uncertainties in x, y, and z directions (mm), respectively. (ZIP) [file pone.0180503.s005.zip › Position13.txt]

time	x	y	z	dx	dy	dz
3113.2	10.20809937	-14.93609619	86.894104	0.6466441751	0.6764463186	0.5917221904
6168	10.14994812	-14.93391037	87.2289505	0.6327928901	0.6645908356	0.5851118565
9205.2	9.961029053	-15.17279053	86.90261841	0.6429539323	0.6722428203	0.5854797959
12285.6	10.07865906	-15.47576141	87.25311279	0.6530199051	0.6975442171	0.6045300961
15293.6	9.865829468	-15.18276215	87.34925079	0.6836657524	0.7297104597	0.6243326664
18300.4	9.821914673	-12.84145737	86.78894806	0.7345322371	0.8049881458	0.6545011997
21313.6	9.849227905	-13.01082993	86.86914825	0.6998711824	0.7582117319	0.6394871473
24333.4	9.694007874	-13.07987595	86.86334991	0.7263529897	0.7727962136	0.6644809842
27337.6	9.970230103	-15.17789841	87.34854889	0.7072233558	0.73179847	0.6293715835
30357.6	9.911155701	-15.18546295	87.65505219	0.6641150117	0.6997452378	0.6054481268
33405.4	10.0036087	-14.9558754	87.84164429	0.6563668847	0.7055549026	0.5877629519
36414.2	10.04644775	-15.21651077	87.85221863	0.6520098448	0.7130144238	0.6010303497
39419.2	11.20010376	-15.22567749	87.74450684	0.6415786147	0.7105053663	0.5824403763
42426	11.12718964	-15.17744827	87.8418045	0.6411212683	0.7157204747	0.5837892294
45526	11.02590942	-17.08470535	87.8380661	0.6368913054	0.6900374293	0.5616642237
48605.6	10.8171463	-14.82986832	87.8526535	0.6558733582	0.7367935777	0.5883513689
51667.4	11.01721954	-17.13636017	87.99434662	0.6185569167	0.6897648573	0.5676642656
54668.4	10.77746582	-17.17884827	87.90419006	0.6070035696	0.6700700521	0.5601034164
57672.8	10.89219666	-17.31917953	88.06567383	0.5793161392	0.6327186823	0.5295096636
60707.6	10.76496887	-17.46328354	88.39218903	0.5929690599	0.6332568526	0.5161110163
63914	10.92116547	-17.42501068	88.37786102	0.6036177874	0.6390892863	0.5183386207
66915.8	10.96297455	-17.38549805	88.36125946	0.5946055651	0.6453726292	0.5389834642
69987.4	11.00978851	-17.3015976	88.40581512	0.5775644183	0.6312049627	0.5244162083
72988.6	10.97432709	-17.07817078	88.25210571	0.5507669449	0.6096376181	0.494206816
75993.6	11.10118103	-17.05940628	88.2123642	0.5552954078	0.6207258701	0.4965845048
79078.8	11.03408813	-17.14022827	88.27870178	0.5631608963	0.6073172688	0.4722138345
82092.4	11.04804993	-17.18434906	88.37244415	0.5599558949	0.5974855423	0.4689615369
85120.4	10.85205078	-17.1737709	88.38513184	0.5542824864	0.5956401825	0.4505001903
88165.8	10.77376556	-17.03518295	88.3968811	0.5862003565	0.6252761483	0.4826721251
91328	9.542404175	-19.0955162	89.01224518	0.5825366974	0.6135670543	0.5072942972
94415.4	9.495658875	-19.24939728	89.2587204	0.5890519023	0.6111052632	0.5232611895
97433.2	10.95475769	-21.20647812	89.32394409	0.6094290018	0.6218528748	0.5125376582
100437.6	9.469467163	-21.34532166	89.72261047	0.6127881408	0.6172375083	0.5001422167
103475.2	9.416442871	-21.32334518	89.75800323	0.5899311304	0.5925573111	0.4829134941
106510.2	9.458877563	-21.30194092	89.80835724	0.5977812409	0.5942117572	0.4905435741
109514.4	10.74460602	-21.18674088	89.71100616	0.6112108231	0.6183000207	0.5103109479
112534.6	10.82116699	-21.06418228	89.6269989	0.5924739242	0.6106280088	0.4931505919
115688.6	11.05807495	-21.07172394	89.58544159	0.6177709103	0.6633558273	0.5158597231
118706.8	11.14950562	-21.16728592	89.64081573	0.6293528676	0.6650934815	0.5280101895
121709.6	11.36978912	-22.91116333	90.12364197	0.6254193783	0.6474604607	0.5066344142
124808.4	10.92414093	-21.25	89.96185303	0.6040711999	0.6342317462	0.5019352436
127814.6	11.23080444	-24.71846008	91.33641052	0.6202480793	0.629471302	0.5246617794
130853.6	11.24398804	-24.58736801	91.50295258	0.6222402453	0.6530789137	0.5424914956
133857	11.28026581	-24.94385529	91.61255646	0.6246021986	0.6494079232	0.5337954164
136893.4	11.12071228	-24.93747711	91.67874146	0.6197417974	0.6315565109	0.5294966102
139927.6	11.22221375	-25.06080627	91.71707916	0.6405832171	0.64043051	0.5409618616
142995	11.3082428	-25.47409821	92.04647064	0.6271548867	0.6346539855	0.5196736455
146021.8	11.48358917	-25.62216187	92.01742554	0.6025350094	0.6170902252	0.523358047
149190.6	11.32520294	-25.87000656	92.05109406	0.6059106588	0.6262426972	0.5189140439
152194.4	11.23864746	-26.0485878	92.23919678	0.5779630542	0.5853890777	0.4865171909
155196.8	11.04644775	-28.68120956	93.8113327	0.5418143272	0.56130445	0.522949338
164235.2	11.01615906	-30.19863129	96.94628143	0.5325106382	0.533030808	0.5648478866
167274.4	10.97670746	-30.23635864	96.87631226	0.5303894281	0.5357088447	0.5545992851
170314.6	11.26197815	-30.23362732	96.79119873	0.5565559864	0.5445409417	0.5569578409
173316	11.37134552	-30.17287827	96.70859528	0.5685152411	0.552839756	0.5614424348
176434.6	11.384758	-30.11493683	96.84046936	0.5650492311	0.5533423424	0.5657775998
179490	11.02832794	-30.09312439	97.08287048	0.5789434314	0.5883153081	0.5811361074
182543.6	11.18654633	-30.2251358	97.36293793	0.5961112976	0.5821063519	0.5880666375
185568.4	11.30927277	-30.26734924	97.68075562	0.6198279262	0.6014848948	0.6057261229
188616.4	11.64133453	-31.52103806	97.69547272	0.6051887274	0.5849131346	0.5928667784
191670.4	11.20755005	-30.27757263	97.98587036	0.630158484	0.5999017954	0.6061519384
194688.2	11.16770172	-30.1771965	98.11229706	0.6294524074	0.5994265676	0.6018398404
197715	11.36585236	-30.54548645	97.9992218	0.6319490075	0.5975093842	0.621191442
200726.4	11.61965179	-30.5283165	97.69491577	0.6258464456	0.5918286443	0.6081596613
203801.2	11.63550568	-30.53225327	98.05095673	0.6227890253	0.5864411592	0.6016988158
206802.6	11.64486694	-31.92350006	97.63619232	0.6580223441	0.6326904893	0.6409896612
