# Supplementary material for: Three-dimensional spatiotemporal tracking of fluorine-18 radiolabeled yeast cells via positron emission particle tracking
Source: PLoS One. 2017 Jul 6;12(7):e0180503. doi: 10.1371/journal.pone.0180503 (PMC5500330; doi:10.1371/journal.pone.0180503)
Supplement: S5 File — Compressed folder contains text files describing individual measured trajectories from Run 2 of cell tracking experiment. Each file corresponds to a different measured trajectory. Columns 1–4 indicate the time (ms) and x, y, and z positions (mm) of each detection. Columns 5–7 are calculated uncertainties in x, y, and z directions (mm), respectively. (ZIP) [file pone.0180503.s005.zip › Position14.txt]

time	x	y	z	dx	dy	dz
60707.6	-22.10091019	13.2545166	49.83399582	0.4570653439	0.4292381406	0.3858590424
63914	-22.00250626	13.14058685	49.88344955	0.4521643519	0.4276252687	0.3811047673
66915.8	-22.05579758	13.06843567	49.83986664	0.4560364485	0.4283063412	0.3815446198
69987.4	-22.15904236	12.99162292	49.90325546	0.452717036	0.4296547771	0.3732568622
72988.6	-22.10748291	12.80914307	49.88524628	0.4477413595	0.4311042428	0.3672034442
75993.6	-22.28592682	12.8976059	49.79919052	0.4494874775	0.4285462201	0.3709077239
79078.8	-22.27077484	12.86806488	49.70156097	0.4477319717	0.429564625	0.368473053
82092.4	-22.26065063	12.97138977	49.71490097	0.4436346591	0.4282916784	0.3591474295
85120.4	-22.32455444	13.02848816	49.88578415	0.4387598932	0.4322106242	0.3564059734
88165.8	-22.45387268	13.15055084	49.71354675	0.4407766759	0.4372738898	0.347781688
91328	-22.41291046	13.2542572	49.66316605	0.4368385673	0.4299912453	0.3399811983
94415.4	-22.39030075	13.06233215	49.64731598	0.4337629378	0.4397099614	0.3420216441
97433.2	-22.43044281	13.00434875	49.64349747	0.4279212654	0.4329784513	0.3453683257
100437.6	-22.57190704	13.04175568	49.52681732	0.4372293055	0.4351414144	0.3471958339
103475.2	-22.5030899	12.81317139	49.59218979	0.4469105601	0.4562093914	0.3566839397
106510.2	-22.81108856	12.6760788	49.69244003	0.4440047145	0.4470946193	0.3550214767
109514.4	-22.83664703	12.62529755	49.67036057	0.4391116202	0.4456495643	0.3494473398
112534.6	-22.74848557	14.44405365	49.59341049	0.4370037317	0.4343962073	0.3459128141
115688.6	-22.6983223	14.52948761	49.582901	0.4451897144	0.4428848922	0.3527419567
118706.8	-22.72142792	14.56917572	49.63005447	0.4559532404	0.4472602904	0.3607591391
121709.6	-22.77248001	14.33712006	49.597332	0.4719881117	0.4491927624	0.3698025346
124808.4	-22.63309479	14.28126526	49.68083572	0.4577624202	0.4357553124	0.3575571477
127814.6	-22.57299805	14.38163757	49.54286575	0.4595405757	0.4363473356	0.3528100252
130853.6	-22.53579712	14.53109741	49.55831909	0.4708598852	0.4439133108	0.3645094335
133857	-22.6088562	12.95830536	49.67192078	0.4783324599	0.4628435075	0.3681303561
136893.4	-20.80376053	14.52973938	49.48225403	0.47477144	0.4334975481	0.3488996923
139927.6	-22.3578186	13.08274841	49.47938156	0.4810613394	0.4541949928	0.3611606658
146021.8	-22.24159622	13.14990234	48.52339935	0.4865025282	0.457649529	0.3706077039
149190.6	-22.1829567	13.06665039	48.56415176	0.4819831252	0.4592600167	0.3739268482
152194.4	-22.26036072	13.0087204	48.55282211	0.4631947279	0.4323471785	0.3644932508
155196.8	-22.21107864	13.03505707	48.43643951	0.4641309977	0.430944562	0.370272696
158214.8	-22.10422134	13.14831543	48.54803848	0.4584285617	0.4343546033	0.3631892204
161234.6	-22.09005356	13.09481049	48.85267258	0.4556251168	0.4338714778	0.3574295938
164235.2	-22.10943222	13.28782654	49.40882492	0.464743495	0.4283581972	0.3532450795
167274.4	-21.91161346	13.42113495	49.29466629	0.4568627179	0.4292267263	0.3568428457
170314.6	-21.89263535	13.47395325	49.24002075	0.4706253111	0.4359052181	0.3737113476
173316	-21.81315994	13.37747955	49.22006226	0.4664953053	0.4186263084	0.357421279
176434.6	-21.76779938	13.27036285	49.17176056	0.4571360648	0.4097218513	0.3548980653
179490	-21.79001236	13.32997894	49.27590942	0.452267617	0.4096879363	0.3480883241
182543.6	-21.72909546	13.3475647	49.29020309	0.451331228	0.4114736319	0.3516141474
185568.4	-21.74557495	13.32891083	49.16011047	0.4600167274	0.4187343717	0.3549956083
188616.4	-21.7757225	13.28414154	49.19813919	0.4617391229	0.4234478176	0.3584907353
191670.4	-21.80035782	13.17550659	48.46385193	0.4491581917	0.4291007221	0.3578054607
194688.2	-21.79176712	13.2481842	48.64248657	0.4390751421	0.4180381298	0.34131971
197715	-21.89021301	13.26454926	49.43671799	0.4567023814	0.4213730991	0.3518230319
200726.4	-21.84472275	13.08721161	48.64308548	0.4547786117	0.423101604	0.3432885408
203801.2	-21.93811798	12.90158844	48.56877899	0.4674078226	0.4276428819	0.3529442251
206802.6	-21.89263916	12.8768158	49.0496788	0.4747734368	0.4391822517	0.3485694826
209807.4	-21.78321838	12.69934845	48.44577789	0.4712640047	0.4380674958	0.3698675632
212915	-21.81459045	12.74066925	49.18769455	0.4947603643	0.4597270489	0.3811989129
215981.6	-21.80117416	11.23007202	48.44437408	0.4750727713	0.4723296762	0.3722118735
219047	-20.18742752	12.71186829	48.1305809	0.4749258459	0.4535873234	0.3643174767
222234.6	-19.99614334	12.72374725	47.94186783	0.4680674672	0.4526484609	0.3608478904
225242.8	-20.0827713	12.74243927	47.92913818	0.4639120698	0.4484683275	0.3602119088
228245.2	-20.13349152	12.61847687	47.79485703	0.4589399099	0.4400123656	0.3632878661
231282.8	-20.17569351	12.44862366	47.77931976	0.459487766	0.4463344514	0.3669536412
234302.4	-20.38900757	10.91252136	48.06567764	0.4651680887	0.4728559554	0.3755503297
237350.8	-20.38429642	10.71416473	48.04289627	0.4737640023	0.4821737111	0.3799408376
240443.6	-20.17560196	10.54737854	47.92601395	0.4777466953	0.4771234691	0.3733055294
243457.8	-20.12015533	10.39963531	48.10373688	0.4729089439	0.4685935974	0.3773379326
246617	-19.96815491	10.48596954	48.23383713	0.4616883993	0.4676879644	0.3794259131
