# Supplementary material for: Three-dimensional spatiotemporal tracking of fluorine-18 radiolabeled yeast cells via positron emission particle tracking
Source: PLoS One. 2017 Jul 6;12(7):e0180503. doi: 10.1371/journal.pone.0180503 (PMC5500330; doi:10.1371/journal.pone.0180503)
Supplement: S5 File — Compressed folder contains text files describing individual measured trajectories from Run 2 of cell tracking experiment. Each file corresponds to a different measured trajectory. Columns 1–4 indicate the time (ms) and x, y, and z positions (mm) of each detection. Columns 5–7 are calculated uncertainties in x, y, and z directions (mm), respectively. (ZIP) [file pone.0180503.s005.zip › Position15.txt]

time	x	y	z	dx	dy	dz
91328	-33.17173386	8.363510132	95.39042664	0.589823842	0.624740541	0.5728546381
94415.4	-32.92941666	10.59780884	93.92508698	0.6206495166	0.6694624424	0.5646042824
97433.2	-33.02225876	9.016769409	95.01833344	0.5812683702	0.6292387247	0.5496131778
100437.6	-32.96585083	8.963478088	94.94104767	0.5680279732	0.6251623631	0.5441997051
103475.2	-33.20345306	9.101135254	94.89093018	0.5642530322	0.6068288684	0.5396322608
106510.2	-33.34152603	9.0391922	94.73680115	0.5709216595	0.6080782413	0.5357632041
109514.4	-33.08535767	10.77362823	94.13551331	0.6064751744	0.6297882795	0.5689101219
112534.6	-33.16291809	12.27461243	94.2390976	0.6199095845	0.626634419	0.5686302185
115688.6	-33.15657425	12.59516144	94.19728851	0.6329431534	0.6393654346	0.5937768817
118706.8	-32.97717667	12.62635803	94.46887207	0.636210382	0.6479950547	0.6024392843
121709.6	-32.95678329	12.52493286	94.82042694	0.6159914732	0.640376091	0.6010605693
124808.4	-33.05358124	12.59835815	94.72792816	0.604793489	0.6422553658	0.596501112
127814.6	-31.38850021	12.1111908	94.54724884	0.6096311212	0.632060051	0.6115736961
130853.6	-32.69688034	11.75535583	96.13863373	0.5801199079	0.5984529853	0.5372666121
133857	-33.05115509	6.902366638	98.9382019	0.5987707973	0.6236531138	0.5102843642
136893.4	-33.00024414	6.882484436	98.79624176	0.589528501	0.6043387055	0.5020170808
139927.6	-33.01912308	6.916572571	98.96307373	0.5717811584	0.6066555381	0.500790596
142995	-33.06603622	7.000648499	99.13369751	0.5729674697	0.6187084913	0.5173074603
146021.8	-33.11751556	6.986701965	99.20981598	0.5543862581	0.6054035425	0.4972241819
149190.6	-33.52389526	7.315460205	98.92948151	0.5377205014	0.5746494532	0.4782518446
152194.4	-33.57902908	7.281433105	98.87462616	0.5313939452	0.5717414618	0.4849728048
155196.8	-33.67547226	7.119628906	99.02626801	0.5310729742	0.5724579096	0.4849375784
158214.8	-33.62417984	6.925086975	99.20349121	0.5517846346	0.5838947296	0.4971523881
161234.6	-33.66462326	6.875030518	99.07679749	0.5529040098	0.5901036263	0.4992783666
164235.2	-33.68901825	6.814910889	99.37056732	0.5517017841	0.5896328688	0.5020417571
167274.4	-33.48435974	6.945259094	99.40685272	0.5445695519	0.5834155083	0.5027846098
170314.6	-33.42163086	6.820213318	99.47838593	0.5618884563	0.6166135669	0.5344017744
173316	-33.49094009	7.034255981	99.37226868	0.5668035746	0.6210433841	0.5334171057
176434.6	-33.68460846	7.172615051	99.30151367	0.5427954197	0.5824584365	0.5005806684
179490	-34.74717712	7.278923035	99.0161972	0.5373148322	0.5978984833	0.4940127134
182543.6	-34.91505814	7.494522095	99.11790466	0.5458186865	0.6107888222	0.5155813694
185568.4	-34.93564224	7.637924194	99.28269958	0.5726824999	0.6309927106	0.5450242758
188616.4	-35.05934906	7.489868164	99.04238892	0.5604177713	0.6067640185	0.5186491013
191670.4	-35.12047577	7.617904663	99.1000824	0.5723258257	0.6171755791	0.5431089401
194688.2	-35.07828522	9.136169434	99.12327576	0.5950952172	0.6353700757	0.5898820162
197715	-34.0262146	9.430137634	99.24689484	0.5989213586	0.6328039765	0.6009668112
200726.4	-35.07276154	8.972900391	98.8296051	0.5784092546	0.6377205253	0.560318768
203801.2	-35.08065033	8.89289093	99.44387817	0.5936740637	0.6447201371	0.5901070237
206802.6	-34.8182373	9.005310059	99.08732605	0.63868016	0.6880941987	0.6086783409
209807.4	-33.54969025	9.283500671	99.32094574	0.6823528409	0.7171187997	0.6403161883
212915	-33.01882553	10.98591614	98.63464355	0.6987405419	0.7458515763	0.6526759863
215981.6	-33.19726562	10.9779892	98.69929504	0.6798987389	0.7431135178	0.6335822344
219047	-33.02949142	11.1812439	98.63697815	0.6413477659	0.6750543714	0.559517622
222234.6	-32.98361588	11.32766724	98.3371582	0.5940921903	0.6184126735	0.4952513278
225242.8	-32.74539948	11.57801819	98.17866516	0.5946181417	0.632630825	0.5026631355
228245.2	-32.64250946	11.44932556	98.35578918	0.600197494	0.6489527225	0.4981226325
231282.8	-32.70037842	11.14163208	98.17025757	0.6022703052	0.6388882995	0.4977168739
234302.4	-31.38731003	12.93389893	96.55444336	0.6029973626	0.632278502	0.5318460464
237350.8	-32.44403076	12.83409882	96.89766693	0.5828516483	0.6725274324	0.5624213815
240443.6	-32.42858505	13.08457184	97.00145721	0.5823292136	0.6548452973	0.5602365732
243457.8	-31.28811264	12.94577789	96.70090485	0.5687639117	0.6284435987	0.5181104541
246617	-31.13329315	13.00796509	96.64751434	0.5616860986	0.6398953795	0.5269080997
