# Supplementary material for: Three-dimensional spatiotemporal tracking of fluorine-18 radiolabeled yeast cells via positron emission particle tracking
Source: PLoS One. 2017 Jul 6;12(7):e0180503. doi: 10.1371/journal.pone.0180503 (PMC5500330; doi:10.1371/journal.pone.0180503)
Supplement: S5 File — Compressed folder contains text files describing individual measured trajectories from Run 2 of cell tracking experiment. Each file corresponds to a different measured trajectory. Columns 1–4 indicate the time (ms) and x, y, and z positions (mm) of each detection. Columns 5–7 are calculated uncertainties in x, y, and z directions (mm), respectively. (ZIP) [file pone.0180503.s005.zip › Position16.txt]

time	x	y	z	dx	dy	dz
103475.2	12.35232544	4.210090637	91.20165253	0.7000489831	0.7140722275	0.611636281
106510.2	12.02820587	4.370735168	91.3239975	0.662499547	0.6820904613	0.6064622402
109514.4	12.05273438	4.368049622	91.00630951	0.6575374603	0.680311799	0.5755976439
112534.6	12.13378143	4.22303772	91.05770111	0.668710053	0.6718248129	0.5816482902
115688.6	12.31649017	4.329521179	90.88324738	0.6982207298	0.6882479787	0.6014590263
118706.8	12.64269257	4.618354797	91.01654053	0.6389776468	0.6396946907	0.5189074874
121709.6	12.61491394	4.569740295	90.98473358	0.6516461968	0.6571581364	0.5440160632
124808.4	12.44211578	4.54511261	91.0401535	0.6816678643	0.6801264882	0.5704815388
127814.6	11.06015778	4.675086975	90.79142761	0.6353655457	0.6713667512	0.543207705
130853.6	11.24038696	4.742630005	90.58914185	0.6323078275	0.6586816907	0.5396417379
133857	11.43708801	5.050613403	90.52985382	0.6486529708	0.66164428	0.5662921071
136893.4	13.29413605	4.488418579	89.09092712	0.6368575096	0.6109323502	0.578887403
139927.6	13.48596191	4.634750366	89.51035309	0.6091159582	0.5987029672	0.5481851697
142995	13.48033142	4.619758606	89.48477936	0.6245700717	0.586048305	0.5540717244
146021.8	13.75709534	4.424133301	89.33789825	0.6087146997	0.5869746804	0.5432159901
149190.6	16.85034943	4.1301651	90.32252502	0.647124052	0.6176509261	0.5423194766
152194.4	16.74719238	4.348381042	90.38751221	0.6294453144	0.6254822016	0.5397973061
155196.8	16.88825226	4.388626099	90.33735657	0.5977247357	0.593414247	0.4996252358
158214.8	16.89504242	4.304176331	90.24040222	0.5871055722	0.5920504332	0.4932819009
161234.6	16.89893341	4.490966797	90.039711	0.5880231857	0.6114041209	0.4867365658
164235.2	14.19143677	2.974967957	89.9859314	0.6046701074	0.5983369946	0.4812727273
167274.4	14.35694122	2.683311462	89.8009491	0.5996103883	0.5930715203	0.4722779095
170314.6	14.2278595	2.702354431	89.99204254	0.6251116991	0.6026492715	0.5015429854
173316	14.35783386	2.840705872	90.35580444	0.602889061	0.5836353898	0.5064405203
176434.6	14.31008148	3.080841064	90.55840302	0.5916652679	0.5703914165	0.502892077
179490	15.68470764	3.038833618	90.66811371	0.6217567325	0.6027395725	0.5496396422
182543.6	15.56417084	3.13709259	90.70392609	0.6190254092	0.6001091599	0.5400078893
185568.4	15.59723663	3.001174927	90.7518158	0.6040129066	0.5723845363	0.5044129491
188616.4	15.81832886	3.200370789	90.85404968	0.6383843422	0.5923880935	0.5329849124
191670.4	15.6803894	3.222450256	90.75661469	0.6470991969	0.6084780097	0.5492827892
