# Supplementary material for: Three-dimensional spatiotemporal tracking of fluorine-18 radiolabeled yeast cells via positron emission particle tracking
Source: PLoS One. 2017 Jul 6;12(7):e0180503. doi: 10.1371/journal.pone.0180503 (PMC5500330; doi:10.1371/journal.pone.0180503)
Supplement: S5 File — Compressed folder contains text files describing individual measured trajectories from Run 2 of cell tracking experiment. Each file corresponds to a different measured trajectory. Columns 1–4 indicate the time (ms) and x, y, and z positions (mm) of each detection. Columns 5–7 are calculated uncertainties in x, y, and z directions (mm), respectively. (ZIP) [file pone.0180503.s005.zip › Position17.txt]

time	x	y	z	dx	dy	dz
118706.8	-2.279037476	12.94411469	49.96818542	0.4930377603	0.5196686387	0.4696492851
121709.6	-2.345993042	12.97592163	49.88764572	0.4789554477	0.5112028122	0.4563939273
127814.6	-2.173316956	12.98655701	50.0533371	0.4866188467	0.5069739223	0.4556714296
130853.6	-2.139541626	12.81698608	50.05685043	0.4938182533	0.5150601864	0.4687157869
133857	-1.919311523	12.70484161	49.78488541	0.5089799762	0.5363015532	0.4859954417
136893.4	-1.838012695	12.46898651	49.74187469	0.5116733313	0.5236846805	0.4844169319
139927.6	-1.742126465	12.42121124	49.51243973	0.5100142956	0.5248942375	0.4738783836
142995	-1.7420578	12.50171661	49.66526413	0.5072358847	0.5182492137	0.4696647525
146021.8	-1.759620667	12.5776825	49.99059296	0.509110868	0.5198742747	0.4844070971
149190.6	-1.770072937	12.52180481	50.09361649	0.4900950789	0.4895524979	0.4628196359
158214.8	-1.595825195	12.55325317	49.09064102	0.5020492077	0.4934764206	0.4530803859
161234.6	-1.698150635	12.67033386	49.03173065	0.493247211	0.4879716635	0.4508943558
164235.2	-1.618209839	12.53447723	48.94608688	0.5045166016	0.4884064198	0.4585983455
167274.4	-1.566261292	12.80995178	48.94585419	0.5219674706	0.5017787814	0.4684455097
170314.6	-1.448005676	12.71889496	48.95202637	0.5167135596	0.4985140562	0.476143837
173316	-1.956672668	12.81519318	48.89451218	0.4974888563	0.4902639389	0.4751340747
176434.6	-1.977310181	12.78501892	48.89081573	0.4839462042	0.4819172323	0.4620839655
179490	-1.820152283	12.72528076	49.13548279	0.5032094717	0.4907270372	0.4641156793
182543.6	-1.681999207	12.64000702	49.0488472	0.5085693598	0.4996165633	0.4825605452
185568.4	-1.745361328	12.50353241	48.92372513	0.5020414591	0.5077958107	0.4759880304
188616.4	-1.621139526	12.59575653	48.8987999	0.4923775494	0.5026966929	0.4656180441
191670.4	-1.706092834	12.69128418	48.87120819	0.4904689491	0.5055330396	0.465739578
194688.2	-1.786720276	12.79397583	49.00030136	0.4777880311	0.4849664271	0.4470241368
197715	-1.853096008	12.99108124	49.14841461	0.480920434	0.4934314191	0.4583580196
200726.4	-1.811058044	13.08933258	49.15275955	0.4893083572	0.5074388981	0.4673901796
203801.2	-1.846458435	13.14439392	48.90076447	0.4820272923	0.5024989843	0.4645302892
206802.6	-1.60105896	13.0309906	48.71814346	0.5007221103	0.5198435783	0.4671883583
209807.4	-1.883277893	12.78600311	48.57537842	0.5060448647	0.521119535	0.4675315917
212915	-1.623306274	12.65934753	48.40856171	0.5242492557	0.5440515876	0.4640294313
215981.6	-1.538162231	12.79099274	48.50507736	0.5036440492	0.5319784284	0.4489551187
219047	-1.680038452	12.78894043	48.45157242	0.5230808258	0.5453608036	0.4455374777
222234.6	-1.576377869	12.89452362	47.96088791	0.5158069134	0.5528075695	0.4371275306
225242.8	-1.599357605	12.81536102	47.91879272	0.495452404	0.5414335728	0.4214422107
228245.2	-1.746559143	12.45269012	47.85826874	0.4893994927	0.5297293663	0.4308538735
231282.8	-1.810096741	12.49424744	47.96246719	0.4837312698	0.5300015807	0.4276418984
234302.4	-0.3143081665	11.12194824	47.09698868	0.4890942276	0.5643953085	0.4442001581
237350.8	-0.244354248	11.09780884	46.93054199	0.4855549634	0.5578442812	0.4437772632
240443.6	-0.05125427246	11.10495758	46.97501373	0.486887753	0.5521030426	0.4374325573
243457.8	-0.3142623901	10.87866211	46.96625137	0.5003492832	0.5605145097	0.4385072589
246617	-0.3808670044	10.99386597	46.89770508	0.527941823	0.571443975	0.4643084109
