# Supplementary material for: Three-dimensional spatiotemporal tracking of fluorine-18 radiolabeled yeast cells via positron emission particle tracking
Source: PLoS One. 2017 Jul 6;12(7):e0180503. doi: 10.1371/journal.pone.0180503 (PMC5500330; doi:10.1371/journal.pone.0180503)
Supplement: S5 File — Compressed folder contains text files describing individual measured trajectories from Run 2 of cell tracking experiment. Each file corresponds to a different measured trajectory. Columns 1–4 indicate the time (ms) and x, y, and z positions (mm) of each detection. Columns 5–7 are calculated uncertainties in x, y, and z directions (mm), respectively. (ZIP) [file pone.0180503.s005.zip › Position18.txt]

time	x	y	z	dx	dy	dz
146021.8	-35.74609756	-2.023605347	83.23894501	0.6628959775	0.736715436	0.7171167731
149190.6	-35.87123489	-2.066139221	83.32965088	0.6811254025	0.7529889941	0.7325773835
152194.4	-35.95684052	-2.10269928	83.74182129	0.6937226057	0.7805653214	0.7558441162
155196.8	-36.04165268	-2.040145874	83.5042038	0.7084052563	0.79759413	0.776363194
158214.8	-36.22605896	-0.3070297241	83.33000946	0.6403074265	0.6963508129	0.6983579993
161234.6	-36.39418793	-0.3503799438	83.32472992	0.6385658383	0.687661469	0.694018662
164235.2	-36.49692154	-0.5254592896	83.49798584	0.6322457194	0.6812603474	0.7044587731
167274.4	-36.4986763	-0.4445800781	83.33907318	0.6485096216	0.6852283478	0.7125288844
170314.6	-36.60886765	1.18686676	83.51026154	0.6106724143	0.6455285549	0.6687023044
173316	-36.66151047	1.148826599	83.74156952	0.6263279319	0.6788446307	0.6894854307
176434.6	-36.72059631	1.229537964	83.86812592	0.596473515	0.6683291793	0.6678837538
179490	-36.72538376	1.305778503	84.04769135	0.5883082151	0.6617074013	0.6537101269
182543.6	-36.89761734	1.108757019	84.10102081	0.5759657025	0.672393322	0.6555736661
185568.4	-36.83427811	1.167076111	83.95939636	0.5772661567	0.6949653625	0.6683092713
188616.4	-36.81910324	1.145065308	84.24890137	0.5741131902	0.7056976557	0.6653938293
191670.4	-36.96601105	0.9862518311	84.56083679	0.6057362556	0.727111578	0.678099215
194688.2	-36.94894791	0.9064407349	84.27440643	0.6575678587	0.7667219639	0.7215253711
197715	-37.08139801	0.7367172241	84.2135849	0.6474603415	0.7547146082	0.6943777204
200726.4	-36.66594696	1.11681366	84.30175018	0.6659038067	0.7900363207	0.7332527637
203801.2	-36.5069313	1.060844421	83.95999908	0.6643773913	0.7778776884	0.7431800961
206802.6	-36.2649231	1.350151062	83.8108139	0.6758718491	0.7882589698	0.7238559723
209807.4	-36.25798035	1.394241333	84.04049683	0.6952267885	0.8156225681	0.7063515186
212915	-36.12297821	3.907272339	85.20085907	0.705958128	0.7880564332	0.6472610235
215981.6	-35.70412827	4.257102966	85.24936676	0.7157098651	0.7878929973	0.6597771049
219047	-35.620121	4.405586243	85.21086884	0.7267824411	0.8044854403	0.6663564444
222234.6	-35.59916687	4.392486572	85.46377563	0.7567346692	0.8453029394	0.7134258151
225242.8	-35.68831635	4.603683472	85.48999786	0.7435466051	0.8185604811	0.6863080859
