# Supplementary material for: Three-dimensional spatiotemporal tracking of fluorine-18 radiolabeled yeast cells via positron emission particle tracking
Source: PLoS One. 2017 Jul 6;12(7):e0180503. doi: 10.1371/journal.pone.0180503 (PMC5500330; doi:10.1371/journal.pone.0180503)
Supplement: S5 File — Compressed folder contains text files describing individual measured trajectories from Run 2 of cell tracking experiment. Each file corresponds to a different measured trajectory. Columns 1–4 indicate the time (ms) and x, y, and z positions (mm) of each detection. Columns 5–7 are calculated uncertainties in x, y, and z directions (mm), respectively. (ZIP) [file pone.0180503.s005.zip › Position2.txt]

time	x	y	z	dx	dy	dz
7.8	-32.65757751	-11.16288757	99.33208466	0.6035033464	0.6898919344	0.5390948057
3113.2	-32.76519775	-10.90869141	98.9811554	0.5833476186	0.6566355824	0.5278906226
6168	-32.72660446	-10.78269196	98.75904846	0.5944492221	0.6533104777	0.541718483
9205.2	-32.73988724	-10.59876251	99.01269531	0.5864863396	0.6482332349	0.5465357304
12285.6	-32.88288879	-10.61336517	99.07949066	0.5733808875	0.6246167421	0.5319616199
15293.6	-33.03184509	-9.020454407	100.3561935	0.6455546618	0.7001522779	0.5253998637
18300.4	-32.99094772	-8.898330688	100.3128662	0.6316395402	0.680556953	0.5114092231
21313.6	-33.19145203	-8.872215271	100.5138092	0.6250858307	0.6893963814	0.5435954332
24333.4	-33.16191483	-10.4763031	100.463829	0.6220117211	0.6587020159	0.5373242497
27337.6	-33.34753799	-10.55084991	100.4746552	0.6253980398	0.6864055395	0.5423036814
30357.6	-34.67685699	-9.388679504	100.775444	0.645499289	0.7520081997	0.6081212163
33405.4	-33.46290588	-9.253616333	100.6408157	0.628484726	0.7270307541	0.5729935765
36414.2	-35.00665283	-7.118209839	100.5840759	0.6199195981	0.7382397056	0.5772497654
39419.2	-34.80535507	-7.035980225	100.538559	0.5983985662	0.7046411633	0.5449928045
42426	-34.65173721	-6.846847534	100.6711197	0.5931192636	0.6694626212	0.5342245698
45526	-34.61183167	-6.864463806	100.7409897	0.5908270478	0.6643220782	0.5261076093
48605.6	-34.4079628	-6.730552673	100.934967	0.5997902155	0.6740847826	0.5703338981
51667.4	-34.23851013	-6.706634521	100.9505463	0.5890364051	0.6605081558	0.56441468
54668.4	-34.42683411	-6.885253906	100.9654236	0.5954091549	0.6583365798	0.5502001643
57672.8	-34.59098434	-5.491920471	99.68967438	0.6407932639	0.6972461939	0.5709587932
60707.6	-34.55077744	-5.385070801	100.0548401	0.6338214874	0.6946952939	0.5328636765
63914	-34.63693619	-5.016159058	101.374733	0.6459400654	0.7080165148	0.5428574681
66915.8	-34.50638962	-5.011169434	101.2640686	0.639160037	0.7050491571	0.5396520495
69987.4	-34.47823715	-5.137077332	99.8578186	0.6257078648	0.7090263963	0.5468053818
72988.6	-34.21970749	-5.078521729	99.85189056	0.6068432927	0.7063218951	0.5470967293
75993.6	-34.35773087	-5.009361267	99.8631134	0.5961085558	0.6993691921	0.5293531418
79078.8	-34.47560501	-2.50579071	99.477211	0.5721156597	0.6762509346	0.5247576833
82092.4	-34.46881485	-2.249984741	99.37386322	0.5693057775	0.6654602885	0.5387942791
85120.4	-34.38417435	-2.357666016	99.56968689	0.5766509175	0.6580691934	0.5314877629
88165.8	-34.30396271	-2.593955994	100.5367432	0.5723121166	0.655179739	0.5401164889
91328	-34.27829361	-2.87638092	99.79175568	0.5639944673	0.6384214759	0.5188416243
94415.4	-34.18927383	-3.036781311	99.76030731	0.5792136788	0.6454390287	0.5350044966
97433.2	-34.06451416	-2.989822388	99.53723907	0.5993677378	0.6715598702	0.5703665018
100437.6	-35.42432785	-2.794441223	99.46831512	0.6356954575	0.7074128389	0.5961599946
103475.2	-35.44987488	-2.667312622	99.33044434	0.6476647258	0.7360219955	0.5938552618
106510.2	-35.99499893	-0.3918151855	98.69637299	0.6816052794	0.7354843616	0.6058177352
109514.4	-35.87997818	-0.02870178223	98.70310974	0.6775944829	0.732639432	0.5814012289
112534.6	-34.32370758	-2.139427185	98.79867554	0.6415737271	0.7163556814	0.5818041563
118706.8	-35.64327621	0.1489639282	100.2932587	0.6864488721	0.7240157127	0.5411501527
124808.4	-32.85125351	-0.01264953613	100.1908112	0.5914177299	0.7264150977	0.5041069984
127814.6	-32.89080048	0.04331207275	100.4020309	0.607062161	0.7425702214	0.516407609
