# Supplementary material for: Three-dimensional spatiotemporal tracking of fluorine-18 radiolabeled yeast cells via positron emission particle tracking
Source: PLoS One. 2017 Jul 6;12(7):e0180503. doi: 10.1371/journal.pone.0180503 (PMC5500330; doi:10.1371/journal.pone.0180503)
Supplement: S5 File — Compressed folder contains text files describing individual measured trajectories from Run 2 of cell tracking experiment. Each file corresponds to a different measured trajectory. Columns 1–4 indicate the time (ms) and x, y, and z positions (mm) of each detection. Columns 5–7 are calculated uncertainties in x, y, and z directions (mm), respectively. (ZIP) [file pone.0180503.s005.zip › Position3.txt]

time	x	y	z	dx	dy	dz
7.8	-30.631073	-1.225227356	42.81282806	0.4836236238	0.5046415925	0.4379884005
3113.2	-30.49076462	-1.045829773	42.84828949	0.4722748697	0.5157145858	0.4464578331
6168	-29.56720734	0.4210281372	42.82206345	0.4893485308	0.5408580899	0.4606338441
9205.2	-29.46319962	0.6297531128	43.67293167	0.4869064093	0.5387548208	0.4640884995
12285.6	-29.47237778	0.6268768311	43.8088913	0.5051877499	0.5394051671	0.4672421515
15293.6	-30.3462944	0.5308609009	43.95928955	0.497912854	0.5375470519	0.4905696809
18300.4	-30.2772789	0.5460586548	43.77722931	0.4820713103	0.5179876685	0.4718660712
21313.6	-30.45381927	0.6501617432	44.06300735	0.4924810231	0.5211091042	0.4855073392
24333.4	-30.45851135	0.6515884399	44.14527512	0.5004857779	0.5247555375	0.4702022374
27337.6	-30.4928894	0.728515625	44.08533096	0.5048160553	0.5272726417	0.4719166756
30357.6	-30.48018265	0.9524230957	44.11008453	0.5111939311	0.5505017042	0.4800335169
33405.4	-30.5304184	1.149971008	44.1598587	0.5216259956	0.5611751676	0.4971149564
36414.2	-30.49801254	1.119316101	44.14269257	0.5258281827	0.5707708597	0.5067512989
39419.2	-30.47609711	1.265068054	44.31256104	0.5315225124	0.5705301166	0.5098404884
42426	-29.23509216	1.320343018	44.33180237	0.5355959535	0.5837116838	0.5060679913
45526	-28.98356247	1.408210754	44.03375244	0.5586767793	0.6071888804	0.5179705024
48605.6	-27.29793167	1.395652771	43.97772598	0.5664957762	0.6254708171	0.5218226314
51667.4	-28.81138611	1.611160278	43.86367416	0.5507417917	0.5757955313	0.4928153753
54668.4	-27.10356903	1.524627686	44.02758026	0.5567792058	0.5912870765	0.4809948206
57672.8	-26.82928085	1.650230408	44.24433899	0.5499946475	0.5839310884	0.4875021875
66915.8	-26.80337906	-0.3823776245	43.98112488	0.5242138505	0.5549324751	0.4554549754
69987.4	-26.72187805	-2.341033936	42.92325211	0.5444769263	0.5710205436	0.443669498
72988.6	-26.59200668	-0.3141784668	44.10388947	0.5254765749	0.5611439347	0.4638051093
75993.6	-25.19545746	-2.625556946	44.06148529	0.5461996198	0.5816290975	0.4585647285
79078.8	-25.00154495	-2.442245483	44.23748779	0.5252736211	0.5586566329	0.4489142299
82092.4	-25.00830078	-2.337600708	44.24425888	0.5320202708	0.5640963316	0.4596541822
85120.4	-25.03346252	-0.3482971191	44.73303986	0.5020523667	0.545189023	0.4485468268
88165.8	-25.00927353	-2.400970459	44.49725342	0.5232837796	0.5595898032	0.4635831416
91328	-24.91704178	-2.581451416	44.54234314	0.5176804066	0.5449733734	0.4550496042
94415.4	-25.01342773	-2.547653198	44.56300735	0.5078667998	0.5352530479	0.4429342151
97433.2	-24.97619247	-2.68107605	44.76416779	0.4866020381	0.5184694529	0.4232393503
100437.6	-24.75867844	-4.43270874	44.62342072	0.5082488656	0.5383210182	0.4425424337
103475.2	-24.62334824	-4.562599182	44.59435654	0.5116115212	0.5381855369	0.4376532137
106510.2	-24.78721237	-4.468696594	44.49378204	0.5068261623	0.530613482	0.4199528694
109514.4	-24.68129349	-4.367874146	44.70056915	0.5031661987	0.514128983	0.407825768
112534.6	-24.64605331	-4.555679321	44.58919525	0.5139052868	0.5329294801	0.4253155291
115688.6	-24.52728653	-4.485786438	46.02524185	0.5113039613	0.5438042283	0.4669403732
118706.8	-22.822155	-6.547569275	44.52767944	0.5310004354	0.568405211	0.4411046207
121709.6	-22.66337204	-6.438079834	44.2195816	0.5265293717	0.5515465736	0.4538642466
124808.4	-22.7776413	-6.402206421	44.21413803	0.5199964046	0.5477926135	0.4532279968
127814.6	-22.66384506	-6.626289368	44.12750626	0.5242406726	0.5564805865	0.4642743766
130853.6	-22.81894684	-6.642974854	44.21628189	0.5298172832	0.5731647611	0.4695846438
133857	-22.74377823	-4.672416687	45.76456451	0.5213471651	0.5521877408	0.4791443944
136893.4	-22.31827927	-6.564186096	44.14497757	0.5244109035	0.5677111149	0.479516983
139927.6	-22.27737045	-6.791435242	44.13725281	0.5375670195	0.5538059473	0.4841527343
142995	-22.21234131	-6.886444092	44.1211853	0.538962543	0.5491899252	0.4803999364
146021.8	-22.14163208	-6.774879456	44.23429871	0.5359776616	0.541739583	0.479741931
149190.6	-21.94688797	-6.824577332	44.21907043	0.5277478099	0.5256706476	0.4648801386
152194.4	-20.15901947	-7.034957886	45.58983231	0.499163121	0.5213152766	0.459253639
155196.8	-20.07139587	-7.018081665	45.4304924	0.5006910563	0.5304570198	0.4675194025
158214.8	-19.93198013	-6.941421509	45.30739212	0.5076464415	0.5437198281	0.4753195941
161234.6	-19.96495819	-9.044906616	44.89915085	0.4924787581	0.5440101027	0.4473288357
164235.2	-19.90308762	-9.102539062	45.08427811	0.4869377315	0.5352447033	0.4525523186
167274.4	-19.87842178	-9.045600891	45.14981842	0.4915511608	0.5409625769	0.4500688314
170314.6	-19.71260071	-9.416877747	45.15076828	0.4871729314	0.5410818458	0.4450164735
173316	-19.82044983	-9.218093872	45.29483414	0.4842965007	0.5368469357	0.4439378083
176434.6	-19.81300735	-9.276062012	45.30233765	0.4779133201	0.5304581523	0.4442078769
179490	-19.90172195	-9.091247559	45.47564697	0.4808493853	0.5357270241	0.4457010627
182543.6	-19.79219055	-9.114128113	45.69511795	0.4767982364	0.5383584499	0.4460176229
185568.4	-18.42902374	-9.289520264	45.90194702	0.4870975614	0.5243349075	0.4555152953
188616.4	-18.28029251	-9.027084351	46.28871155	0.4755733013	0.5083665848	0.4516147375
191670.4	-18.52020264	-8.853637695	46.4475975	0.4861542284	0.5141180754	0.4489563704
194688.2	-18.55823898	-8.893203735	46.40253067	0.4921379387	0.5190194845	0.4542818666
197715	-18.54554749	-8.944984436	46.51523972	0.5011228323	0.5394599438	0.4707272649
200726.4	-18.51662064	-9.157058716	46.46537018	0.5103715658	0.5499063134	0.4773950875
203801.2	-18.48239899	-10.9697876	46.41090393	0.5070927739	0.555008471	0.4677444398
206802.6	-18.52886581	-11.12255859	46.3069191	0.5180016756	0.5663002729	0.4750046432
209807.4	-18.80091858	-11.07487488	46.32609558	0.517166853	0.5624362826	0.4612700045
212915	-18.66213989	-11.17025757	46.52443695	0.5016786456	0.5505441427	0.4459223449
215981.6	-18.74531555	-10.96848297	46.60356903	0.504997313	0.5366923809	0.4445865154
219047	-18.78940582	-10.82614899	46.73170853	0.497910291	0.5256934762	0.4316622317
222234.6	-18.69505692	-10.85124207	47.08278656	0.5064729452	0.5250374079	0.4252785742
225242.8	-18.63675308	-10.93894958	47.11062241	0.4873182774	0.5102097988	0.4239239097
228245.2	-18.49191284	-10.89639282	47.39749146	0.4906036556	0.5010399818	0.4122690558
231282.8	-18.31718063	-12.50048447	48.32553101	0.4861302972	0.508780539	0.4269902706
234302.4	-18.30617142	-12.59095764	48.32036209	0.4902355373	0.5112875104	0.4314350486
237350.8	-18.41007233	-12.5403862	48.50988007	0.5014149547	0.5116642118	0.438201189
240443.6	-18.46183777	-12.64910507	48.2965889	0.50138098	0.5112627745	0.4376052022
243457.8	-18.34046555	-12.66236115	48.37290955	0.5087108016	0.5192869306	0.4399181902
246617	-18.30722427	-12.73979187	48.1502037	0.500944078	0.5254997015	0.4396595955
