# Supplementary material for: Three-dimensional spatiotemporal tracking of fluorine-18 radiolabeled yeast cells via positron emission particle tracking
Source: PLoS One. 2017 Jul 6;12(7):e0180503. doi: 10.1371/journal.pone.0180503 (PMC5500330; doi:10.1371/journal.pone.0180503)
Supplement: S5 File — Compressed folder contains text files describing individual measured trajectories from Run 2 of cell tracking experiment. Each file corresponds to a different measured trajectory. Columns 1–4 indicate the time (ms) and x, y, and z positions (mm) of each detection. Columns 5–7 are calculated uncertainties in x, y, and z directions (mm), respectively. (ZIP) [file pone.0180503.s005.zip › Position4.txt]

time	x	y	z	dx	dy	dz
7.8	-4.449653625	-32.48815155	30.80840874	0.5826861262	0.6024580598	0.5897931457
3113.2	-4.444892883	-32.51629639	30.73722649	0.5719836354	0.5957416296	0.5882764459
6168	-4.347442627	-32.64664078	30.73327827	0.5728580952	0.6013000607	0.5966145396
9205.2	-4.400154114	-32.28488541	30.43957329	0.5889081359	0.6221684217	0.5921466351
12285.6	-4.482681274	-32.31478119	30.27643394	0.5977509022	0.6353223324	0.6070863605
15293.6	-8.479866028	-31.43167496	27.02052689	0.6235064864	0.5915268064	0.5565230846
18300.4	-5.75944519	-32.50495529	27.84860039	0.6127115488	0.6242457032	0.5865172744
21313.6	-8.192306519	-31.33680344	25.63382149	0.6395103931	0.6261590719	0.6276505589
24333.4	-5.845863342	-32.72796631	27.75517273	0.6057577133	0.6344507933	0.5922897458
27337.6	-5.690322876	-32.93067932	27.38059616	0.6251564026	0.6400719285	0.5840967894
30357.6	-5.797424316	-32.62661743	27.53866959	0.6349835992	0.6307080388	0.6022906303
33405.4	-5.887130737	-32.9512825	27.43829918	0.627691865	0.6160562038	0.6168085933
36414.2	-5.979873657	-32.87962723	27.54572487	0.6138266921	0.5947431922	0.5833849907
39419.2	-5.885688782	-32.96312714	27.27128029	0.6240565777	0.6197967529	0.6038520932
42426	-4.196594238	-33.00299454	27.79525757	0.6290767789	0.644421041	0.6209654212
45526	-5.324813843	-32.93231201	27.76226425	0.6615824103	0.667894721	0.6196359396
48605.6	-4.92313385	-32.81477356	28.36634254	0.6893962622	0.667331934	0.6498786211
51667.4	-4.961013794	-32.79613495	29.97075272	0.6939283013	0.6574571133	0.6374348998
54668.4	-4.728050232	-32.47198486	28.0953331	0.6982406378	0.6486663818	0.6532689333
57672.8	-4.946502686	-32.30385971	28.01824951	0.7160719633	0.6693940759	0.6692266464
60707.6	-4.900871277	-32.15971756	28.31086922	0.7499316931	0.7118647099	0.6984050274
66915.8	-4.795776367	-32.55143738	28.0231266	0.7693864107	0.72931844	0.7404208183
69987.4	-4.964958191	-32.75600052	28.46924782	0.74045825	0.7357850671	0.7259018421
79078.8	-4.984069824	-32.486866	29.13553429	0.6813668013	0.6910895109	0.6403920054
82092.4	-5.150283813	-32.61592865	28.95339394	0.6724503636	0.6804479361	0.6226567626
85120.4	-5.342979431	-32.52119064	28.80739212	0.672180295	0.6730655432	0.6223826408
88165.8	-5.432373047	-32.61663437	28.57327652	0.6592562795	0.6749554873	0.633738935
91328	-5.371994019	-32.84354782	28.26930618	0.6460148692	0.6608974934	0.6289839149
94415.4	-5.440826416	-32.78121567	26.41461563	0.6560969353	0.6802708507	0.6381023526
103475.2	-7.028709412	-32.89324951	24.7184639	0.7207462788	0.7148146033	0.7047671676
106510.2	-7.259689331	-32.9090271	24.7072525	0.7173358202	0.7145670056	0.6970672607
109514.4	-7.020431519	-33.05796051	24.5022316	0.7086783648	0.7214256525	0.6947368383
112534.6	-7.403564453	-33.04100418	24.23946571	0.7074143887	0.7157901525	0.6783554554
115688.6	-7.154624939	-33.0493927	22.56812477	0.7314705849	0.7646389008	0.6840407252
118706.8	-6.892288208	-33.08598328	22.76989555	0.7473937869	0.7636132836	0.6715142131
121709.6	-7.221099854	-32.9789238	23.07209969	0.7418369055	0.7332519293	0.6151617765
124808.4	-7.177085876	-33.0172348	23.00531578	0.7025018334	0.6856828928	0.5762526989
127814.6	-7.188652039	-33.01351929	22.94049835	0.7232097983	0.6917141676	0.625225544
130853.6	-7.270622253	-32.76117706	22.7076664	0.7360964417	0.6868184805	0.6296646595
133857	-7.361160278	-32.95376587	22.34015465	0.7403507829	0.6850228906	0.6466649175
136893.4	-7.246414185	-32.97791672	21.72691727	0.7487632036	0.6732596755	0.6074011326
139927.6	-7.304473877	-32.84484863	21.85881615	0.7290070653	0.6410962939	0.5678443313
142995	-7.230651855	-32.79956818	21.41629601	0.7539561987	0.6568349004	0.5486792922
146021.8	-7.236114502	-32.88299942	21.52672768	0.7613201141	0.6743717194	0.5755833983
149190.6	-7.286521912	-32.92846298	21.54454231	0.765951395	0.6724574566	0.5968217254
152194.4	-7.008522034	-31.20800781	21.83233452	0.7456433773	0.66763556	0.6258109808
