# Supplementary material for: Three-dimensional spatiotemporal tracking of fluorine-18 radiolabeled yeast cells via positron emission particle tracking
Source: PLoS One. 2017 Jul 6;12(7):e0180503. doi: 10.1371/journal.pone.0180503 (PMC5500330; doi:10.1371/journal.pone.0180503)
Supplement: S5 File — Compressed folder contains text files describing individual measured trajectories from Run 2 of cell tracking experiment. Each file corresponds to a different measured trajectory. Columns 1–4 indicate the time (ms) and x, y, and z positions (mm) of each detection. Columns 5–7 are calculated uncertainties in x, y, and z directions (mm), respectively. (ZIP) [file pone.0180503.s005.zip › Position5.txt]

time	x	y	z	dx	dy	dz
7.8	-0.6046981812	-0.6609115601	49.92221451	0.535228014	0.5671883821	0.511079073
3113.2	-0.84740448	-0.5407791138	50.23997498	0.5336157084	0.5603121519	0.5087842345
6168	-0.9024353027	-0.4640579224	50.36145782	0.537989676	0.5604712367	0.5135833621
9205.2	-1.045555115	-0.4620666504	50.41856384	0.5400498509	0.5655125976	0.511307776
12285.6	-0.8654327393	-0.3809280396	50.4322319	0.5442623496	0.5726380944	0.5167427063
15293.6	-0.952545166	-0.4699630737	50.47153473	0.5517963171	0.5889820457	0.5200632215
18300.4	-0.9565658569	-0.2452545166	50.5093956	0.5555113554	0.5800086856	0.5191951394
21313.6	-0.9440078735	-0.2767333984	50.42613983	0.5477027297	0.5730859041	0.4994465113
24333.4	-0.6675796509	-0.06529998779	50.48114014	0.5403295755	0.5638123155	0.4869821668
27337.6	-0.8181381226	-0.03226470947	50.31305695	0.5504220724	0.5607739091	0.4695620537
30357.6	-0.7314224243	0.1389083862	50.20817566	0.5629184246	0.5802180767	0.4984819889
33405.4	-0.6616363525	0.1654434204	50.27299118	0.5676566958	0.5980407	0.4982539415
36414.2	-0.6755828857	-1.972473145	50.3710289	0.5863960385	0.6245386004	0.5236480236
39419.2	0.8712997437	-1.951293945	51.25986481	0.5984490514	0.6236098409	0.5491595268
42426	1.077209473	-2.023254395	51.16200256	0.6165571809	0.6309958696	0.5633586645
45526	1.055786133	-2.274719238	50.09995651	0.6074597239	0.6269607544	0.5250074267
48605.6	-1.013282776	-2.174926758	50.41254044	0.6091685891	0.6373236179	0.5532681346
51667.4	0.8519210815	-2.774047852	50.53069305	0.5988046527	0.6225778461	0.5097205043
54668.4	1.105697632	-2.927978516	50.69035721	0.5967451334	0.6213875413	0.5159801245
60707.6	1.386390686	-2.988243103	50.22283173	0.5975230336	0.6087827086	0.5295955539
63914	1.554000854	-3.091461182	50.00351334	0.5714308023	0.5929144025	0.5240952969
66915.8	1.533676147	-3.074615479	49.97208786	0.5669540763	0.5866824985	0.5162912011
69987.4	1.420921326	-3.188919067	49.83255386	0.5722197294	0.5979998708	0.5259410739
72988.6	1.252876282	-6.917434692	49.47854996	0.5788246393	0.5936431885	0.5372496247
75993.6	1.40032196	-6.782539368	49.40765762	0.5861941576	0.5886808634	0.5486931801
79078.8	1.358581543	-3.293708801	49.2687645	0.5580260158	0.57618922	0.5369301438
82092.4	1.244194031	-3.255805969	49.39211655	0.5698865056	0.5911658406	0.5676868558
85120.4	1.031951904	-3.229347229	49.23186493	0.5578740239	0.5737888217	0.5565339923
88165.8	1.13583374	-3.063964844	49.26481247	0.5517542362	0.5757988095	0.5554583073
