# Supplementary material for: Three-dimensional spatiotemporal tracking of fluorine-18 radiolabeled yeast cells via positron emission particle tracking
Source: PLoS One. 2017 Jul 6;12(7):e0180503. doi: 10.1371/journal.pone.0180503 (PMC5500330; doi:10.1371/journal.pone.0180503)
Supplement: S5 File — Compressed folder contains text files describing individual measured trajectories from Run 2 of cell tracking experiment. Each file corresponds to a different measured trajectory. Columns 1–4 indicate the time (ms) and x, y, and z positions (mm) of each detection. Columns 5–7 are calculated uncertainties in x, y, and z directions (mm), respectively. (ZIP) [file pone.0180503.s005.zip › Position6.txt]

time	x	y	z	dx	dy	dz
7.8	-1.235855103	7.287811279	86.23974609	0.6005668044	0.5922402143	0.5258139968
3113.2	-1.171928406	7.417510986	86.16186523	0.6026562452	0.5827516317	0.5214413404
6168	-1.199508667	7.626487732	86.21150208	0.6157650352	0.5982032418	0.532078743
9205.2	-2.915245056	7.441734314	86.23949432	0.6324253082	0.6031653285	0.5547751784
12285.6	-2.855262756	7.506645203	86.51554108	0.6461620927	0.588870883	0.5606516004
15293.6	-1.054443359	7.354484558	86.41261292	0.6650852561	0.6091029644	0.5753135681
18300.4	-2.397323608	5.142997742	86.32954407	0.6874153018	0.6934243441	0.615197897
21313.6	-2.32434082	4.934410095	86.37523651	0.6937199235	0.6973326802	0.6196092367
24333.4	-2.319480896	5.09929657	86.62818146	0.6742388606	0.6989206076	0.6024816036
27337.6	-2.148551941	4.709465027	86.38470459	0.6548653245	0.6977958679	0.6036797762
30357.6	-2.071960449	4.777641296	86.43830872	0.6447675228	0.6896389127	0.6072100997
33405.4	-2.116874695	4.541664124	86.15697479	0.6236886382	0.6689150333	0.5903359056
36414.2	-2.195861816	4.494804382	86.10968781	0.6483828425	0.6894242764	0.6387807131
39419.2	-1.93636322	4.342575073	86.0118866	0.6290977001	0.6731469631	0.6192041636
42426	-2.073913574	4.343917847	86.17064667	0.6378060579	0.6896896362	0.643222928
45526	-1.891204834	4.271224976	86.1866684	0.6175587773	0.6788842678	0.6306540966
48605.6	-2.129165649	4.226203918	88.59931946	0.6286863685	0.7029188275	0.6677126288
51667.4	-2.084457397	4.206474304	88.67757416	0.6424116492	0.728689611	0.6740351319
54668.4	-1.879417419	4.420425415	86.68978119	0.6319794655	0.7018004656	0.6265799403
57672.8	-1.769683838	4.466499329	86.54312134	0.6330593824	0.7016372085	0.6392350197
60707.6	-0.3292007446	-0.1337814331	83.99559784	0.6213021874	0.661829114	0.558149159
69987.4	-1.758720398	3.982429504	86.43894196	0.5753025413	0.6850923896	0.6136187315
72988.6	-1.87702179	3.861602783	86.48726654	0.5787854195	0.6645162702	0.5953105688
75993.6	1.140541077	-0.62059021	84.04792786	0.6157589555	0.6010782123	0.521520257
79078.8	-2.098907471	2.236465454	84.62558746	0.5710176229	0.6148869991	0.5133322477
82092.4	-2.181442261	2.363189697	84.64701843	0.5870706439	0.6501117945	0.5350291729
85120.4	-2.361457825	2.287773132	84.56195831	0.6145654917	0.6610287428	0.5463866591
88165.8	-0.618888855	4.563331604	84.525177	0.6249999404	0.6880543232	0.5423628688
91328	-0.6011428833	4.5754776	84.37785339	0.6330115795	0.7037614584	0.5582328439
94415.4	-0.7266159058	2.480682373	84.2435379	0.6313915849	0.6817723513	0.5386250019
97433.2	-0.8363494873	2.438705444	84.52487183	0.6491531134	0.7002655864	0.5489630103
100437.6	-0.8007354736	4.417762756	84.56362915	0.6560407281	0.7118652463	0.5522438884
103475.2	-0.8708343506	4.666793823	84.47718048	0.6341976523	0.6506457925	0.5303480029
106510.2	-1.138793945	4.606941223	84.40686035	0.6477587819	0.6531387568	0.5561357737
109514.4	-1.227928162	3.019126892	84.53972626	0.6427727342	0.6399953961	0.5624470711
112534.6	-1.283332825	2.893241882	84.03091431	0.6390551329	0.6263301373	0.5691359639
115688.6	-4.966789246	4.348312378	83.79463959	0.5821322203	0.6079617739	0.5618950725
118706.8	-4.976501465	4.549423218	83.93639374	0.589866817	0.6217524409	0.5758092999
121709.6	-3.268920898	4.400856018	83.62609863	0.6376913786	0.6460556388	0.6055079103
124808.4	-3.143783569	2.971534729	82.33298492	0.6003413796	0.6092836261	0.5428181291
127814.6	-3.549087524	2.480766296	83.85085297	0.586440742	0.5933768153	0.5452343225
130853.6	-5.235435486	2.823448181	84.1554184	0.560315609	0.582493186	0.5267736912
133857	-5.165649414	2.874351501	84.03482056	0.5558535457	0.5748159289	0.5308130383
136893.4	-5.057395935	3.108924866	84.15203857	0.539593637	0.555573225	0.5269023776
139927.6	-5.011489868	3.046272278	84.07019043	0.5554182529	0.576266706	0.5657202601
142995	-3.191184998	1.753250122	82.48200226	0.6042807698	0.5913665891	0.5694893003
146021.8	-3.143676758	1.794662476	82.51503754	0.5974360108	0.5854572058	0.5689358711
149190.6	-3.347427368	1.703071594	82.49629974	0.5860251188	0.5763201714	0.568305254
152194.4	-3.361419678	1.672332764	82.44019318	0.5808929205	0.5638881922	0.5710208416
155196.8	-4.868644714	2.904151917	84.09545135	0.5337088704	0.5541998148	0.5787870288
158214.8	-3.212997437	1.491340637	82.33931732	0.5557584167	0.5565087795	0.5606643558
161234.6	-3.050247192	1.30128479	82.20264435	0.5699692965	0.5700775981	0.5621547103
164235.2	-2.885971069	1.0366745	82.25299072	0.5800092816	0.5865338445	0.5798074603
167274.4	-2.782440186	1.181594849	82.06673431	0.5697453022	0.5729715228	0.5735074282
170314.6	-2.870826721	1.0730896	82.22338104	0.5752965808	0.5763983727	0.5804110169
173316	-2.919219971	1.173774719	82.37929535	0.5476115942	0.5703986287	0.5506400466
176434.6	-2.92086792	1.289741516	82.27472687	0.5670509338	0.5696854591	0.5530097485
179490	-3.009346008	1.057525635	82.15621948	0.5469018221	0.5513508916	0.5281687975
182543.6	-3.175643921	1.080635071	82.05078888	0.555280745	0.5685905218	0.532928884
185568.4	-3.08921814	1.009437561	81.84841919	0.5589432716	0.5649188161	0.5694656968
188616.4	-3.107131958	0.9800033569	81.40606689	0.5633159876	0.5782237649	0.567583859
191670.4	-2.876716614	1.037796021	81.31382751	0.5644741654	0.5818070769	0.5635481477
194688.2	-2.8097229	-0.6892089844	81.46086121	0.5943055153	0.5910294652	0.5727055073
197715	-2.727096558	-0.6737670898	81.38555145	0.5970200896	0.5988548398	0.592210412
200726.4	-2.885856628	-0.7167129517	80.00196838	0.6656743288	0.6810008287	0.6521134377
203801.2	-2.950279236	-0.9750595093	80.03192902	0.6061404347	0.6435008049	0.6376476288
206802.6	-2.914581299	-0.8972396851	80.1346283	0.5967450142	0.6176000834	0.6278468966
209807.4	-2.716217041	-1.201805115	80.0202713	0.5834382176	0.6305851936	0.6108409762
212915	-2.528358459	-1.121185303	81.54756165	0.5841944218	0.6146115065	0.6071607471
215981.6	-2.741203308	-1.141204834	81.35469055	0.5575726628	0.5956639647	0.5659422874
219047	-2.686164856	-0.9093475342	81.46125793	0.5792108774	0.6091276407	0.5844435096
222234.6	-2.771125793	-2.774665833	81.6552124	0.5706164837	0.6122617722	0.5863933563
225242.8	-2.749504089	-2.693412781	81.62427521	0.5542833209	0.5962743759	0.5502614379
228245.2	-2.772766113	-2.740921021	81.75588226	0.557066679	0.6019380689	0.5575361848
231282.8	-2.856758118	-2.821235657	81.73896027	0.5487598181	0.5671989322	0.525881052
234302.4	-2.987663269	-2.969947815	81.91339111	0.5663639307	0.5846958756	0.5462206006
237350.8	-2.940361023	-3.017524719	81.97451782	0.5626237392	0.5843442082	0.5400305986
240443.6	-2.789375305	-3.168952942	82.56124878	0.5744011402	0.6196849346	0.5649734139
243457.8	-2.652397156	-3.225364685	82.44313812	0.5619028211	0.6204350591	0.5575529337
246617	-2.507316589	-3.027999878	82.40316772	0.5603659749	0.6262615919	0.5222797394
