# Supplementary material for: Three-dimensional spatiotemporal tracking of fluorine-18 radiolabeled yeast cells via positron emission particle tracking
Source: PLoS One. 2017 Jul 6;12(7):e0180503. doi: 10.1371/journal.pone.0180503 (PMC5500330; doi:10.1371/journal.pone.0180503)
Supplement: S5 File — Compressed folder contains text files describing individual measured trajectories from Run 2 of cell tracking experiment. Each file corresponds to a different measured trajectory. Columns 1–4 indicate the time (ms) and x, y, and z positions (mm) of each detection. Columns 5–7 are calculated uncertainties in x, y, and z directions (mm), respectively. (ZIP) [file pone.0180503.s005.zip › Position7.txt]

time	x	y	z	dx	dy	dz
7.8	7.419258118	-14.52692032	101.5434418	0.701677382	0.6563758254	0.6056677699
3113.2	7.578727722	-14.86383438	101.7667694	0.714145422	0.671862185	0.591519177
6168	7.670578003	-15.0148735	101.5955353	0.7056212425	0.6674000621	0.5865077972
9205.2	7.425636292	-14.95479202	101.3600388	0.6989204884	0.6838679314	0.539254427
12285.6	7.281227112	-15.01971054	101.1880264	0.7110932469	0.6930938363	0.5433124304
15293.6	7.004508972	-14.96226501	100.9809723	0.695238173	0.7121812701	0.536842525
18300.4	5.097938538	-15.00431824	101.2567749	0.714230895	0.7242547274	0.5222962499
21313.6	5.224212646	-15.07697678	101.1522598	0.7099965215	0.7279211879	0.5428709388
24333.4	6.79309082	-15.06505203	100.8265686	0.7262969613	0.7789334059	0.5915799737
27337.6	6.782295227	-15.02592087	100.842392	0.7527804971	0.7989932895	0.6080055237
30357.6	7.010536194	-14.89598465	100.6644211	0.6892958283	0.7495257854	0.5466473103
33405.4	6.888366699	-14.72114563	100.5750198	0.6814169288	0.7736743093	0.5601378083
36414.2	5.591445923	-17.17804337	100.5102005	0.6256680489	0.7192007899	0.508189559
39419.2	5.470977783	-17.19685745	100.5176697	0.6285408139	0.679020524	0.4879833162
42426	5.524002075	-17.08726883	100.6581192	0.6458705664	0.6969148517	0.5000623465
45526	6.992912292	-16.96962738	100.7623978	0.6548758745	0.7279059887	0.5242007971
48605.6	7.004112244	-17.0642128	100.8010712	0.6204084754	0.6905657053	0.4846764803
51667.4	6.985679626	-17.29561615	100.5578079	0.618562758	0.6804229021	0.4781523645
54668.4	5.302513123	-18.94181061	100.6936417	0.6153919697	0.6322292686	0.4382701814
57672.8	5.320396423	-19.0202713	100.5335007	0.6265165806	0.6227725148	0.4375017881
60707.6	5.237731934	-19.06915283	100.5286331	0.6293021441	0.6354529858	0.4571370184
63914	5.135192871	-18.90262222	100.6672058	0.6363612413	0.6366984248	0.4628300369
66915.8	6.703620911	-18.77939987	100.5680161	0.6413675547	0.6068661809	0.4814560115
69987.4	6.956314087	-18.85863495	100.6266556	0.6488026977	0.6163067222	0.5066459775
72988.6	6.995758057	-18.87106705	100.7104874	0.6603964567	0.6276656985	0.5092289448
75993.6	7.10307312	-18.81948471	100.9661102	0.6655703187	0.6353569627	0.5152056813
79078.8	7.191825867	-18.81724167	101.113533	0.6631522775	0.6377593279	0.5191826224
82092.4	7.103538513	-18.84539032	100.9612274	0.6387121081	0.6225558519	0.5116169453
85120.4	7.239341736	-18.65501022	101.0498657	0.6340110898	0.6043763161	0.5037000775
88165.8	7.487724304	-18.53255844	99.54855347	0.6253880262	0.6182512641	0.624751091
91328	7.286193848	-18.55680466	100.9432755	0.6540409327	0.616938889	0.5252844691
94415.4	7.400169373	-18.77996445	100.7525787	0.6371896267	0.5971210599	0.514221251
97433.2	7.270027161	-18.77967453	101.1522369	0.6629084945	0.6435152888	0.5757905245
100437.6	7.839439392	-19.14646149	99.24182892	0.6433826089	0.6796876192	0.7106417418
103475.2	7.919960022	-20.86033249	98.65312195	0.6029467583	0.6619138122	0.6934176087
106510.2	7.520462036	-18.87072754	100.7218933	0.6473988295	0.6404622793	0.5888146758
109514.4	7.890464783	-21.06230927	98.83417511	0.5999749303	0.6569570899	0.6759120822
112534.6	8.852264404	-18.88486862	101.1286469	0.6471635699	0.7171620131	0.6414430737
115688.6	8.804450989	-19.16294098	101.1711426	0.6777513623	0.798674345	0.7456942201
118706.8	9.095993042	-19.41629028	101.2532196	0.6852719784	0.802909255	0.698567152
121709.6	8.894439697	-19.4826355	101.3026428	0.6918852329	0.811401844	0.703609705
