# Supplementary material for: Three-dimensional spatiotemporal tracking of fluorine-18 radiolabeled yeast cells via positron emission particle tracking
Source: PLoS One. 2017 Jul 6;12(7):e0180503. doi: 10.1371/journal.pone.0180503 (PMC5500330; doi:10.1371/journal.pone.0180503)
Supplement: S5 File — Compressed folder contains text files describing individual measured trajectories from Run 2 of cell tracking experiment. Each file corresponds to a different measured trajectory. Columns 1–4 indicate the time (ms) and x, y, and z positions (mm) of each detection. Columns 5–7 are calculated uncertainties in x, y, and z directions (mm), respectively. (ZIP) [file pone.0180503.s005.zip › Position8.txt]

time	x	y	z	dx	dy	dz
7.8	12.69458008	10.04187775	90.70027161	0.5725534558	0.5760014653	0.5361884832
3113.2	12.85336304	10.0397644	90.50369263	0.5802847147	0.5664499998	0.5432230234
6168	12.6770401	10.08401489	90.32936859	0.5841441154	0.5760946274	0.5547547936
9205.2	12.77313232	9.811073303	90.75765991	0.5737517476	0.5621262193	0.5459724069
12285.6	12.8451767	9.829933167	90.8745575	0.5853424668	0.5621069074	0.5377120376
15293.6	12.79318237	9.870155334	90.93536377	0.5894777179	0.5577619672	0.5435234904
18300.4	12.80613708	9.611030579	90.95333099	0.6140474677	0.5886316299	0.5815599561
21313.6	12.6060257	9.399711609	92.63256073	0.6194220185	0.6056237221	0.6001969576
24333.4	12.68101501	9.666824341	92.47144318	0.6419799328	0.6219898462	0.5954061151
27337.6	12.97918701	9.691368103	91.94377899	0.6754665971	0.6631311178	0.6101357937
30357.6	12.92195892	9.916381836	91.91977692	0.6569131613	0.6688159704	0.6300850511
33405.4	12.85028076	9.972976685	91.63428497	0.6295648813	0.646001339	0.5990824103
36414.2	12.94426727	10.05705261	91.5880661	0.6277615428	0.6439642906	0.5926242471
39419.2	13.02888489	8.352424622	91.32065582	0.6053455472	0.6360934973	0.5808262825
42426	13.49478912	10.39356995	91.63045502	0.6738173366	0.6847782135	0.6317769885
45526	13.42803955	10.5528717	91.598526	0.6971604228	0.7027772665	0.6394241452
48605.6	13.57376862	10.24578094	91.9782486	0.6970766187	0.7009063363	0.6428359151
51667.4	13.52839661	10.26955414	91.77923584	0.6828166246	0.6927552223	0.6392105818
54668.4	13.69290161	10.40475464	93.75080109	0.6622741222	0.6666175127	0.6469006538
57672.8	13.77050018	10.69296265	93.847229	0.6844223738	0.6807769537	0.6593498588
60707.6	11.33860016	10.54550934	90.94180298	0.743442595	0.7052772641	0.6496291161
63914	13.80467224	10.37988281	89.60123444	0.7122001052	0.7491085529	0.6730975509
66915.8	15.34733582	12.46031189	90.07273865	0.6442228556	0.6998416185	0.5753719211
69987.4	15.25574493	12.63622284	89.78755951	0.6480655074	0.7083553672	0.5804573298
72988.6	13.53714752	12.63337708	90.75823212	0.6893978119	0.7338131666	0.605009973
75993.6	13.27771759	14.40644073	89.33886719	0.6770662069	0.7248413563	0.5367915034
79078.8	13.25572968	14.54965973	89.40648651	0.6824882627	0.7149301171	0.5233816504
82092.4	13.09170532	14.50505829	89.20287323	0.6842381954	0.7014139891	0.535009861
85120.4	12.9991684	14.82254028	89.32679749	0.6795017719	0.6994354129	0.5086323619
