# Supplementary material for: Three-dimensional spatiotemporal tracking of fluorine-18 radiolabeled yeast cells via positron emission particle tracking
Source: PLoS One. 2017 Jul 6;12(7):e0180503. doi: 10.1371/journal.pone.0180503 (PMC5500330; doi:10.1371/journal.pone.0180503)
Supplement: S5 File — Compressed folder contains text files describing individual measured trajectories from Run 2 of cell tracking experiment. Each file corresponds to a different measured trajectory. Columns 1–4 indicate the time (ms) and x, y, and z positions (mm) of each detection. Columns 5–7 are calculated uncertainties in x, y, and z directions (mm), respectively. (ZIP) [file pone.0180503.s005.zip › Position9.txt]

time	x	y	z	dx	dy	dz
7.8	17.12010956	-15.28536606	43.60089111	0.4187448025	0.4682939053	0.3603259623
3113.2	17.0234375	-15.30821991	43.70695114	0.4339669645	0.4867427945	0.3779249191
6168	17.10058594	-15.12979507	43.52166367	0.4344236851	0.4916379452	0.3802888691
9205.2	17.1000824	-15.11997986	43.57831192	0.4248006046	0.4865076542	0.3733773828
12285.6	17.1275177	-15.10606766	43.46179962	0.4188367426	0.4812232852	0.3678882122
15293.6	17.05727386	-15.06318283	43.53688431	0.4270996749	0.4836496711	0.3763161302
18300.4	17.17105865	-16.6913414	42.64528275	0.4320323467	0.4821792543	0.3991671205
21313.6	17.12949371	-16.7997818	42.7379837	0.4301707447	0.4724857509	0.3861832321
24333.4	16.94181824	-18.38024521	43.52876282	0.4436837435	0.4698946774	0.3902607262
27337.6	17.04203033	-18.49103546	43.59792709	0.4449203312	0.4613594711	0.3864768147
30357.6	17.06299591	-18.45098495	43.50870132	0.4521715343	0.4620074332	0.3849520087
33405.4	16.90102386	-18.50876617	43.50016403	0.4551711082	0.4713469446	0.3952696323
36414.2	16.82847595	-18.45175171	43.36045456	0.4608447552	0.470397383	0.4027231634
39419.2	16.76086426	-18.6306572	43.40625763	0.4801418185	0.4885285497	0.4215267003
42426	15.18571472	-13.70230103	43.99310684	0.4865249693	0.54604882	0.4264151454
45526	16.74411774	-18.48116302	43.72134399	0.488753885	0.5019956231	0.4360466599
48605.6	17.06196594	-18.65182877	42.10602188	0.4846687913	0.5018348098	0.453384459
51667.4	17.13333893	-20.04187393	42.09873581	0.4864853621	0.4965699017	0.4460663795
54668.4	17.13274384	-19.93113708	42.1621666	0.4877361059	0.5010100603	0.4440920949
57672.8	17.190979	-19.97361374	41.92519379	0.4857912958	0.4882355928	0.4433056414
60707.6	16.98303986	-20.14432526	42.05171967	0.4767712653	0.4819284976	0.4266232252
63914	16.86930084	-20.23086929	41.96386719	0.4745208919	0.4783804715	0.424207896
66915.8	16.76491547	-20.2544632	41.85964203	0.4644992948	0.4715054929	0.4031504095
69987.4	16.78395081	-20.25438309	41.80717468	0.4746455848	0.4803050756	0.4045787454
72988.6	16.86018372	-20.46578217	41.7972374	0.4700721204	0.4762696326	0.3934427798
75993.6	16.8195343	-20.43824387	41.69482422	0.471208185	0.4792063832	0.3899807036
79078.8	16.61479187	-20.40719986	41.64634323	0.4612454474	0.4713432193	0.3869946897
82092.4	16.91194153	-21.87222672	41.39657593	0.4809570909	0.4890312552	0.4119462669
85120.4	16.80498505	-21.94152832	40.79143906	0.4727844	0.4848994613	0.421024859
88165.8	16.7901535	-22.05615616	40.69358826	0.4718283713	0.4856314659	0.4217244387
91328	16.73910522	-22.047966	40.71007919	0.4787613153	0.4909903407	0.4291634858
94415.4	16.81155396	-22.05381012	40.47401047	0.4757775068	0.4931283593	0.4288671911
97433.2	16.90091705	-22.29536438	40.67323303	0.4763386846	0.4996010065	0.4241213799
100437.6	16.75896454	-22.2595787	40.59433746	0.4753403366	0.504032433	0.4190349281
103475.2	16.8408432	-22.20965195	40.60561752	0.4753161073	0.5063974261	0.408769995
106510.2	16.62069702	-22.09298706	40.57955551	0.4798566699	0.495711118	0.4128085673
109514.4	16.43981934	-22.05101776	40.620224	0.4871836603	0.4907664955	0.433360368
112534.6	17.80357361	-22.23437119	40.58816147	0.5071245432	0.5138991475	0.4538931847
115688.6	17.92308044	-22.29033279	40.53172684	0.5159273744	0.5084941983	0.4497644603
118706.8	16.4691391	-22.3838501	40.63080215	0.4930690527	0.4928421378	0.4421983063
121709.6	16.52334595	-22.55110931	40.36276245	0.494317323	0.4899533987	0.4339230061
124808.4	17.83786011	-21.18189621	40.34487152	0.5278348327	0.5074549317	0.4573427141
127814.6	17.73491669	-22.27651596	40.23479462	0.5453916788	0.5189774036	0.4665329456
130853.6	17.82001495	-22.24231339	40.11674881	0.5556921959	0.5286383033	0.4809716344
133857	17.95999146	-20.70611572	39.98858643	0.5632197857	0.5285326838	0.4862048328
136893.4	19.54602051	-22.14498901	39.91684341	0.5825589299	0.5373083353	0.4716033041
139927.6	19.90058899	-22.09207535	38.53495789	0.6212018728	0.5703245997	0.5006742477
142995	20.20239258	-21.95188522	38.36121368	0.6560190916	0.602147758	0.5318536758
146021.8	20.37760162	-21.81559753	38.5430336	0.6767082214	0.6229801774	0.5530126691
149190.6	20.68453217	-22.03514099	38.54601669	0.6513466239	0.6071995497	0.5321783423
152194.4	20.64525604	-21.99543762	38.59158707	0.6404539943	0.5844900608	0.5068523884
155196.8	22.5735321	-20.64448547	38.27502823	0.6237326264	0.5772074461	0.5008993745
158214.8	22.8636322	-20.49033356	38.30463028	0.6047583818	0.5591598749	0.4748105705
161234.6	22.95018005	-20.52577209	38.55076981	0.6268547177	0.5923364758	0.496630311
164235.2	24.47222137	-18.95768738	38.30979538	0.6015633345	0.6070426702	0.505545795
167274.4	24.46731567	-18.90175629	38.6016655	0.5893399119	0.5986102819	0.505204916
170314.6	24.47070312	-18.84554672	38.42155457	0.5699715018	0.5712273121	0.4680792987
173316	24.47907257	-18.67871094	38.66452408	0.5763995051	0.5830809474	0.4783438444
176434.6	24.42984772	-18.6750145	38.68253708	0.5864723921	0.5873968601	0.4941280186
179490	24.27629089	-18.43500137	38.74863052	0.5850664377	0.6015986204	0.4959264696
182543.6	24.41600037	-18.39659119	38.4222641	0.5898615122	0.5767524242	0.4997807741
185568.4	24.80038452	-18.49708557	38.41231918	0.5832004547	0.5538309813	0.4838501215
188616.4	24.89850616	-18.56233597	38.42932129	0.5889366269	0.5719003677	0.5014505982
191670.4	24.89572144	-18.31575775	38.43032837	0.5901893377	0.565885365	0.4969081879
194688.2	24.97564697	-18.48170471	38.25897217	0.5987825394	0.5623171329	0.517211318
197715	24.93054962	-18.60352707	38.29198074	0.5873888731	0.5628557205	0.5054956675
200726.4	24.98148346	-18.63945007	38.35242081	0.6026188731	0.5704851747	0.5165353417
203801.2	24.81515503	-18.74702072	38.40456009	0.5778160095	0.5418219566	0.4790822268
206802.6	24.68300629	-18.93491364	38.53804398	0.5690941811	0.5496623516	0.4850102067
209807.4	24.60661316	-18.89725494	38.37388992	0.5789144635	0.5603738427	0.4972487092
212915	24.62436676	-18.73741913	38.5941925	0.6183184385	0.586576879	0.5445405245
215981.6	24.549263	-18.82911301	38.51084137	0.6277967691	0.5832425356	0.555216074
219047	24.73902893	-18.59253693	38.65866089	0.6154135466	0.5698511004	0.5325709581
222234.6	24.8792038	-17.20450974	38.49410629	0.6351037621	0.5953547955	0.5674825907
225242.8	25.1697464	-17.31155014	38.33830643	0.6496858597	0.5957611799	0.5878293514
